# Supplementary material for: Bis(benzo-15-crown-5-κ5 O)barium tetra­kis­(iso­thio­cyanato-κN)cobaltate(II)
Source: IUCrdata. 2021 Jan 12;6(Pt 1):x210024. doi: 10.1107/S2414314621000249 (PMC9462265; doi:10.1107/S2414314621000249)
Supplement: Supplementary file 1 [file x-06-x210024-sup1.cif]

##############################################################################
#                                                                            #
# This CIF contains the data for a data article accepted for                 #
# publication in IUCrData. It conforms to the requirements of                #
# Notes for Authors for IUCrData, and has been                               #
# peer reviewed under the auspices of IUCrData.                              #
#                                                                            #
# Full details of the Crystallographic Information File format               #
# are given in the paper "The Crystallographic Information File (CIF):       #
# a New Standard Archive File for Crystallography" by S. R. Hall, F. H.      #
# Allen and I. D. Brown [Acta Cryst. (1991), A47, 655-685].                  #
#                                                                            #
# The current version of the core CIF dictionary is obtainable from          #
# ftp://ftp.iucr.org/pub/cif_core.dic.                                       #
#                                                                            #
# Software is freely available for graphical display of the structure(s)     #
# in this CIF. For information consult the CIF software page                 #
# http://www.iucr.org/resources/cif/software.                                #
#                                                                            #
# This file may be used for bona fide research purposes within the           #
# scientific community so long as proper attribution is given to the data    # 
# article from which it was obtained.                                        #
#                                                                            #
##############################################################################
data_I
_database_code_depnum_ccdc_archive 'CCDC 1966145'
_audit_creation_method     SHELXL-2018/3
_journal_date_recd_electronic     2020-12-31
_journal_date_accepted     2021-01-08
_journal_name_full     'IUCrData'
_journal_year     2021
_journal_volume     6
_journal_issue      1
_journal_page_first     0
_journal_page_last     0
_journal_paper_category     HM
_journal_paper_doi     10.1107/S2414314621000249
_journal_coeditor_code     BT4105
_publ_contact_author_name     'B. Gunasekaran'
_publ_contact_author_address
;
Department of Physics & Nano Technology,
SRM Institute of Science and Technology, SRM Nagar,
Kattankulathur, Kancheepuram Dist,
Chennai-603 203 Tamil Nadu,
India.
;
_publ_contact_author_email     'phdguna@gmail.com, rameshmano1980@gmail.com'
_publ_contact_author_fax     ?
_publ_contact_author_phone     '+91-9962525891'
_publ_section_title
;
Bis(benzo-15-crown-5-\k^5^<i>O</i>)barium
tetrakis(isothiocyanato-\k<i>N</i>)cobaltate(II)
;
loop_
    _publ_author_name
    _publ_author_address
    'V. Ravisankar'
;
Department of Physics & Nano Technology,
SRM Institute of Science and Technology, SRM Nagar,
Kattankulathur, Kancheepuram Dist,
Chennai-603 203 Tamil Nadu,
India.
;
    'V. Ramesh'
;
Department of Physics & Nano Technology,
SRM Institute of Science and Technology, SRM Nagar,
Kattankulathur, Kancheepuram Dist,
Chennai-603 203 Tamil Nadu,
India.
;
    'M. Krishnamohan'
;
Department of Physics & Nano Technology,
SRM Institute of Science and Technology, SRM Nagar,
Kattankulathur, Kancheepuram Dist,
Chennai-603 203 Tamil Nadu,
India.
;
    'B. Gunasekaran'
;
Department of Physics & Nano Technology,
SRM Institute of Science and Technology, SRM Nagar,
Kattankulathur, Kancheepuram Dist,
Chennai-603 203 Tamil Nadu,
India.
;
    'T. C. Sabari Girisun'
;
Nanophotonics Laboratory, School of Physics,
Bharathidasan University,
Tiruchirappalli, Tamil Nadu,
India, 620 024.
;
_publ_section_synopsis
;
The title compound is formed by discrete anions and cations. The crystal packing
is controlled by weak intermolecular C---H...\p interactions.
;
_chemical_name_systematic
;
Bis(benzo-15-crown-5-\k^5^<i>O</i>)barium
tetrakis(isothiocyanato-\k<i>N</i>)cobaltate(II)
;
_chemical_name_common     ?
_chemical_formula_moiety     'C28 H40 Ba O10 2+, C4 Co N4 S4 2-'
_chemical_formula_sum     'C32 H40 Ba Co N4 O10 S4'
_chemical_formula_iupac     '[Ba (C14 H20 O5)2] [Co (N C S)4]'
_chemical_formula_weight     965.19
_chemical_melting_point     ?
_space_group_crystal_system     monoclinic
_space_group_name_H-M_alt     'P 21/n'
_space_group_name_Hall     '-P 2yn'
loop_
    _space_group_symop_operation_xyz
    'x, y, z'
    '-x+1/2, y+1/2, -z+1/2'
    '-x, -y, -z'
    'x-1/2, -y-1/2, z-1/2'
_cell_length_a     12.0501(19)
_cell_length_b     20.208(3)
_cell_length_c     17.367(3)
_cell_angle_alpha     90
_cell_angle_beta     101.052(4)
_cell_angle_gamma     90
_cell_volume     4150.6(11)
_cell_formula_units_Z     4
_cell_measurement_reflns_used     8674
_cell_measurement_theta_min     1.56
_cell_measurement_theta_max     26.6
_cell_measurement_temperature     296(2)
_exptl_crystal_description     'Block'
_exptl_crystal_colour     'Blue'
_exptl_crystal_size_max     0.200
_exptl_crystal_size_mid     0.200
_exptl_crystal_size_min     0.150
_exptl_crystal_density_diffrn     1.545
_exptl_crystal_density_meas     ?
_exptl_crystal_density_method     ?
_exptl_crystal_F_000     1948
_exptl_absorpt_coefficient_mu     1.598
_exptl_absorpt_correction_type     multi-scan
_exptl_absorpt_process_details
;
(SADABS; Bruker, 2008)
;
_exptl_absorpt_correction_T_min     0.734
_exptl_absorpt_correction_T_max     0.787
_diffrn_ambient_temperature     296(2)
_diffrn_source     ?
_diffrn_radiation_type     MoK\a
_diffrn_radiation_wavelength     0.71073
_diffrn_measurement_device_type     'Bruker APEXII CCD'
_diffrn_measurement_method     '\w and \f'
_diffrn_detector_area_resol_mean     ?
_diffrn_reflns_number     62475
_diffrn_reflns_av_R_equivalents     0.0646
_diffrn_reflns_av_unetI/netI     0.0417
_diffrn_reflns_theta_min     1.563
_diffrn_reflns_theta_max     26.611
_diffrn_reflns_theta_full     25.242
_diffrn_measured_fraction_theta_max     0.996
_diffrn_measured_fraction_theta_full     1.000
_diffrn_reflns_limit_h_min     -15
_diffrn_reflns_limit_h_max     15
_diffrn_reflns_limit_k_min     -25
_diffrn_reflns_limit_k_max     25
_diffrn_reflns_limit_l_min     -21
_diffrn_reflns_limit_l_max     21
_refine_special_details
;
The H atoms were positioned geometrically and refined using a riding model with
C---H = 0.97 \%A and <i>U</i>~iso~(H) = 1.2Ueq(C) for CH~2~ and C---H = 0.93
\%A and <i>U</i>~iso~(H) = 1.2Ueq(C) for CH.
;
_reflns_number_total     8674
_reflns_number_gt     6117
_reflns_threshold_expression     'I > 2\s(I)'
_refine_ls_structure_factor_coef     Fsqd
_refine_ls_matrix_type     full
_refine_ls_R_factor_all     0.0703
_refine_ls_R_factor_gt     0.0392
_refine_ls_wR_factor_gt     0.0871
_refine_ls_wR_factor_ref     0.1053
_refine_ls_goodness_of_fit_ref     1.055
_refine_ls_restrained_S_all     1.059
_refine_ls_number_reflns     8674
_refine_ls_number_parameters     469
_refine_ls_number_restraints     24
_refine_ls_hydrogen_treatment     constr
_refine_ls_weighting_scheme     calc
_refine_ls_weighting_details
              'w=1/[\s^2^(Fo^2^)+(0.0375P)^2^+5.4623P] where P=(Fo^2^+2Fc^2^)/3'
_atom_sites_solution_hydrogens     geom
_atom_sites_solution_primary     direct
_atom_sites_solution_secondary     ?
_refine_ls_shift/su_max     0.001
_refine_ls_shift/su_mean     0.000
_refine_diff_density_max     0.621
_refine_diff_density_min     -0.536
_refine_ls_extinction_method     none
_refine_ls_extinction_coef     .
loop_
    _atom_type_symbol
    _atom_type_description
    _atom_type_scat_dispersion_real
    _atom_type_scat_dispersion_imag
    _atom_type_scat_source
    'C' 'C' 0.0033 0.0016
                         'International Tables Vol C Tables 4.2.6.8 and 6.1.1.4'
    'H' 'H' 0.0000 0.0000
                         'International Tables Vol C Tables 4.2.6.8 and 6.1.1.4'
    'Ba' 'Ba' -0.3244 2.2819
                         'International Tables Vol C Tables 4.2.6.8 and 6.1.1.4'
    'Co' 'Co' 0.3494 0.9721
                         'International Tables Vol C Tables 4.2.6.8 and 6.1.1.4'
    'N' 'N' 0.0061 0.0033
                         'International Tables Vol C Tables 4.2.6.8 and 6.1.1.4'
    'O' 'O' 0.0106 0.0060
                         'International Tables Vol C Tables 4.2.6.8 and 6.1.1.4'
    'S' 'S' 0.1246 0.1234
                         'International Tables Vol C Tables 4.2.6.8 and 6.1.1.4'
_computing_data_collection
;
APEX2 (Bruker, 2008)
;
_computing_cell_refinement
;
SAINT (Bruker, 2008)
;
_computing_data_reduction
;
SAINT (Bruker, 2008)
;
_computing_structure_solution
;
SHELXT   (Sheldrick, 2015a)
;
_computing_structure_refinement
;
<i>SHELXL2018/3</i> (Sheldrick, 2015b)
;
_computing_molecular_graphics
;
XP in SHELXTL (Sheldrick, 2008)
;
_computing_publication_material
;
PLATON (Spek, 2020)
;
loop_
    _atom_site_type_symbol
    _atom_site_label
    _atom_site_fract_x
    _atom_site_fract_y
    _atom_site_fract_z
    _atom_site_U_iso_or_equiv
    _atom_site_adp_type
    _atom_site_calc_flag
    _atom_site_occupancy
    _atom_site_disorder_assembly
    _atom_site_disorder_group
    C C1 0.3225(6) 0.4533(3) 0.4357(3) 0.0824(19) Uani d 1 . .
    C C2 0.2934(7) 0.4214(4) 0.5002(4) 0.129(3) Uani d 1 . .
    H H2 0.333921 0.385141 0.523499 0.155 Uiso calc 1 . .
    C C3 0.1987(9) 0.4469(5) 0.5287(5) 0.130(4) Uani d 1 . .
    H H3 0.173072 0.426837 0.570131 0.156 Uiso calc 1 . .
    C C4 0.1461(9) 0.5031(7) 0.4921(7) 0.173(6) Uani d 1 . .
    H H4 0.086649 0.521102 0.512321 0.207 Uiso calc 1 . .
    C C5 0.1753(6) 0.5334(5) 0.4292(5) 0.135(3) Uani d 1 . .
    H H5 0.136534 0.570588 0.406899 0.162 Uiso calc 1 . .
    C C6 0.2646(5) 0.5074(4) 0.3992(4) 0.0873(19) Uani d 1 . .
    C C7 0.2550(5) 0.5918(3) 0.2971(5) 0.110(2) Uani d 1 . .
    H H7A 0.243978 0.625561 0.334624 0.132 Uiso calc 1 . .
    H H7B 0.182835 0.582531 0.263286 0.132 Uiso calc 1 . .
    C C8 0.3400(6) 0.6148(3) 0.2491(5) 0.115(2) Uani d 1 . .
    H H8A 0.315582 0.656205 0.222892 0.138 Uiso calc 1 . .
    H H8B 0.413232 0.621721 0.282665 0.138 Uiso calc 1 . .
    C C9 0.4405(7) 0.5831(3) 0.1506(4) 0.111(2) Uani d 1 . .
    H H9A 0.428222 0.557825 0.102204 0.133 Uiso calc 1 . .
    H H9B 0.436920 0.629714 0.136848 0.133 Uiso calc 1 . .
    C C10 0.5539(7) 0.5679(4) 0.1962(4) 0.115(2) Uani d 1 . .
    H H10A 0.610700 0.575690 0.164558 0.138 Uiso calc 1 . .
    H H10B 0.570379 0.596120 0.242193 0.138 Uiso calc 1 . .
    C C11 0.6627(4) 0.4851(4) 0.2663(4) 0.097(2) Uani d 1 . .
    H H11A 0.677081 0.512469 0.313037 0.117 Uiso calc 1 . .
    H H11B 0.722755 0.492800 0.237311 0.117 Uiso calc 1 . .
    C C12 0.6620(5) 0.4151(4) 0.2888(5) 0.107(2) Uani d 1 . .
    H H12A 0.655492 0.388075 0.241988 0.128 Uiso calc 1 . .
    H H12B 0.733691 0.404552 0.322601 0.128 Uiso calc 1 . .
    C C13 0.5984(5) 0.4072(3) 0.4104(3) 0.0935(18) Uani d 1 . .
    H H13A 0.625692 0.451895 0.422542 0.112 Uiso calc 1 . .
    H H13B 0.657747 0.376773 0.433564 0.112 Uiso calc 1 . .
    C C14 0.5007(6) 0.3960(3) 0.4438(4) 0.0953(18) Uani d 1 . .
    H H14A 0.481154 0.349386 0.441194 0.114 Uiso calc 1 . .
    H H14B 0.514924 0.409652 0.498369 0.114 Uiso calc 1 . .
    C C15 0.3350(4) 0.2725(2) 0.3200(3) 0.0579(12) Uani d 1 . .
    C C16 0.3861(5) 0.2228(3) 0.3700(4) 0.0824(17) Uani d 1 . .
    H H16 0.451338 0.201879 0.361345 0.099 Uiso calc 1 . .
    C C17 0.3369(7) 0.2053(3) 0.4331(4) 0.102(2) Uani d 1 . .
    H H17 0.370996 0.173143 0.468060 0.123 Uiso calc 1 . .
    C C18 0.2403(7) 0.2342(4) 0.4446(4) 0.101(2) Uani d 1 . .
    H H18 0.207014 0.220258 0.485946 0.122 Uiso calc 1 . .
    C C19 0.1900(5) 0.2845(3) 0.3955(3) 0.0780(16) Uani d 1 . .
    H H19 0.124790 0.305232 0.404520 0.094 Uiso calc 1 . .
    C C20 0.2381(4) 0.3031(2) 0.3334(3) 0.0546(11) Uani d 1 . .
    C C21 0.0868(4) 0.3802(2) 0.2793(3) 0.0643(12) Uani d 1 . .
    H H21A 0.089826 0.414993 0.318184 0.077 Uiso calc 1 . .
    H H21B 0.035533 0.346017 0.290289 0.077 Uiso calc 1 . .
    C C22 0.0484(4) 0.4072(3) 0.1993(3) 0.0686(13) Uani d 1 . .
    H H22A 0.041586 0.371700 0.161025 0.082 Uiso calc 1 . .
    H H22B -0.025130 0.427863 0.195347 0.082 Uiso calc 1 . .
    C C23 0.1058(4) 0.4772(3) 0.1035(3) 0.0768(15) Uani d 1 . .
    H H23A 0.141414 0.519944 0.100539 0.092 Uiso calc 1 . .
    H H23B 0.024920 0.482872 0.086384 0.092 Uiso calc 1 . .
    C C24 0.1482(4) 0.4301(3) 0.0501(3) 0.0731(14) Uani d 1 . .
    H H24A 0.112403 0.387229 0.051869 0.088 Uiso calc 1 . .
    H H24B 0.130626 0.446292 -0.003450 0.088 Uiso calc 1 . .
    C C25 0.3166(5) 0.3807(3) 0.0265(3) 0.0721(14) Uani d 1 . .
    H H25A 0.305917 0.398026 -0.026431 0.087 Uiso calc 1 . .
    H H25B 0.281135 0.337440 0.024656 0.087 Uiso calc 1 . .
    C C26 0.4403(4) 0.3751(3) 0.0607(3) 0.0729(14) Uani d 1 . .
    H H26A 0.475369 0.345295 0.028689 0.088 Uiso calc 1 . .
    H H26B 0.475374 0.418199 0.059655 0.088 Uiso calc 1 . .
    C C27 0.4552(4) 0.2808(2) 0.1461(3) 0.0676(13) Uani d 1 . .
    H H27A 0.516820 0.260792 0.125836 0.081 Uiso calc 1 . .
    H H27B 0.384545 0.264631 0.115474 0.081 Uiso calc 1 . .
    C C28 0.4632(4) 0.2623(2) 0.2285(3) 0.0691(13) Uani d 1 . .
    H H28A 0.454499 0.214804 0.233253 0.083 Uiso calc 1 . .
    H H28B 0.536094 0.275077 0.258992 0.083 Uiso calc 1 . .
    C C29 0.4800(5) 0.7298(2) 0.3803(4) 0.0736(15) Uani d 1 . .
    C C30 0.8498(4) 0.6363(3) 0.2821(5) 0.090(2) Uani d 1 . .
    C C31 0.6233(5) 0.7841(4) 0.1279(4) 0.096(2) Uani d 1 . .
    C C32 0.7502(4) 0.8760(2) 0.3929(3) 0.0555(11) Uani d 1 . .
    Ba Ba1 0.36293(2) 0.43398(2) 0.23540(2) 0.04227(9) Uani d 1 . .
    Co Co1 0.68526(6) 0.74686(4) 0.30213(5) 0.0757(2) Uani d 1 . .
    N N1 0.5546(4) 0.7252(3) 0.3488(4) 0.0995(18) Uani d 1 . .
    N N2 0.7929(4) 0.6751(2) 0.3021(3) 0.0913(16) Uani d 1 . .
    N N3 0.6391(5) 0.7691(3) 0.1925(4) 0.112(2) Uani d 1 . .
    N N4 0.7438(4) 0.8265(2) 0.3593(3) 0.0687(11) Uani d 1 . .
    O O1 0.3025(3) 0.5312(2) 0.3380(2) 0.0879(12) Uani d 1 . .
    O O2 0.3470(4) 0.56720(17) 0.1957(3) 0.0924(14) Uani d 1 . .
    O O3 0.5554(3) 0.5029(2) 0.2185(2) 0.0908(12) Uani d 1 . .
    O O4 0.5746(3) 0.3984(2) 0.3277(2) 0.0893(12) Uani d 1 . .
    O O5 0.4133(3) 0.43300(18) 0.4009(2) 0.0773(10) Uani d 1 . .
    O O6 0.1977(2) 0.35324(14) 0.28096(18) 0.0567(8) Uani d 1 . .
    O O7 0.1287(2) 0.45466(15) 0.1839(2) 0.0607(8) Uani d 1 . .
    O O8 0.2672(3) 0.42416(15) 0.07515(19) 0.0626(8) Uani d 1 . .
    O O9 0.4602(2) 0.35127(15) 0.13931(19) 0.0591(8) Uani d 1 . .
    O O10 0.3744(3) 0.29628(15) 0.2560(2) 0.0620(8) Uani d 1 . .
    S S1 0.37560(12) 0.73425(7) 0.42525(10) 0.0830(4) Uani d 1 . .
    S S2 0.92911(16) 0.58114(9) 0.2533(2) 0.1581(12) Uani d 1 . .
    S S3 0.5997(2) 0.80848(15) 0.03857(12) 0.1449(9) Uani d 1 . .
    S S4 0.76171(14) 0.94434(7) 0.44060(10) 0.0824(4) Uani d 1 . .
loop_
    _atom_site_aniso_label
    _atom_site_aniso_U_11
    _atom_site_aniso_U_22
    _atom_site_aniso_U_33
    _atom_site_aniso_U_12
    _atom_site_aniso_U_13
    _atom_site_aniso_U_23
    C1 0.104(5) 0.101(5) 0.051(3) -0.056(4) 0.037(3) -0.032(3)
    C2 0.157(7) 0.152(7) 0.087(5) -0.096(6) 0.049(5) -0.059(5)
    C3 0.136(8) 0.183(10) 0.086(6) -0.091(7) 0.061(6) -0.050(6)
    C4 0.109(8) 0.279(16) 0.149(11) -0.091(9) 0.071(7) -0.093(10)
    C5 0.069(4) 0.206(9) 0.136(7) -0.011(5) 0.033(5) -0.087(7)
    C6 0.055(3) 0.106(5) 0.103(5) -0.006(3) 0.022(3) -0.040(4)
    C7 0.075(4) 0.062(4) 0.182(7) 0.027(3) -0.003(4) -0.045(4)
    C8 0.109(5) 0.058(4) 0.157(7) 0.010(3) -0.028(4) 0.001(4)
    C9 0.148(5) 0.093(5) 0.089(5) -0.048(4) 0.014(4) 0.035(4)
    C10 0.132(5) 0.124(6) 0.090(5) -0.064(5) 0.025(4) 0.009(4)
    C11 0.043(3) 0.149(5) 0.102(5) -0.028(3) 0.019(3) -0.033(4)
    C12 0.058(3) 0.143(5) 0.119(6) -0.003(4) 0.017(4) -0.036(5)
    C13 0.089(4) 0.101(4) 0.073(4) 0.011(3) -0.029(3) -0.016(3)
    C14 0.112(4) 0.090(4) 0.072(4) 0.012(4) -0.014(3) 0.002(3)
    C15 0.068(3) 0.042(2) 0.059(3) -0.010(2) 0.000(2) 0.006(2)
    C16 0.093(4) 0.053(3) 0.088(4) -0.004(3) -0.015(3) 0.018(3)
    C17 0.125(6) 0.084(4) 0.082(5) -0.026(4) -0.021(4) 0.046(4)
    C18 0.131(6) 0.102(5) 0.065(4) -0.042(5) 0.004(4) 0.026(4)
    C19 0.094(4) 0.077(4) 0.064(3) -0.028(3) 0.017(3) 0.008(3)
    C20 0.063(3) 0.045(2) 0.053(3) -0.016(2) 0.005(2) 0.003(2)
    C21 0.046(2) 0.064(3) 0.088(3) -0.006(2) 0.024(2) -0.006(2)
    C22 0.037(2) 0.070(3) 0.096(3) -0.005(2) 0.006(2) 0.004(3)
    C23 0.059(3) 0.062(3) 0.100(4) 0.007(2) -0.008(3) 0.032(3)
    C24 0.062(3) 0.075(3) 0.071(3) -0.005(2) -0.015(2) 0.026(2)
    C25 0.086(3) 0.080(4) 0.050(3) -0.015(3) 0.012(3) 0.001(3)
    C26 0.075(3) 0.077(3) 0.073(4) -0.016(3) 0.030(3) -0.008(3)
    C27 0.061(3) 0.063(3) 0.079(3) 0.006(2) 0.014(3) -0.022(2)
    C28 0.065(3) 0.053(3) 0.087(3) 0.016(2) 0.011(3) -0.007(3)
    C29 0.060(3) 0.048(3) 0.109(5) -0.005(2) 0.004(3) -0.009(3)
    C30 0.050(3) 0.059(3) 0.164(7) -0.014(3) 0.025(3) -0.012(4)
    C31 0.071(4) 0.127(6) 0.091(5) -0.001(4) 0.017(4) -0.060(5)
    C32 0.052(3) 0.059(3) 0.055(3) 0.001(2) 0.011(2) 0.011(2)
    Ba1 0.03838(13) 0.03676(13) 0.05013(15) -0.00420(10) 0.00463(10)
                                                                    -0.00217(11)
    Co1 0.0583(4) 0.0668(4) 0.1027(6) -0.0035(3) 0.0174(4) -0.0230(4)
    N1 0.069(3) 0.086(4) 0.149(5) -0.022(3) 0.037(3) -0.038(3)
    N2 0.065(3) 0.065(3) 0.146(5) -0.005(2) 0.026(3) -0.016(3)
    N3 0.094(4) 0.133(5) 0.103(4) 0.026(3) 0.003(4) -0.045(4)
    N4 0.075(3) 0.058(3) 0.076(3) -0.012(2) 0.021(2) -0.005(2)
    O1 0.088(3) 0.093(3) 0.082(3) 0.039(2) 0.015(2) -0.012(2)
    O2 0.110(3) 0.047(2) 0.099(3) -0.014(2) -0.032(2) 0.011(2)
    O3 0.084(3) 0.093(3) 0.102(3) -0.038(2) 0.033(2) -0.014(2)
    O4 0.052(2) 0.118(3) 0.093(3) 0.014(2) 0.001(2) -0.026(2)
    O5 0.092(3) 0.081(2) 0.055(2) 0.020(2) 0.0056(19) 0.0089(18)
    O6 0.0497(17) 0.0530(17) 0.070(2) 0.0003(14) 0.0181(15) 0.0139(15)
    O7 0.0429(16) 0.0508(17) 0.084(2) -0.0001(13) 0.0014(16) 0.0086(16)
    O8 0.0623(19) 0.065(2) 0.0551(19) -0.0068(16) -0.0013(15) 0.0067(16)
    O9 0.0550(18) 0.0599(19) 0.063(2) -0.0028(15) 0.0122(15) -0.0126(16)
    O10 0.0638(19) 0.0465(17) 0.078(2) 0.0162(14) 0.0207(17) 0.0085(16)
    S1 0.0646(8) 0.0724(9) 0.1137(13) 0.0111(7) 0.0210(8) 0.0001(8)
    S2 0.0730(11) 0.0722(11) 0.345(4) -0.0107(8) 0.0797(17) -0.0492(16)
    S3 0.1433(19) 0.208(3) 0.0861(14) -0.0415(18) 0.0277(13) -0.0441(15)
    S4 0.0922(10) 0.0656(9) 0.0870(10) 0.0076(7) 0.0114(8) -0.0161(7)
_geom_special_details
;
 All esds (except the esd in the dihedral angle between two l.s. planes)
 are estimated using the full covariance matrix.  The cell esds are taken
 into account individually in the estimation of esds in distances, angles
 and torsion angles; correlations between esds in cell parameters are only
 used when they are defined by crystal symmetry.  An approximate (isotropic)
 treatment of cell esds is used for estimating esds involving l.s. planes.
;
loop_
    _geom_bond_atom_site_label_1
    _geom_bond_atom_site_label_2
    _geom_bond_site_symmetry_2
    _geom_bond_distance
    _geom_bond_publ_flag
    C1 C6 . 1.383(9) ?
    C1 C2 . 1.393(9) ?
    C1 O5 . 1.409(7) ?
    C2 C3 . 1.424(12) ?
    C2 H2 . 0.9300 ?
    C3 C4 . 1.392(14) ?
    C3 H3 . 0.9300 ?
    C4 C5 . 1.356(13) ?
    C4 H4 . 0.9300 ?
    C5 C6 . 1.386(9) ?
    C5 H5 . 0.9300 ?
    C6 O1 . 1.325(8) ?
    C7 O1 . 1.476(7) ?
    C7 C8 . 1.512(10) ?
    C7 H7A . 0.9700 ?
    C7 H7B . 0.9700 ?
    C8 O2 . 1.350(8) ?
    C8 H8A . 0.9700 ?
    C8 H8B . 0.9700 ?
    C9 C10 . 1.474(10) ?
    C9 O2 . 1.525(8) ?
    C9 H9A . 0.9700 ?
    C9 H9B . 0.9700 ?
    C10 O3 . 1.368(7) ?
    C10 H10A . 0.9700 ?
    C10 H10B . 0.9700 ?
    C11 O3 . 1.442(7) ?
    C11 C12 . 1.468(10) ?
    C11 H11A . 0.9700 ?
    C11 H11B . 0.9700 ?
    C12 O4 . 1.397(7) ?
    C12 H12A . 0.9700 ?
    C12 H12B . 0.9700 ?
    C13 O4 . 1.422(7) ?
    C13 C14 . 1.428(9) ?
    C13 H13A . 0.9700 ?
    C13 H13B . 0.9700 ?
    C14 O5 . 1.386(6) ?
    C14 H14A . 0.9700 ?
    C14 H14B . 0.9700 ?
    C15 O10 . 1.376(5) ?
    C15 C20 . 1.379(7) ?
    C15 C16 . 1.392(6) ?
    C16 C17 . 1.388(9) ?
    C16 H16 . 0.9300 ?
    C17 C18 . 1.351(10) ?
    C17 H17 . 0.9300 ?
    C18 C19 . 1.390(8) ?
    C18 H18 . 0.9300 ?
    C19 C20 . 1.371(7) ?
    C19 H19 . 0.9300 ?
    C20 O6 . 1.386(5) ?
    C21 O6 . 1.439(5) ?
    C21 C22 . 1.482(7) ?
    C21 H21A . 0.9700 ?
    C21 H21B . 0.9700 ?
    C22 O7 . 1.424(5) ?
    C22 H22A . 0.9700 ?
    C22 H22B . 0.9700 ?
    C23 O7 . 1.443(6) ?
    C23 C24 . 1.487(8) ?
    C23 H23A . 0.9700 ?
    C23 H23B . 0.9700 ?
    C24 O8 . 1.421(6) ?
    C24 H24A . 0.9700 ?
    C24 H24B . 0.9700 ?
    C25 O8 . 1.426(6) ?
    C25 C26 . 1.500(7) ?
    C25 H25A . 0.9700 ?
    C25 H25B . 0.9700 ?
    C26 O9 . 1.423(6) ?
    C26 H26A . 0.9700 ?
    C26 H26B . 0.9700 ?
    C27 O9 . 1.431(6) ?
    C27 C28 . 1.464(7) ?
    C27 H27A . 0.9700 ?
    C27 H27B . 0.9700 ?
    C28 O10 . 1.428(5) ?
    C28 H28A . 0.9700 ?
    C28 H28B . 0.9700 ?
    C29 N1 . 1.142(7) ?
    C29 S1 . 1.606(6) ?
    C30 N2 . 1.138(7) ?
    C30 S2 . 1.609(7) ?
    C31 N3 . 1.142(9) ?
    C31 S3 . 1.600(9) ?
    C32 N4 . 1.153(6) ?
    C32 S4 . 1.603(5) ?
    Ba1 O3 . 2.769(4) ?
    Ba1 O9 . 2.776(3) ?
    Ba1 O2 . 2.776(3) ?
    Ba1 O6 . 2.803(3) ?
    Ba1 O10 . 2.806(3) ?
    Ba1 O8 . 2.808(3) ?
    Ba1 O5 . 2.821(3) ?
    Ba1 O7 . 2.824(3) ?
    Ba1 O4 . 2.832(3) ?
    Ba1 O1 . 2.839(4) ?
    Co1 N3 . 1.932(7) ?
    Co1 N2 . 1.947(5) ?
    Co1 N4 . 1.950(4) ?
    Co1 N1 . 1.953(5) ?
loop_
    _geom_angle_atom_site_label_1
    _geom_angle_atom_site_label_2
    _geom_angle_atom_site_label_3
    _geom_angle_site_symmetry_1
    _geom_angle_site_symmetry_3
    _geom_angle
    _geom_angle_publ_flag
    C6 C1 C2 . . 123.4(7) ?
    C6 C1 O5 . . 113.5(5) ?
    C2 C1 O5 . . 123.1(8) ?
    C1 C2 C3 . . 117.0(9) ?
    C1 C2 H2 . . 121.5 ?
    C3 C2 H2 . . 121.5 ?
    C4 C3 C2 . . 117.5(9) ?
    C4 C3 H3 . . 121.2 ?
    C2 C3 H3 . . 121.2 ?
    C5 C4 C3 . . 124.7(11) ?
    C5 C4 H4 . . 117.7 ?
    C3 C4 H4 . . 117.7 ?
    C4 C5 C6 . . 118.2(11) ?
    C4 C5 H5 . . 120.9 ?
    C6 C5 H5 . . 120.9 ?
    O1 C6 C1 . . 115.7(5) ?
    O1 C6 C5 . . 125.1(8) ?
    C1 C6 C5 . . 119.1(8) ?
    O1 C7 C8 . . 106.3(5) ?
    O1 C7 H7A . . 110.5 ?
    C8 C7 H7A . . 110.5 ?
    O1 C7 H7B . . 110.5 ?
    C8 C7 H7B . . 110.5 ?
    H7A C7 H7B . . 108.7 ?
    O2 C8 C7 . . 107.3(6) ?
    O2 C8 H8A . . 110.3 ?
    C7 C8 H8A . . 110.3 ?
    O2 C8 H8B . . 110.3 ?
    C7 C8 H8B . . 110.3 ?
    H8A C8 H8B . . 108.5 ?
    C10 C9 O2 . . 112.3(5) ?
    C10 C9 H9A . . 109.2 ?
    O2 C9 H9A . . 109.2 ?
    C10 C9 H9B . . 109.2 ?
    O2 C9 H9B . . 109.2 ?
    H9A C9 H9B . . 107.9 ?
    O3 C10 C9 . . 108.3(5) ?
    O3 C10 H10A . . 110.0 ?
    C9 C10 H10A . . 110.0 ?
    O3 C10 H10B . . 110.0 ?
    C9 C10 H10B . . 110.0 ?
    H10A C10 H10B . . 108.4 ?
    O3 C11 C12 . . 110.1(5) ?
    O3 C11 H11A . . 109.6 ?
    C12 C11 H11A . . 109.6 ?
    O3 C11 H11B . . 109.6 ?
    C12 C11 H11B . . 109.6 ?
    H11A C11 H11B . . 108.2 ?
    O4 C12 C11 . . 113.8(6) ?
    O4 C12 H12A . . 108.8 ?
    C11 C12 H12A . . 108.8 ?
    O4 C12 H12B . . 108.8 ?
    C11 C12 H12B . . 108.8 ?
    H12A C12 H12B . . 107.7 ?
    O4 C13 C14 . . 111.6(5) ?
    O4 C13 H13A . . 109.3 ?
    C14 C13 H13A . . 109.3 ?
    O4 C13 H13B . . 109.3 ?
    C14 C13 H13B . . 109.3 ?
    H13A C13 H13B . . 108.0 ?
    O5 C14 C13 . . 107.3(5) ?
    O5 C14 H14A . . 110.3 ?
    C13 C14 H14A . . 110.3 ?
    O5 C14 H14B . . 110.3 ?
    C13 C14 H14B . . 110.3 ?
    H14A C14 H14B . . 108.5 ?
    O10 C15 C20 . . 114.5(4) ?
    O10 C15 C16 . . 125.1(5) ?
    C20 C15 C16 . . 120.4(5) ?
    C17 C16 C15 . . 118.1(6) ?
    C17 C16 H16 . . 120.9 ?
    C15 C16 H16 . . 120.9 ?
    C18 C17 C16 . . 121.2(6) ?
    C18 C17 H17 . . 119.4 ?
    C16 C17 H17 . . 119.4 ?
    C17 C18 C19 . . 120.7(6) ?
    C17 C18 H18 . . 119.6 ?
    C19 C18 H18 . . 119.6 ?
    C20 C19 C18 . . 118.9(6) ?
    C20 C19 H19 . . 120.5 ?
    C18 C19 H19 . . 120.5 ?
    C19 C20 C15 . . 120.6(5) ?
    C19 C20 O6 . . 124.7(5) ?
    C15 C20 O6 . . 114.8(4) ?
    O6 C21 C22 . . 106.2(4) ?
    O6 C21 H21A . . 110.5 ?
    C22 C21 H21A . . 110.5 ?
    O6 C21 H21B . . 110.5 ?
    C22 C21 H21B . . 110.5 ?
    H21A C21 H21B . . 108.7 ?
    O7 C22 C21 . . 108.8(4) ?
    O7 C22 H22A . . 109.9 ?
    C21 C22 H22A . . 109.9 ?
    O7 C22 H22B . . 109.9 ?
    C21 C22 H22B . . 109.9 ?
    H22A C22 H22B . . 108.3 ?
    O7 C23 C24 . . 112.1(4) ?
    O7 C23 H23A . . 109.2 ?
    C24 C23 H23A . . 109.2 ?
    O7 C23 H23B . . 109.2 ?
    C24 C23 H23B . . 109.2 ?
    H23A C23 H23B . . 107.9 ?
    O8 C24 C23 . . 108.0(4) ?
    O8 C24 H24A . . 110.1 ?
    C23 C24 H24A . . 110.1 ?
    O8 C24 H24B . . 110.1 ?
    C23 C24 H24B . . 110.1 ?
    H24A C24 H24B . . 108.4 ?
    O8 C25 C26 . . 108.0(4) ?
    O8 C25 H25A . . 110.1 ?
    C26 C25 H25A . . 110.1 ?
    O8 C25 H25B . . 110.1 ?
    C26 C25 H25B . . 110.1 ?
    H25A C25 H25B . . 108.4 ?
    O9 C26 C25 . . 112.2(4) ?
    O9 C26 H26A . . 109.2 ?
    C25 C26 H26A . . 109.2 ?
    O9 C26 H26B . . 109.2 ?
    C25 C26 H26B . . 109.2 ?
    H26A C26 H26B . . 107.9 ?
    O9 C27 C28 . . 109.9(4) ?
    O9 C27 H27A . . 109.7 ?
    C28 C27 H27A . . 109.7 ?
    O9 C27 H27B . . 109.7 ?
    C28 C27 H27B . . 109.7 ?
    H27A C27 H27B . . 108.2 ?
    O10 C28 C27 . . 106.8(4) ?
    O10 C28 H28A . . 110.4 ?
    C27 C28 H28A . . 110.4 ?
    O10 C28 H28B . . 110.4 ?
    C27 C28 H28B . . 110.4 ?
    H28A C28 H28B . . 108.6 ?
    N1 C29 S1 . . 178.6(6) ?
    N2 C30 S2 . . 179.5(7) ?
    N3 C31 S3 . . 177.3(7) ?
    N4 C32 S4 . . 178.8(5) ?
    O3 Ba1 O9 . . 77.29(11) ?
    O3 Ba1 O2 . . 60.35(14) ?
    O9 Ba1 O2 . . 116.84(13) ?
    O3 Ba1 O6 . . 167.84(11) ?
    O9 Ba1 O6 . . 102.94(9) ?
    O2 Ba1 O6 . . 128.00(12) ?
    O3 Ba1 O10 . . 119.38(11) ?
    O9 Ba1 O10 . . 57.53(9) ?
    O2 Ba1 O10 . . 173.07(11) ?
    O6 Ba1 O10 . . 53.62(9) ?
    O3 Ba1 O8 . . 97.11(11) ?
    O9 Ba1 O8 . . 60.15(10) ?
    O2 Ba1 O8 . . 80.01(11) ?
    O6 Ba1 O8 . . 93.41(9) ?
    O10 Ba1 O8 . . 93.27(9) ?
    O3 Ba1 O5 . . 95.21(12) ?
    O9 Ba1 O5 . . 125.10(10) ?
    O2 Ba1 O5 . . 104.54(12) ?
    O6 Ba1 O5 . . 74.58(11) ?
    O10 Ba1 O5 . . 82.38(10) ?
    O8 Ba1 O5 . . 167.53(11) ?
    O3 Ba1 O7 . . 134.32(12) ?
    O9 Ba1 O7 . . 114.23(9) ?
    O2 Ba1 O7 . . 76.15(11) ?
    O6 Ba1 O7 . . 56.94(9) ?
    O10 Ba1 O7 . . 102.06(9) ?
    O8 Ba1 O7 . . 60.04(10) ?
    O5 Ba1 O7 . . 109.30(11) ?
    O3 Ba1 O4 . . 60.39(14) ?
    O9 Ba1 O4 . . 75.46(10) ?
    O2 Ba1 O4 . . 113.47(12) ?
    O6 Ba1 O4 . . 107.70(11) ?
    O10 Ba1 O4 . . 70.08(11) ?
    O8 Ba1 O4 . . 134.20(11) ?
    O5 Ba1 O4 . . 55.06(11) ?
    O7 Ba1 O4 . . 162.51(11) ?
    O3 Ba1 O1 . . 92.27(13) ?
    O9 Ba1 O1 . . 169.33(11) ?
    O2 Ba1 O1 . . 58.08(14) ?
    O6 Ba1 O1 . . 86.79(12) ?
    O10 Ba1 O1 . . 128.21(12) ?
    O8 Ba1 O1 . . 124.38(10) ?
    O5 Ba1 O1 . . 52.89(11) ?
    O7 Ba1 O1 . . 74.65(10) ?
    O4 Ba1 O1 . . 97.59(11) ?
    N3 Co1 N2 . . 103.8(2) ?
    N3 Co1 N4 . . 108.5(2) ?
    N2 Co1 N4 . . 116.05(19) ?
    N3 Co1 N1 . . 111.0(3) ?
    N2 Co1 N1 . . 115.1(2) ?
    N4 Co1 N1 . . 102.42(19) ?
    C29 N1 Co1 . . 162.1(5) ?
    C30 N2 Co1 . . 162.5(6) ?
    C31 N3 Co1 . . 172.9(7) ?
    C32 N4 Co1 . . 163.0(4) ?
    C6 O1 C7 . . 121.8(5) ?
    C6 O1 Ba1 . . 114.9(4) ?
    C7 O1 Ba1 . . 113.2(4) ?
    C8 O2 C9 . . 110.6(5) ?
    C8 O2 Ba1 . . 122.1(4) ?
    C9 O2 Ba1 . . 108.0(4) ?
    C10 O3 C11 . . 111.4(5) ?
    C10 O3 Ba1 . . 123.1(4) ?
    C11 O3 Ba1 . . 119.3(4) ?
    C12 O4 C13 . . 115.6(5) ?
    C12 O4 Ba1 . . 110.3(4) ?
    C13 O4 Ba1 . . 121.7(3) ?
    C14 O5 C1 . . 119.9(5) ?
    C14 O5 Ba1 . . 123.0(4) ?
    C1 O5 Ba1 . . 113.7(3) ?
    C20 O6 C21 . . 119.9(4) ?
    C20 O6 Ba1 . . 115.5(2) ?
    C21 O6 Ba1 . . 118.8(2) ?
    C22 O7 C23 . . 112.5(4) ?
    C22 O7 Ba1 . . 121.0(3) ?
    C23 O7 Ba1 . . 110.3(3) ?
    C24 O8 C25 . . 112.4(4) ?
    C24 O8 Ba1 . . 119.8(3) ?
    C25 O8 Ba1 . . 119.4(3) ?
    C26 O9 C27 . . 114.5(4) ?
    C26 O9 Ba1 . . 111.1(3) ?
    C27 O9 Ba1 . . 121.3(3) ?
    C15 O10 C28 . . 119.9(4) ?
    C15 O10 Ba1 . . 115.6(3) ?
    C28 O10 Ba1 . . 117.2(3) ?
_shelx_space_group_comment
;
The symmetry employed for this shelxl refinement is uniquely defined
by the following loop, which should always be used as a source of
symmetry information in preference to the above space-group names.
They are only intended as comments.
;
_shelx_estimated_absorpt_T_min     0.740
_shelx_estimated_absorpt_T_max     0.796
_shelx_hkl_file
;
   1   0   0   -3.00    0.30
   1   0   0   -3.30    0.40
   1   0   0   -3.20    0.20
   1   0   0   -3.40    0.40
   1   0   0   -3.30    0.20
  -1   0   0   -3.20    0.40
  -1   0   0   -2.60    0.40
  -1   0   0   -3.10    0.30
  -1   0   0   -3.10    0.20
  -1   0   0   -3.10    0.30
  -1   0   0   -2.80    0.30
   1   0   0   -2.80    0.50
  -2   0   0 2194.88  112.09
  -2   0   0 1958.30  114.89
   2   0   0 2260.47  114.89
   2   0   0 2046.30  115.89
   2   0   0 2161.98  112.19
  -2   0   0 2144.89  114.89
  -2   0   0 2076.89  112.29
  -2   0   0 2034.30  114.69
  -2   0   0 1983.30  115.89
   2   0   0 2020.80  112.09
   2   0   0 2052.69  114.99
   3   0   0    0.30    1.10
   3   0   0   -0.30    1.10
   3   0   0    0.30    1.50
   3   0   0    0.70    1.20
  -3   0   0   -0.40    1.30
   3   0   0   -0.60    1.20
  -3   0   0    2.20    1.40
  -3   0   0    0.60    1.10
  -3   0   0    1.50    0.80
  -3   0   0    4.70    2.00
  -3   0   0   -0.20    1.50
   4   0   0 2337.37  139.09
  -4   0   0 2470.95  144.19
  -4   0   0 2856.61  142.79
  -4   0   0 2418.26  142.99
   4   0   0 2917.31  139.69
  -4   0   0 2600.34  139.59
  -4   0   0 2500.65  142.19
   5   0   0   -2.60    1.90
  -5   0   0   -1.10    2.50
  -5   0   0   -0.90    1.30
  -5   0   0   -5.50    2.10
   5   0   0   -2.20    2.10
  -5   0   0   -0.10    2.70
   6   0   0   53.79    5.70
  -6   0   0   49.60    6.50
   6   0   0   46.80    5.20
  -6   0   0   51.29    6.00
  -6   0   0   50.79    6.30
  -6   0   0   61.99    4.70
  -7   0   0   -1.50    2.10
   7   0   0   -4.10    2.90
  -7   0   0   -5.50    3.40
  -7   0   0    1.60    3.90
   7   0   0    1.10    2.40
  -7   0   0   -4.10    2.50
   8   0   0  116.19   10.40
  -8   0   0  127.09   12.00
  -8   0   0  115.19   11.20
  -8   0   0  132.89    9.10
  -8   0   0  131.79   11.00
   8   0   0  118.39    9.90
   9   0   0    4.10    4.50
  -9   0   0    0.30    4.90
   9   0   0   -5.50    3.60
  -9   0   0    1.40    2.70
  -9   0   0   -3.60    4.90
  -9   0   0   -4.30    4.80
  10   0   0  239.28   19.10
 -10   0   0  277.87   17.50
 -10   0   0  254.57   20.10
 -10   0   0  242.28   20.90
  10   0   0  300.07   19.00
 -10   0   0  279.47   20.00
 -11   0   0   -3.00    5.80
  11   0   0    3.70    5.20
  11   0   0    4.80    4.80
 -11   0   0   -4.30    5.30
 -11   0   0    2.30    6.50
 -12   0   0   57.29    9.50
  12   0   0   50.59    8.50
 -12   0   0   48.10   10.90
 -12   0   0   70.59   11.30
  12   0   0   49.40    9.10
 -13   0   0   -0.60    6.90
  13   0   0    2.30    5.90
  13   0   0   11.30    6.70
 -13   0   0   -3.90    7.70
 -13   0   0    2.60    7.60
 -14   0   0   31.10    9.10
  14   0   0   30.80    9.10
  14   0   0   21.40    7.70
 -14   0   0   16.30    9.60
 -14   0   0   11.50    9.30
   0  -1   0   -0.30    0.10
   0   1   0   -0.70    0.20
  -1  -1   0 1516.65   71.69
  -1  -1   0 1334.37   69.99
   1  -1   0 1206.48   69.99
   1  -1   0 1132.09   72.19
  -1   1   0 1337.67   71.69
  -2  -1   0 1292.57   69.49
  -2  -1   0 1309.07   67.99
   2  -1   0 1308.57   67.99
  -2  -1   0 1251.27   70.29
   2  -1   0 1259.07   67.89
  -2  -1   0 1280.87   69.19
  -2  -1   0 1198.98   69.59
  -2  -1   0 1281.17   67.79
   2  -1   0 1207.78   69.69
   2  -1   0 1370.66   70.29
   2  -1   0 1194.18   69.49
  -2   1   0 1352.66   67.89
   2   1   0 1189.78   67.79
   2   1   0 1266.07   67.89
  -2   1   0 1187.88   69.69
   2   1   0 1277.57   69.49
   2   1   0 1284.57   70.29
  -2   1   0 1291.77   69.59
   2   1   0 1206.58   69.59
  -2   1   0 1244.88   70.19
  -2   1   0 1141.69   67.89
   2   1   0 1280.67   69.19
  -3  -1   0  736.03   44.00
  -3  -1   0  781.12   43.30
   3  -1   0  803.82   43.70
  -3  -1   0  730.33   43.50
  -3  -1   0  795.52   42.70
   3  -1   0  849.41   44.00
  -3  -1   0  717.93   42.30
   3  -1   0  787.22   42.40
   3  -1   0  776.52   43.30
  -3  -1   0  790.82   42.10
   3  -1   0  780.82   42.20
  -3   1   0  722.13   43.80
   3   1   0  771.22   43.90
  -3   1   0  792.02   43.60
  -3   1   0  793.02   42.30
   3   1   0  696.03   42.10
   3   1   0  771.82   43.50
   3   1   0  775.02   43.20
   3   1   0  784.72   42.30
   3   1   0  774.02   42.50
  -3   1   0  740.83   42.80
  -3   1   0  751.82   43.30
  -3   1   0  779.12   42.50
  -4  -1   0   37.00    3.00
  -4  -1   0   33.70    3.80
   4  -1   0   37.30    3.70
  -4  -1   0   37.40    4.70
   4  -1   0   33.20    3.80
   4  -1   0   33.00    4.20
   4  -1   0   36.60    3.70
  -4  -1   0   29.40    4.10
  -4  -1   0   30.70    3.70
  -4   1   0   33.10    3.00
  -4   1   0   32.90    3.80
   4   1   0   33.90    3.60
   4   1   0   36.00    3.50
  -4   1   0   32.80    4.30
   4   1   0   39.30    3.70
  -4   1   0   37.70    3.60
  -4   1   0   41.40    4.60
  -4   1   0   27.30    3.80
   4   1   0   36.80    2.60
  -5  -1   0    7.10    3.10
  -5  -1   0   11.00    3.50
  -5  -1   0   11.60    3.20
   5  -1   0   12.20    2.50
   5  -1   0    7.00    2.80
  -5  -1   0   12.20    2.00
   5   1   0    8.60    2.60
  -5   1   0   10.30    3.00
  -5   1   0    8.70    2.00
   5   1   0   15.60    2.80
  -5   1   0   10.00    3.40
  -5   1   0   13.40    3.50
   6  -1   0    9.70    3.60
   6  -1   0    7.80    3.30
  -6  -1   0    8.90    4.00
  -6  -1   0   14.00    2.40
  -6  -1   0   12.20    4.00
  -6  -1   0   12.10    4.20
   6   1   0   14.20    3.40
  -6   1   0   19.90    4.50
  -6   1   0   16.20    2.70
  -6   1   0   11.50    3.90
   6   1   0   14.10    3.20
  -6   1   0    7.60    3.90
  -7  -1   0  268.17   17.30
   7  -1   0  265.77   17.50
   7  -1   0  231.28   16.20
  -7  -1   0  254.77   15.70
  -7  -1   0  268.27   18.00
  -7  -1   0  236.98   18.10
  -7   1   0  272.57   18.20
  -7   1   0  258.27   17.90
   7   1   0  227.98   16.10
  -7   1   0  244.98   17.10
  -7   1   0  258.67   15.80
   7   1   0  272.27   17.00
  -8  -1   0  118.29   10.50
  -8  -1   0  115.69   11.60
   8  -1   0  114.09   10.10
  -8  -1   0  120.69    8.60
  -8  -1   0  109.69   11.00
   8  -1   0  134.09   10.00
   8   1   0  114.99   10.00
  -8   1   0  119.99    8.70
  -8   1   0  109.59   10.30
   8   1   0  116.19    9.60
  -8   1   0  119.59   11.50
  -8   1   0  108.19   10.50
   9  -1   0   -1.20    3.90
  -9  -1   0   -1.80    5.10
   9  -1   0    0.80    3.10
  -9  -1   0    0.00    4.60
  -9  -1   0   -3.60    2.50
  -9  -1   0   11.00    5.30
  -9   1   0   -6.40    4.20
   9   1   0    0.10    3.80
  -9   1   0   -0.50    2.70
   9   1   0   -4.30    2.40
  -9   1   0   -4.90    4.60
  -9   1   0   -0.30    4.90
 -10  -1   0   -7.50    5.40
 -10  -1   0    2.20    5.70
 -10  -1   0   -1.70    2.90
 -10  -1   0   -4.50    5.00
  10  -1   0   -4.40    4.10
  10  -1   0   -7.70    4.20
 -10   1   0    0.90    5.40
 -10   1   0    1.20    6.10
  10   1   0   -1.60    4.20
 -10   1   0   -0.60    5.80
  10   1   0   -0.80    4.70
 -10   1   0    2.60    3.30
 -11  -1   0  227.28   18.00
 -11  -1   0  204.98   17.00
  11  -1   0  196.98   16.00
 -11  -1   0  169.88   17.70
  11  -1   0  214.48   15.90
 -11   1   0  182.98   17.70
 -11   1   0  173.48   17.10
  11   1   0  220.98   16.60
  11   1   0  184.88   15.30
 -11   1   0  204.28   16.60
  12  -1   0   -1.80    5.30
 -12  -1   0    3.30    6.40
 -12  -1   0    2.90    5.00
  12  -1   0   -3.70    4.90
 -12  -1   0   -3.70    6.80
 -12   1   0    2.70    6.40
 -12   1   0    3.20    7.30
 -12   1   0   -1.00    6.30
  12   1   0    3.30    5.30
  12   1   0   -5.10    5.10
 -13  -1   0   17.00    8.20
  13  -1   0   19.90    7.10
 -13  -1   0   21.80    8.60
 -13  -1   0    0.00    7.50
  13  -1   0   13.70    7.10
  13   1   0   19.30    6.80
  13   1   0   11.80    6.80
 -13   1   0   14.90    8.60
 -13   1   0   16.50    8.50
 -13   1   0    4.60    7.60
 -14  -1   0    7.00    8.60
 -14  -1   0    2.00    8.40
  14  -1   0   -6.70    5.60
  14  -1   0    6.10    7.10
 -14  -1   0    1.10    8.50
  14   1   0    1.30    6.60
 -14   1   0   -5.00    8.40
 -14   1   0    0.40    8.30
 -14   1   0    7.70    8.20
  14   1   0    5.30    6.50
   0   2   0  254.27   14.30
   1  -2   0  975.00   49.99
   1  -2   0  802.82   49.50
   1  -2   0  933.21   49.70
  -1  -2   0  769.82   49.40
   1  -2   0  869.11   48.40
   1  -2   0  957.20   48.40
  -1  -2   0  942.81   49.40
  -1  -2   0  904.91   48.20
  -1   2   0  975.40   48.80
  -1   2   0  835.92   48.30
   1   2   0  916.01   49.50
  -1   2   0  903.91   49.60
   2  -2   0   89.99    5.30
   2  -2   0   77.89    5.00
  -2  -2   0   76.59    4.80
  -2  -2   0   78.69    5.10
   2  -2   0   72.69    5.30
  -2  -2   0   68.19    5.10
  -2  -2   0   78.19    5.50
   2  -2   0   72.39    5.20
  -2  -2   0   79.39    5.00
   2  -2   0   75.89    4.90
  -2  -2   0   75.49    4.70
  -2   2   0   82.19    5.20
   2   2   0   80.79    5.40
   2   2   0   71.09    4.80
   2   2   0   76.69    5.00
   2   2   0   80.69    5.00
   2   2   0   73.49    5.10
  -2   2   0   67.49    5.20
  -2   2   0   80.09    5.00
  -2   2   0   78.79    5.10
  -2   2   0   77.69    5.30
  -2   2   0   74.29    4.70
   2   2   0   75.29    4.60
   3  -2   0 1033.90   60.39
   3  -2   0 1090.79   58.89
  -3  -2   0 1032.20   61.19
  -3  -2   0  994.00   60.49
   3  -2   0 1140.89   60.69
  -3  -2   0  980.80   58.89
  -3  -2   0 1098.59   60.29
  -3  -2   0 1081.29   58.69
   3  -2   0 1183.48   61.09
   3  -2   0 1098.39   58.99
  -3  -2   0 1084.69   59.69
  -3   2   0 1088.89   61.09
   3   2   0 1110.79   60.49
  -3   2   0 1092.39   60.39
   3   2   0  994.50   58.59
  -3   2   0 1109.19   59.09
   3   2   0 1069.39   61.09
   3   2   0 1132.89   58.99
  -3   2   0 1075.99   60.59
   3   2   0 1077.09   59.69
   3   2   0 1101.69   60.19
  -3   2   0 1126.69   58.89
  -4  -2   0  183.28   12.90
   4  -2   0  206.08   11.90
  -4  -2   0  163.48   12.30
  -4  -2   0  196.78   12.20
   4  -2   0  189.08   12.30
   4  -2   0  194.48   12.60
  -4  -2   0  209.18   12.20
  -4  -2   0  195.08   11.20
  -4   2   0  173.68   12.50
   4   2   0  181.08   11.60
   4   2   0  187.88   12.00
   4   2   0  197.98   11.90
  -4   2   0  196.58   11.80
  -4   2   0  183.88   12.00
  -4   2   0  188.58   11.60
   4   2   0  192.58   11.00
  -4   2   0  195.38   12.60
   5  -2   0  232.48   13.60
   5  -2   0  230.18   14.20
  -5  -2   0  222.18   13.90
  -5  -2   0  212.78   14.80
  -5  -2   0  189.08   14.10
  -5  -2   0  195.78   12.60
  -5   2   0  205.28   13.00
  -5   2   0  227.48   14.70
   5   2   0  209.98   13.70
  -5   2   0  200.98   14.30
   5   2   0  196.88   13.20
  -5   2   0  196.98   13.80
   5   2   0  241.58   13.90
   5   2   0  227.08   12.30
  -6  -2   0   24.60    4.60
  -6  -2   0   24.30    4.80
  -6  -2   0   19.40    5.00
   6  -2   0   21.30    4.00
   6  -2   0   22.20    4.20
  -6  -2   0   29.70    3.20
   6   2   0   20.50    4.00
  -6   2   0   34.70    5.00
  -6   2   0   24.70    4.90
   6   2   0   22.60    3.80
  -6   2   0   24.40    3.30
  -6   2   0   25.90    4.60
  -7  -2   0   57.69    7.10
   7  -2   0   56.59    5.70
  -7  -2   0   62.99    7.10
  -7  -2   0   56.29    5.00
   7  -2   0   58.39    6.60
  -7  -2   0   55.59    7.80
  -7   2   0   54.29    7.50
  -7   2   0   55.69    5.20
   7   2   0   55.29    6.00
   7   2   0   41.40    5.60
  -7   2   0   48.10    6.50
  -7   2   0   52.49    7.20
  -8  -2   0  149.29   10.50
  -8  -2   0  171.78   12.90
   8  -2   0  164.88   12.10
   8  -2   0  166.58   12.70
  -8  -2   0  173.88   13.70
  -8  -2   0  138.29   13.60
  -8   2   0  162.98   13.60
  -8   2   0  165.28   13.30
  -8   2   0  168.88   11.20
   8   2   0  156.18   11.90
  -8   2   0  163.48   12.90
   8   2   0  150.48   12.20
  -9  -2   0   85.79   11.00
  -9  -2   0   75.69   10.00
   9  -2   0   87.49    8.40
   9  -2   0   76.89    8.70
  -9  -2   0   81.39    6.70
  -9  -2   0   74.19    9.40
  -9   2   0   86.19    9.60
  -9   2   0   71.09   10.20
  -9   2   0   92.89   10.10
   9   2   0   74.79    7.90
  -9   2   0   75.89    7.20
   9   2   0   76.29    8.50
  10  -2   0  165.28   13.90
  10  -2   0  159.58   13.10
 -10  -2   0  171.18   14.20
 -10  -2   0  135.69   15.20
 -10  -2   0  169.58   15.20
 -10   2   0  132.09   14.20
  10   2   0  149.88   13.30
 -10   2   0  162.98   11.90
 -10   2   0  161.48   13.70
  10   2   0  185.88   13.30
 -10   2   0  148.19   15.20
 -11  -2   0   -2.20    6.20
 -11  -2   0   -0.30    5.80
  11  -2   0    0.70    4.80
 -11  -2   0    9.30    6.30
  11  -2   0    2.80    5.40
  11   2   0    9.10    5.00
 -11   2   0   15.90    7.10
 -11   2   0   18.90    7.60
 -11   2   0    7.30    6.50
  11   2   0   -3.10    4.70
  12  -2   0    4.20    5.60
 -12  -2   0    2.90    6.70
  12  -2   0    4.90    5.30
 -12  -2   0    0.00    7.10
 -12  -2   0    0.50    6.10
 -12   2   0    4.40    6.50
  12   2   0    2.60    4.10
 -12   2   0   -5.50    6.30
 -12   2   0   -3.80    5.80
  12   2   0    3.20    5.50
  13  -2   0  105.19   13.20
 -13  -2   0  104.69   14.10
  13  -2   0  112.59   11.80
 -13  -2   0   88.19   13.40
 -13  -2   0   71.49   13.70
 -13   2   0   85.59   12.90
  13   2   0  107.09   11.30
 -13   2   0   98.69   13.60
 -13   2   0   87.49   14.20
  13   2   0   90.39   12.10
 -14  -2   0   41.60   11.40
  14  -2   0   62.29   11.10
 -14  -2   0   69.29   12.50
  14  -2   0   56.19   10.00
 -14  -2   0   55.39   12.70
 -14   2   0   32.50   10.90
 -14   2   0   39.30   11.10
  14   2   0   57.49    9.60
  14   2   0   57.79   10.40
 -14   2   0   52.39   11.70
   0  -3   0   -2.80    0.80
   0  -3   0   -2.30    1.00
   0   3   0   -0.90    0.90
   1  -3   0   41.60    2.80
   1  -3   0   41.20    3.00
   1  -3   0   42.90    3.20
   1  -3   0   40.30    2.90
  -1  -3   0   46.50    2.60
   1  -3   0   43.80    2.80
   1  -3   0   42.00    3.00
  -1  -3   0   40.90    2.80
  -1   3   0   45.40    3.00
   1   3   0   41.30    2.70
  -1   3   0   39.90    2.80
   1   3   0   38.40    2.70
   1   3   0   42.40    2.60
  -1   3   0   39.90    2.80
  -1   3   0   43.00    3.10
   1   3   0   38.10    2.70
  -1   3   0   45.20    3.20
  -1   3   0   46.10    3.00
  -2  -3   0  800.82   42.70
   2  -3   0  855.91   44.50
   2  -3   0  690.23   42.80
   2  -3   0  830.02   44.30
  -2  -3   0  794.72   42.90
   2  -3   0  742.43   44.00
  -2  -3   0  808.42   44.00
   2  -3   0  780.42   43.00
  -2  -3   0  799.32   43.80
  -2   3   0  811.02   43.00
   2   3   0  781.12   43.80
   2   3   0  767.32   44.60
  -2   3   0  807.22   44.20
  -2   3   0  807.32   44.50
   2   3   0  804.52   42.70
   2   3   0  786.32   42.90
   2   3   0  770.82   43.90
   2   3   0  796.02   43.80
  -2   3   0  784.42   44.00
  -2   3   0  753.22   43.00
  -2   3   0  768.02   43.10
  -3  -3   0  707.13   43.00
   3  -3   0  746.13   41.30
   3  -3   0  624.44   42.20
   3  -3   0  787.02   42.70
   3  -3   0  761.12   41.40
  -3  -3   0  748.93   41.40
  -3  -3   0  733.33   41.00
   3  -3   0  822.32   42.90
  -3  -3   0  705.43   42.40
  -3  -3   0  805.62   42.20
   3   3   0  740.53   42.30
  -3   3   0  799.62   41.40
  -3   3   0  773.52   42.90
   3   3   0  748.43   43.00
   3   3   0  759.42   41.30
  -3   3   0  764.92   42.70
  -3   3   0  726.43   41.10
  -3   3   0  784.42   42.40
   3   3   0  757.52   41.10
  -3   3   0  714.93   41.40
   3   3   0  759.22   41.70
   3   3   0  749.03   42.10
   4  -3   0   33.00    3.60
  -4  -3   0   31.60    2.80
   4  -3   0   32.30    3.70
  -4  -3   0   33.30    4.10
  -4  -3   0   36.50    4.70
  -4  -3   0   38.20    3.80
   4  -3   0   28.50    3.90
  -4  -3   0   33.30    3.60
  -4   3   0   42.20    3.50
  -4   3   0   32.00    4.00
  -4   3   0   38.70    4.20
  -4   3   0   33.80    2.90
   4   3   0   32.00    2.50
   4   3   0   35.00    3.50
  -4   3   0   30.30    4.10
   4   3   0   37.10    3.50
   4   3   0   28.50    3.10
  -5  -3   0   11.00    3.20
  -5  -3   0   14.70    3.60
  -5  -3   0   10.20    3.90
  -5  -3   0   13.40    1.90
   5  -3   0   11.00    2.70
   5  -3   0   16.30    3.40
  -5  -3   0   10.10    2.90
  -5   3   0   14.60    3.60
   5   3   0   13.60    1.50
  -5   3   0   10.60    2.50
   5   3   0   12.50    2.80
   5   3   0   10.30    2.70
   5   3   0   14.80    2.80
  -5   3   0    9.60    3.20
  -5   3   0   12.00    3.10
   6  -3   0  780.12   43.50
   6  -3   0  724.23   44.80
  -6  -3   0  836.92   44.10
  -6  -3   0  748.23   45.20
  -6  -3   0  771.32   43.00
  -6  -3   0  763.52   45.90
  -6   3   0  771.22   44.00
   6   3   0  815.42   42.70
   6   3   0  732.93   43.20
  -6   3   0  753.62   43.80
  -6   3   0  765.02   45.30
  -6   3   0  740.83   45.40
   6   3   0  764.52   44.40
   7  -3   0    6.90    3.60
  -7  -3   0    5.60    3.80
  -7  -3   0    5.80    2.10
  -7  -3   0    8.90    4.00
  -7  -3   0    5.50    3.70
   7  -3   0    2.70    3.50
   7   3   0    9.90    3.30
   7   3   0    9.40    3.40
  -7   3   0    3.20    3.80
  -7   3   0    7.50    4.00
  -7   3   0   11.50    4.30
  -7   3   0    5.40    2.70
   8  -3   0   69.99    8.10
  -8  -3   0   66.39    8.40
  -8  -3   0   55.19    5.10
  -8  -3   0   61.29    7.90
   8  -3   0   65.79    6.50
  -8  -3   0   55.69    8.80
  -8   3   0   50.09    7.50
  -8   3   0   63.29    5.10
  -8   3   0   65.09    6.00
   8   3   0   73.49    7.50
   8   3   0   57.99    6.60
  -8   3   0   71.59    8.80
  -8   3   0   53.19    8.30
   9  -3   0    5.80    4.30
  -9  -3   0    3.10    5.60
  -9  -3   0    8.80    5.20
  -9  -3   0    5.30    5.00
   9  -3   0    7.30    4.80
  -9  -3   0    6.30    2.30
   9   3   0    6.40    4.20
  -9   3   0   -4.60    4.70
  -9   3   0   16.90    5.10
  -9   3   0    5.70    5.60
  -9   3   0    3.10    2.90
   9   3   0    6.50    3.90
 -10  -3   0  398.26   25.80
 -10  -3   0  333.37   26.90
  10  -3   0  391.36   24.90
 -10  -3   0  354.46   26.20
  10  -3   0  409.76   26.20
 -10   3   0  366.06   26.60
 -10   3   0  386.86   23.90
 -10   3   0  387.56   26.00
  10   3   0  395.26   25.40
  10   3   0  386.26   24.50
 -10   3   0  343.67   26.60
 -11  -3   0    4.30    6.40
  11  -3   0    9.90    5.50
 -11  -3   0   11.40    7.70
 -11  -3   0   15.80    6.60
  11  -3   0    8.60    4.80
 -11   3   0   14.00    7.10
 -11   3   0   -4.90    5.90
  11   3   0    8.60    5.30
 -11   3   0   12.70    6.60
  11   3   0   16.30    5.60
 -11   3   0   11.40    4.20
 -12  -3   0   79.39   11.90
  12  -3   0   84.29   11.30
 -12  -3   0   63.29   12.20
 -12  -3   0   92.59   12.20
  12  -3   0   86.29   10.50
  12   3   0   83.99   10.60
 -12   3   0   48.80   10.10
 -12   3   0   86.99   12.30
 -12   3   0   64.29   11.00
  12   3   0   62.99    9.10
 -13  -3   0    5.10    8.30
 -13  -3   0    7.00    7.70
  13  -3   0    9.70    7.20
 -13  -3   0   18.20    9.00
  13  -3   0    6.00    6.70
 -13   3   0   12.00    8.00
 -13   3   0   11.10    8.10
 -13   3   0   11.00    8.60
  13   3   0    8.50    5.70
  13   3   0   14.90    6.90
 -14  -3   0   15.80    9.20
  14  -3   0   13.30    7.30
 -14  -3   0    5.50    8.30
 -14  -3   0    1.20    8.00
  14  -3   0    4.00    5.90
  14   3   0    5.20    6.00
 -14   3   0   11.60    9.70
  14   3   0   -8.80    5.80
 -14   3   0    5.50    8.40
 -14   3   0    4.40    8.10
   0  -4   0  801.02   43.50
   0  -4   0  744.83   43.50
   0  -4   0  775.02   42.40
   0   4   0  796.12   42.50
   0   4   0  806.02   43.70
   0   4   0  818.22   43.50
   1  -4   0  882.21   48.10
   1  -4   0  952.40   49.90
  -1  -4   0  875.41   49.00
   1  -4   0  895.81   49.30
   1  -4   0  875.71   48.90
  -1  -4   0  823.32   49.10
   1  -4   0  894.11   49.30
  -1  -4   0  913.11   47.80
   1   4   0  880.31   49.00
   1   4   0  879.81   48.00
  -1   4   0  857.31   49.30
  -1   4   0  921.31   48.10
  -1   4   0  908.41   49.00
   1   4   0  880.51   49.10
   1   4   0  929.91   47.80
  -1   4   0  896.51   49.30
  -1   4   0  912.41   49.99
  -1   4   0  873.11   48.10
  -2  -4   0  284.57   16.00
   2  -4   0  311.27   17.00
  -2  -4   0  291.67   16.70
   2  -4   0  276.77   16.50
  -2  -4   0  273.07   16.70
   2  -4   0  293.07   16.30
  -2  -4   0  279.67   16.20
  -2  -4   0  299.87   16.50
   2  -4   0  284.77   16.30
   2  -4   0  304.47   17.00
   2  -4   0  261.57   16.70
   2   4   0  286.17   16.20
  -2   4   0  292.47   16.80
  -2   4   0  310.17   16.40
   2   4   0  268.17   15.90
   2   4   0  279.77   16.50
  -2   4   0  269.67   16.30
  -2   4   0  284.07   16.90
  -2   4   0  283.17   17.00
   2   4   0  289.47   16.40
  -2   4   0  304.27   16.60
   3  -4   0 2006.10  122.09
  -3  -4   0 2222.68  122.29
  -3  -4   0 2093.59  125.19
   3  -4   0 2174.78  125.39
  -3  -4   0 2204.28  121.99
   3  -4   0 2349.17  122.49
   3  -4   0 2406.76  125.59
   3  -4   0 2624.54  127.09
  -3  -4   0 2268.67  124.99
  -3   4   0 2271.07  122.79
   3   4   0 2229.78  124.89
   3   4   0 2201.38  126.59
   3   4   0 2330.57  122.29
   3   4   0 2505.15  122.09
  -3   4   0 2128.39  126.29
  -3   4   0 2215.38  125.49
  -3   4   0 2186.18  122.59
   3   4   0 2406.06  125.29
   3   4   0 2251.67  124.99
  -3   4   0 2493.65  122.49
  -3   4   0 2132.59  125.49
  -4  -4   0  164.78   11.50
   4  -4   0  176.58   11.00
  -4  -4   0  164.78   11.00
   4  -4   0  155.28   11.30
  -4  -4   0  169.28   11.10
   4  -4   0  187.78   11.90
  -4   4   0  174.68   11.30
  -4   4   0  179.88   11.00
   4   4   0  167.08   10.60
  -4   4   0  165.88   10.40
  -4   4   0  167.98   11.70
   4   4   0  179.08   10.30
  -4   4   0  158.88   11.40
   4   4   0  182.28   11.10
   4   4   0  177.28   11.00
   5  -4   0  874.31   51.39
  -5  -4   0  920.51   51.59
   5  -4   0  893.81   49.90
  -5  -4   0  868.31   52.39
  -5  -4   0  947.31   51.19
  -5  -4   0  910.21   50.19
   5   4   0  852.31   49.50
   5   4   0  894.31   50.89
  -5   4   0  901.51   49.30
  -5   4   0  889.31   51.69
  -5   4   0  898.21   50.89
  -5   4   0  854.01   51.89
   5   4   0  936.01   49.80
   5   4   0  945.71   49.99
  -5   4   0  855.31   50.29
   6  -4   0  280.67   16.70
  -6  -4   0  282.07   17.20
  -6  -4   0  269.87   18.40
  -6  -4   0  262.77   17.60
   6  -4   0  248.88   17.30
  -6  -4   0  275.97   15.40
  -6   4   0  251.57   16.40
   6   4   0  224.48   16.00
  -6   4   0  241.08   17.50
  -6   4   0  274.07   17.40
  -6   4   0  264.37   15.50
   6   4   0  272.17   15.10
   6   4   0  281.37   17.00
  -6   4   0  246.48   17.60
   7  -4   0  229.18   14.30
  -7  -4   0  198.28   15.80
  -7  -4   0  197.68   15.00
  -7  -4   0  206.08   14.50
   7  -4   0  200.68   14.60
  -7  -4   0  212.38   12.30
   7   4   0  204.98   13.60
  -7   4   0  218.48   14.80
   7   4   0  201.78   14.00
  -7   4   0  198.78   13.50
  -7   4   0  177.78   14.90
  -7   4   0  194.58   15.00
  -7   4   0  201.78   12.40
  -8  -4   0    1.90    3.80
  -8  -4   0   -4.60    4.00
  -8  -4   0   -0.10    1.70
  -8  -4   0   -4.20    3.80
   8  -4   0   -3.60    3.10
   8  -4   0    2.40    4.00
  -8   4   0    1.30    3.50
   8   4   0   -4.00    3.10
  -8   4   0   -2.20    3.90
  -8   4   0    0.90    2.80
   8   4   0   -0.50    3.00
  -8   4   0    0.40    3.10
  -8   4   0   -1.10    2.00
   9  -4   0  312.47   20.60
   9  -4   0  315.07   19.70
  -9  -4   0  289.57   16.90
  -9  -4   0  260.57   21.10
  -9  -4   0  295.07   21.00
  -9  -4   0  310.47   20.40
  -9   4   0  266.47   20.80
  -9   4   0  305.77   19.00
   9   4   0  295.27   19.80
  -9   4   0  279.27   20.30
  -9   4   0  265.87   21.00
   9   4   0  273.07   18.90
  10  -4   0    2.10    5.30
 -10  -4   0    4.60    6.20
 -10  -4   0   10.80    6.00
  10  -4   0    8.20    5.10
 -10  -4   0   12.20    5.80
 -10   4   0    8.20    6.60
  10   4   0    5.80    4.80
 -10   4   0    9.10    4.00
  10   4   0   12.20    4.70
 -10   4   0    1.00    5.90
 -10   4   0   12.20    5.30
  11  -4   0    1.50    5.20
 -11  -4   0   -7.80    5.60
  11  -4   0   -2.50    4.50
 -11  -4   0    2.30    5.40
 -11  -4   0   -2.70    5.80
 -11   4   0    0.70    5.70
  11   4   0   -1.30    4.60
  11   4   0   -4.10    3.80
 -11   4   0   -4.40    6.20
 -11   4   0   -4.80    5.40
 -11   4   0    2.10    3.80
  12  -4   0   -2.30    3.80
 -12  -4   0   -4.70    6.60
  12  -4   0    4.30    5.90
 -12  -4   0    8.40    6.70
 -12  -4   0   13.00    7.60
  12   4   0    2.60    5.00
 -12   4   0    8.40    7.30
 -12   4   0   -3.60    6.30
 -12   4   0   -0.40    5.90
  12   4   0    5.40    5.00
  13  -4   0  119.79   13.60
  13  -4   0  120.39   12.80
 -13  -4   0  128.89   16.00
 -13  -4   0  106.69   14.70
 -13  -4   0  117.99   17.00
  13   4   0  112.69   12.80
 -13   4   0  112.59   15.70
 -13   4   0  137.79   15.40
  13   4   0  120.89   12.30
 -13   4   0  125.09   15.30
 -14  -4   0    3.60    8.40
  14  -4   0    7.50    7.50
  14  -4   0    6.10    7.00
 -14  -4   0   15.90    9.10
 -14   4   0    3.90    8.50
  14   4   0    5.30    5.80
 -14   4   0    4.00    8.40
 -14   4   0   14.40    9.40
   0  -5   0   -0.40    0.40
   0  -5   0    0.00    0.40
   0   5   0   -3.40    1.30
   0   5   0   -0.30    0.50
   0   5   0   -0.50    0.40
   1  -5   0  513.95   27.70
   1  -5   0  485.95   28.70
   1  -5   0  513.65   28.50
  -1  -5   0  491.65   27.40
  -1  -5   0  482.85   28.70
   1  -5   0  524.15   28.60
   1   5   0  473.75   27.40
  -1   5   0  518.35   29.10
  -1   5   0  530.65   28.60
  -1   5   0  527.05   27.80
  -1   5   0  552.14   28.90
   1   5   0  482.15   28.20
   1   5   0  495.95   28.10
   1   5   0  529.55   28.90
  -1   5   0  524.05   28.50
   2  -5   0 1421.96   75.79
   2  -5   0 1374.16   73.79
  -2  -5   0 1347.17   74.79
  -2  -5   0 1409.56   75.29
   2  -5   0 1364.26   73.79
   2  -5   0 1418.66   76.49
  -2  -5   0 1416.76   73.49
   2  -5   0 1356.36   74.69
   2  -5   0 1286.37   75.69
  -2  -5   0 1295.47   75.49
  -2   5   0 1419.96   75.89
  -2   5   0 1414.86   73.89
  -2   5   0 1352.76   73.99
  -2   5   0 1351.56   75.59
  -2   5   0 1325.57   76.49
   2   5   0 1381.76   73.69
   2   5   0 1331.47   75.19
   2   5   0 1341.27   75.39
  -2   5   0 1371.56   74.69
   2   5   0 1356.16   73.49
   3  -5   0 1071.39   59.19
  -3  -5   0 1071.99   59.19
  -3  -5   0 1102.99   60.39
  -3  -5   0 1043.20   59.79
  -3  -5   0 1061.19   58.79
  -3  -5   0  992.50   60.59
   3  -5   0 1272.07   61.29
   3  -5   0 1018.60   60.79
   3   5   0 1084.59   60.59
  -3   5   0 1127.19   59.69
  -3   5   0 1057.89   61.39
   3   5   0 1097.19   58.89
   3   5   0 1133.59   60.49
   3   5   0 1080.89   60.29
   3   5   0 1069.99   59.09
  -3   5   0 1141.39   59.29
  -3   5   0 1034.80   59.39
  -3   5   0 1091.79   60.99
   4  -5   0  756.72   42.60
  -4  -5   0  795.22   42.20
  -4  -5   0  696.93   41.30
  -4  -5   0  730.53   42.50
   4  -5   0  698.23   41.20
   4  -5   0  794.62   42.90
   4   5   0  729.13   41.60
  -4   5   0  693.13   41.60
   4   5   0  751.82   41.30
  -4   5   0  698.43   42.90
   4   5   0  774.32   42.00
  -4   5   0  759.32   41.40
   4   5   0  732.73   40.90
  -4   5   0  765.92   42.90
  -4   5   0  760.02   41.30
   5  -5   0   24.30    4.30
  -5  -5   0   31.80    4.70
  -5  -5   0   34.40    4.30
  -5  -5   0   34.40    4.60
   5  -5   0   28.50    4.10
  -5   5   0   30.50    4.40
   5   5   0   34.10    2.80
   5   5   0   30.80    4.00
   5   5   0   33.20    3.60
  -5   5   0   26.30    4.60
   5   5   0   27.30    3.70
  -5   5   0   33.00    3.60
  -5   5   0   32.60    4.70
  -6  -5   0  106.99    8.50
   6  -5   0  103.39    8.70
  -6  -5   0   91.09    9.40
  -6  -5   0   98.69    8.70
   6  -5   0  109.89    8.00
  -6   5   0  105.09    7.30
  -6   5   0   93.09    8.30
   6   5   0   96.99    7.50
  -6   5   0   99.49    7.90
   6   5   0  106.49    6.40
   6   5   0  102.29    7.90
  -6   5   0   92.69    8.40
  -6   5   0   88.79    8.60
   7  -5   0  123.49    9.50
   7  -5   0  111.79    9.90
  -7  -5   0  116.19   11.20
  -7  -5   0  101.69   10.00
  -7  -5   0  117.49    9.80
  -7   5   0  112.49   10.30
  -7   5   0  125.59    8.70
  -7   5   0  120.49    9.30
   7   5   0  132.59    9.60
   7   5   0  107.19    8.80
  -7   5   0  113.39   10.10
   7   5   0  124.49    7.20
  -7   5   0  117.49   10.40
  -8  -5   0  146.69   13.30
  -8  -5   0  118.39   11.70
  -8  -5   0  149.19   11.80
   8  -5   0  122.09   11.50
   8  -5   0  144.69   11.20
  -8   5   0  126.89   11.70
  -8   5   0  150.68   12.10
   8   5   0  129.99   10.50
  -8   5   0  146.19   10.70
  -8   5   0  145.19   12.50
   8   5   0  152.68   11.20
  -9  -5   0   32.30    7.90
   9  -5   0   33.20    6.70
  -9  -5   0   42.70    7.60
  -9  -5   0   35.50    4.80
  -9  -5   0   53.59    7.90
   9  -5   0   38.70    6.00
  -9   5   0   40.20    7.80
  -9   5   0   37.60    7.50
  -9   5   0   31.10    6.30
  -9   5   0   27.20    5.10
   9   5   0   28.00    5.70
   9   5   0   30.50    5.50
 -10  -5   0    2.20    5.90
  10  -5   0    4.30    5.10
 -10  -5   0    0.80    5.30
 -10  -5   0    6.50    6.50
  10  -5   0   -4.10    4.80
  10   5   0    1.80    4.40
 -10   5   0   11.60    6.20
 -10   5   0    5.40    6.20
 -10   5   0    3.10    3.70
 -10   5   0   -6.10    5.30
  10   5   0    4.70    4.10
  11  -5   0   14.50    6.00
 -11  -5   0   24.90    7.20
 -11  -5   0   13.50    7.00
  11  -5   0   12.40    6.30
 -11  -5   0   18.60    8.00
 -11   5   0   12.30    4.90
 -11   5   0    7.50    6.60
 -11   5   0   12.50    5.70
  11   5   0   13.80    5.10
  11   5   0   25.40    6.50
 -11   5   0   10.50    7.00
  12  -5   0   12.00    6.90
  12  -5   0   19.50    6.40
 -12  -5   0   19.10    7.80
 -12  -5   0   17.80    7.60
 -12  -5   0   10.80    8.30
  12   5   0   13.60    6.10
 -12   5   0   18.00    7.70
 -12   5   0   21.70    7.70
 -12   5   0    5.10    7.10
  12   5   0   13.40    5.70
  13  -5   0    4.70    5.50
 -13  -5   0    5.00    7.30
  13  -5   0   -6.80    5.50
 -13  -5   0    2.70    7.40
 -13  -5   0   -6.60    7.20
  13   5   0    5.40    5.30
  13   5   0   -7.40    5.10
 -13   5   0    7.10    7.80
 -13   5   0    0.80    6.90
 -13   5   0    8.50    7.90
 -14  -5   0    7.30    9.60
 -14  -5   0    6.20    7.60
  14  -5   0   12.90    8.20
  14  -5   0   -1.90    6.70
 -14   5   0    9.00    9.20
 -14   5   0   12.20    8.80
 -14   5   0   13.90    8.90
  14   5   0   11.70    6.20
   0  -6   0 9164.68  498.25
   0  -6   0 9952.10  498.35
   0  -6   0 8237.88  510.35
   0  -6   0 9023.50  500.95
   0   6   0 9477.95  509.95
   0   6   0 9372.26  499.15
   0   6   0 9999.00  501.25
   1  -6   0   69.39    4.80
   1  -6   0   64.09    4.70
  -1  -6   0   68.69    5.70
  -1  -6   0   74.09    4.10
   1  -6   0   72.39    4.50
   1  -6   0   68.09    5.70
   1   6   0   65.69    5.70
  -1   6   0   73.19    4.80
  -1   6   0   76.69    4.80
   1   6   0   70.59    4.20
   1   6   0   70.09    4.30
  -1   6   0   71.39    5.30
   1   6   0   72.89    4.40
  -1   6   0   76.89    5.80
  -1   6   0   71.49    4.50
  -2  -6   0   14.70    3.00
  -2  -6   0   17.70    1.70
   2  -6   0   17.20    2.50
   2  -6   0   12.90    2.00
  -2  -6   0   19.70    2.30
   2  -6   0   16.40    2.10
   2  -6   0   16.30    2.70
   2  -6   0   19.00    2.50
  -2   6   0   22.00    2.20
   2   6   0   16.30    1.70
  -2   6   0   15.30    2.10
  -2   6   0   26.50    2.70
   2   6   0   17.40    1.90
  -2   6   0   19.40    2.60
   2   6   0   17.30    1.70
   2   6   0   15.80    1.80
   3  -6   0   86.79    7.00
  -3  -6   0   98.89    6.70
   3  -6   0   99.99    6.70
  -3  -6   0  106.89    6.80
  -3  -6   0  101.09    7.40
   3  -6   0  105.59    7.50
  -3  -6   0  103.49    7.10
  -3   6   0  106.89    6.90
  -3   6   0   93.99    7.20
   3   6   0   98.19    6.60
   3   6   0  108.29    6.60
  -3   6   0  104.39    7.00
  -3   6   0   95.79    7.10
  -3   6   0   92.69    7.30
   3   6   0   98.59    6.40
   4  -6   0 1131.49   58.19
   4  -6   0  910.41   57.59
  -4  -6   0  924.31   57.49
  -4  -6   0 1097.09   57.29
   4  -6   0 1019.00   56.09
  -4  -6   0 1039.00   56.29
  -4  -6   0  973.20   56.59
   4   6   0 1039.30   56.09
  -4   6   0  978.40   56.49
   4   6   0  950.80   56.99
  -4   6   0  942.41   58.19
   4   6   0 1061.59   57.09
  -4   6   0 1143.29   56.49
   4   6   0 1042.90   55.79
  -4   6   0 1065.29   58.09
   5  -6   0  167.68   12.20
  -5  -6   0  191.38   11.90
  -5  -6   0  172.88   11.60
   5  -6   0  182.18   11.70
  -5  -6   0  182.58   11.90
  -5  -6   0  160.58   12.00
  -5   6   0  159.38   11.90
  -5   6   0  155.58   12.20
   5   6   0  187.18   11.60
   5   6   0  186.48   11.60
   5   6   0  170.88   10.70
  -5   6   0  176.98   12.50
   5   6   0  180.58   11.10
  -6  -6   0   96.09    7.80
   6  -6   0  102.49    8.10
   6  -6   0  102.69    8.70
  -6  -6   0   98.59    8.60
  -6  -6   0   80.29    8.30
  -6  -6   0  117.99    8.40
   6   6   0  109.49    8.10
   6   6   0  118.69    8.10
  -6   6   0  101.89    8.10
   6   6   0   99.79    7.70
  -6   6   0  102.99    8.90
  -6   6   0  101.59    8.70
   6   6   0   90.99    6.40
  -6   6   0   89.99    8.60
  -7  -6   0    6.50    3.10
  -7  -6   0    4.30    3.80
  -7  -6   0    1.20    3.50
   7  -6   0    2.00    3.30
   7  -6   0    3.80    3.20
  -7   6   0    3.20    2.70
  -7   6   0   10.00    4.30
   7   6   0    2.60    2.90
   7   6   0    0.40    2.50
  -7   6   0    3.60    3.00
   7   6   0    6.10    1.30
  -7   6   0    1.60    3.40
  -8  -6   0   72.29    6.40
   8  -6   0   53.89    7.30
   8  -6   0   69.79    8.00
  -8  -6   0   76.69    8.30
  -8  -6   0   57.69    8.20
  -8   6   0   73.59    6.90
  -8   6   0   58.89    8.60
  -8   6   0   65.19    8.30
  -8   6   0   65.69    8.40
   8   6   0   65.49    6.70
   8   6   0   69.49    7.00
  -9  -6   0   78.49    7.40
  -9  -6   0   76.09   10.10
   9  -6   0   85.09    8.70
  -9  -6   0   86.39    9.90
   9  -6   0   90.49    9.70
  -9   6   0   69.49    9.90
  -9   6   0   81.69    8.00
   9   6   0   84.19    8.00
  -9   6   0   62.69    9.30
  -9   6   0   83.89   10.70
   9   6   0   79.29    8.30
 -10  -6   0   62.99   10.60
 -10  -6   0   66.79    9.50
  10  -6   0   69.19    8.90
  10  -6   0   57.49    9.20
 -10  -6   0   61.29    6.70
 -10  -6   0   78.09   10.50
 -10   6   0   93.79   11.00
 -10   6   0   57.69    9.20
  10   6   0   70.39    8.70
 -10   6   0   71.99    8.00
 -10   6   0   79.99   10.70
  10   6   0   86.69    8.30
  11  -6   0    4.20    4.60
 -11  -6   0   -6.10    5.20
  11  -6   0   -1.00    5.00
 -11  -6   0   -3.10    6.50
 -11   6   0    5.10    4.30
  11   6   0   -1.50    4.40
  11   6   0    1.30    4.20
 -11   6   0   -4.50    6.00
 -11   6   0    1.60    6.10
 -11   6   0    1.20    6.10
 -12  -6   0   18.90    7.80
 -12  -6   0   18.90   11.10
  12  -6   0   20.50    7.30
  12  -6   0   20.90    6.60
  12   6   0   17.00    6.10
 -12   6   0   17.50    7.60
 -12   6   0    5.90    7.20
  12   6   0   11.60    5.40
 -12   6   0   28.80    8.70
  13  -6   0   32.50    9.00
  13  -6   0   60.29    9.80
 -13  -6   0   32.90   10.00
 -13   6   0   34.20   10.10
 -13   6   0   23.90    9.50
  13   6   0   30.60    7.30
 -13   6   0   41.60   10.80
 -14  -6   0    9.90    8.40
  14  -6   0   12.90    7.60
  14  -6   0    5.00    7.60
 -14   6   0    6.00    8.30
 -14   6   0   14.90    9.50
 -14   6   0    6.40    8.10
  14   6   0    3.20    5.30
   0  -7   0   -1.90    1.80
   0  -7   0    1.10    0.60
   0   7   0    0.40    0.70
   0   7   0    1.00    0.70
   1  -7   0  870.21   49.60
   1  -7   0  892.11   48.20
  -1  -7   0  846.72   49.90
  -1  -7   0  866.81   49.20
  -1  -7   0  882.11   47.90
   1  -7   0  870.81   49.90
  -1   7   0  917.81   49.60
  -1   7   0  894.51   50.69
  -1   7   0  903.11   48.40
   1   7   0  946.41   49.10
  -1   7   0  927.91   49.60
   1   7   0  893.01   49.20
   1   7   0  893.51   48.00
  -2  -7   0   70.99    5.20
   2  -7   0   32.70    3.50
   2  -7   0   32.20    3.10
   2  -7   0   38.00    3.80
   2  -7   0   36.00    4.10
   2   7   0   42.10    3.10
  -2   7   0   42.90    3.90
   2   7   0   45.20    3.00
   2   7   0   35.40    3.00
  -2   7   0   41.80    3.80
   2   7   0   39.90    2.80
  -2   7   0   37.80    3.40
   3  -7   0 1222.48   67.89
  -3  -7   0 1270.67   68.29
   3  -7   0 1184.28   66.89
  -3  -7   0 1182.78   68.09
   3  -7   0 1252.17   68.89
   3  -7   0 1362.36   69.19
  -3  -7   0 1231.68   68.59
   3   7   0 1141.39   66.49
   3   7   0 1241.58   66.79
  -3   7   0 1124.89   67.09
  -3   7   0 1307.77   67.19
   3   7   0 1266.67   68.09
  -3   7   0 1189.48   68.89
  -3   7   0 1261.57   69.69
  -4  -7   0  803.62   43.20
  -4  -7   0  785.82   43.70
  -4  -7   0  726.23   43.10
  -4  -7   0  766.52   42.50
   4  -7   0  805.32   44.10
   4  -7   0  686.73   42.30
   4  -7   0  688.03   43.60
  -4   7   0  709.23   44.20
  -4   7   0  766.02   42.80
   4   7   0  804.02   42.40
   4   7   0  784.02   43.30
  -4   7   0  835.02   42.70
  -4   7   0  745.33   43.90
   4   7   0  770.02   43.00
   4   7   0  758.02   42.00
  -5  -7   0   41.60    4.60
  -5  -7   0   44.60    5.10
  -5  -7   0   41.90    5.50
   5  -7   0   38.70    4.60
   5  -7   0   37.40    5.10
  -5  -7   0   33.60    4.70
   5   7   0   34.90    3.70
  -5   7   0   33.80    5.00
   5   7   0   49.70    4.30
  -5   7   0   42.40    5.40
  -5   7   0   36.30    4.80
   5   7   0   37.20    3.90
   5   7   0   38.40    3.80
   6  -7   0  247.78   16.90
  -6  -7   0  283.07   17.20
  -6  -7   0  280.27   18.20
   6  -7   0  259.47   17.90
  -6  -7   0  292.67   17.60
  -6  -7   0  282.67   17.50
   6   7   0  301.87   17.30
  -6   7   0  234.08   17.50
   6   7   0  280.97   17.10
   6   7   0  232.98   16.40
  -6   7   0  265.77   18.30
   6   7   0  274.37   16.00
  -6   7   0  294.07   18.50
   7  -7   0  512.85   28.70
   7  -7   0  454.95   29.70
  -7  -7   0  489.65   30.00
  -7  -7   0  480.95   28.80
  -7  -7   0  462.85   28.00
   7   7   0  432.96   27.70
  -7   7   0  466.35   28.90
   7   7   0  472.65   26.90
   7   7   0  515.25   28.90
  -7   7   0  433.76   29.70
  -7   7   0  501.85   29.50
  -7   7   0  502.55   30.30
  -8  -7   0   -0.20    3.30
   8  -7   0    6.70    4.50
   8  -7   0    0.20    3.70
  -8  -7   0   -1.80    4.60
  -8  -7   0    5.90    4.40
  -8   7   0    6.90    3.90
  -8   7   0    3.90    4.70
   8   7   0    0.70    3.30
  -8   7   0   -1.50    3.80
  -8   7   0    4.60    3.80
   8   7   0   -4.40    2.70
  -9  -7   0   33.30    5.30
   9  -7   0   28.00    6.00
  -9  -7   0   31.70    7.30
   9  -7   0   34.20    7.10
  -9  -7   0   43.50    7.40
  -9   7   0   34.30    7.10
  -9   7   0   24.20    7.10
  -9   7   0   32.50    5.60
   9   7   0   32.70    5.80
   9   7   0   26.50    5.30
  -9   7   0   35.10    7.40
 -10  -7   0   11.00    4.20
  10  -7   0    8.80    5.90
 -10  -7   0   21.80    6.70
  10  -7   0   14.20    5.60
 -10  -7   0    9.20    6.30
  10   7   0    3.80    4.50
  10   7   0   12.70    4.60
 -10   7   0    8.50    6.00
 -10   7   0   15.60    4.90
 -10   7   0    6.00    6.20
 -10   7   0    7.50    5.70
  11  -7   0  134.79   13.40
 -11  -7   0  121.09   13.60
  11  -7   0  140.69   12.70
 -11  -7   0  152.68   14.00
 -11   7   0  145.49   12.20
 -11   7   0  150.78   14.80
 -11   7   0  159.78   14.90
  11   7   0  136.39   12.10
 -11   7   0  119.99   13.40
  11   7   0  133.89   12.10
 -12  -7   0   16.30    7.90
  12  -7   0   23.80    7.90
  12  -7   0   35.10    7.60
 -12   7   0   34.90    8.80
  12   7   0   27.40    6.50
 -12   7   0   23.20    8.40
 -12   7   0   30.30    8.90
  13  -7   0   11.20    7.50
 -13  -7   0   -5.20    6.50
  13  -7   0    2.40    6.40
 -13   7   0   -1.50    7.30
  13   7   0    1.40    4.70
 -13   7   0   -5.30    7.10
 -13   7   0   -4.50    7.00
  14  -7   0   11.30    7.60
 -14  -7   0   -6.70    7.20
  14  -7   0    1.80    6.90
  14   7   0    4.40    5.50
 -14   7   0    0.00    8.10
 -14   7   0   -9.10    7.20
 -14   7   0    1.80    8.00
   0  -8   0  829.72   42.60
   0  -8   0  741.03   44.70
   0  -8   0  714.83   43.90
   0  -8   0  792.82   43.90
   0  -8   0  812.62   42.60
   0   8   0  813.12   42.80
   0   8   0  829.72   43.80
   1  -8   0    3.20    1.00
  -1  -8   0    5.80    2.60
   1  -8   0    3.20    2.30
   1  -8   0   -0.40    0.70
  -1  -8   0    3.50    0.60
  -1  -8   0    2.80    1.00
   1  -8   0    2.10    0.90
   1  -8   0    2.80    1.40
  -1   8   0    6.40    1.40
  -1   8   0    1.00    1.70
  -1   8   0    3.00    1.30
   1   8   0    3.50    0.80
   1   8   0    2.10    0.70
   1   8   0    3.00    0.80
  -1   8   0    2.20    1.10
   2  -8   0  102.39    6.90
   2  -8   0   92.09    7.90
  -2  -8   0  102.49    8.30
   2  -8   0  101.59    7.30
  -2  -8   0  118.89    6.40
   2  -8   0  116.49    7.60
   2   8   0  104.89    6.70
   2   8   0  113.99    6.50
   2   8   0  112.19    6.60
  -2   8   0   97.39    7.80
  -2   8   0  110.09    7.10
   2   8   0  104.49    6.70
  -2   8   0  112.59    7.40
  -3  -8   0   36.10    4.90
   3  -8   0   27.90    3.80
  -3  -8   0   34.30    3.30
  -3  -8   0   34.30    3.90
   3  -8   0   40.30    4.40
   3  -8   0   36.20    3.40
   3  -8   0   33.00    4.60
   3   8   0   35.70    3.00
   3   8   0   33.80    3.20
   3   8   0   34.50    2.90
  -3   8   0   30.60    3.40
  -3   8   0   32.60    4.00
  -3   8   0   31.10    4.10
  -3   8   0   32.90    3.50
  -4  -8   0  637.04   34.50
  -4  -8   0  592.84   34.90
   4  -8   0  650.43   35.50
  -4  -8   0  564.14   34.70
   4  -8   0  621.04   34.00
   4  -8   0  598.24   35.10
   4   8   0  574.34   34.20
   4   8   0  576.64   33.40
  -4   8   0  636.94   34.20
  -4   8   0  598.24   35.30
  -4   8   0  592.24   35.60
   4   8   0  626.54   34.90
  -4   8   0  567.74   34.30
   4   8   0  602.94   33.70
  -5  -8   0   50.79    5.20
   5  -8   0   42.60    5.50
  -5  -8   0   43.90    5.30
   5  -8   0   42.60    4.80
  -5  -8   0   49.60    6.10
  -5  -8   0   44.10    5.60
  -5   8   0   48.40    5.90
   5   8   0   40.80    4.60
   5   8   0   35.50    4.20
   5   8   0   46.90    4.50
  -5   8   0   34.30    5.20
  -5   8   0   59.79    5.90
   5   8   0   47.50    4.50
  -6  -8   0   12.90    3.90
  -6  -8   0   16.70    4.00
  -6  -8   0   11.80    4.60
  -6  -8   0   14.70    4.00
   6  -8   0   14.90    4.30
   6  -8   0   12.20    3.40
  -6   8   0   10.50    3.80
  -6   8   0   15.90    4.00
   6   8   0   10.60    3.00
  -6   8   0   18.40    4.40
   6   8   0   15.60    3.40
   6   8   0   16.60    2.70
   6   8   0   12.40    3.00
  -7  -8   0    4.80    4.20
   7  -8   0   -3.50    3.00
  -7  -8   0   -2.20    3.30
   7  -8   0    5.90    4.00
  -7  -8   0    6.40    4.00
  -7   8   0    8.30    4.00
  -7   8   0    0.50    3.70
   7   8   0   -2.20    2.50
  -7   8   0   -2.40    3.30
   7   8   0    4.30    1.60
   7   8   0    3.40    2.50
  -7   8   0    3.20    3.30
   8  -8   0  482.45   31.40
  -8  -8   0  490.15   31.70
  -8  -8   0  547.35   30.90
  -8  -8   0  488.65   29.60
   8  -8   0  543.55   30.40
  -8   8   0  463.95   30.80
  -8   8   0  440.76   31.70
   8   8   0  466.75   29.40
  -8   8   0  510.75   31.00
   8   8   0  536.65   30.60
  -8   8   0  531.75   32.30
  -9  -8   0   -3.20    3.40
   9  -8   0   -6.80    4.20
  -9  -8   0   -0.90    4.40
  -9  -8   0   -0.20    5.40
   9  -8   0    4.40    4.40
  -9   8   0   -2.40    4.60
   9   8   0   -3.30    3.00
  -9   8   0   -3.80    4.70
   9   8   0    1.30    3.50
  -9   8   0    7.30    3.90
  -9   8   0    1.90    5.10
 -10  -8   0  147.09   13.20
 -10  -8   0  120.79   13.10
  10  -8   0  173.88   13.00
 -10  -8   0  128.19   10.90
  10  -8   0  127.59   13.20
 -10   8   0  154.88   12.20
 -10   8   0  133.29   13.40
  10   8   0  125.79   11.20
 -10   8   0  164.08   14.60
  10   8   0  164.88   12.40
 -10   8   0  154.68   14.40
 -11  -8   0    7.00    7.00
  11  -8   0   13.20    6.40
  11  -8   0   13.50    5.80
 -11   8   0    6.20    5.00
 -11   8   0   -2.30    5.50
 -11   8   0   20.60    7.60
 -11   8   0   11.80    6.70
  11   8   0   13.30    5.30
  12  -8   0   35.90    8.70
 -12  -8   0   17.60    8.00
  12  -8   0   27.80    7.80
 -12   8   0   30.20    7.00
 -12   8   0   19.30    7.90
 -12   8   0   21.30    8.40
 -12   8   0   10.80    7.40
  12   8   0   25.20    5.90
  13  -8   0   -2.50    6.80
  13  -8   0   10.60    7.10
 -13  -8   0   -1.90    6.80
 -13   8   0   -4.90    7.00
 -13   8   0    7.90    8.10
  13   8   0    3.50    5.10
 -13   8   0   -6.40    7.00
  14  -8   0   63.09   12.00
 -14  -8   0   65.39   12.30
  14  -8   0   81.49   11.50
 -14   8   0   69.39   13.50
 -14   8   0   37.90   10.90
 -14   8   0   56.69   12.00
  14   8   0   54.99    8.80
   0  -9   0    2.60    0.70
   0  -9   0    1.50    1.20
   0  -9   0    1.60    1.00
   0  -9   0    2.10    2.80
   0  -9   0    1.20    0.60
   0   9   0    0.20    0.80
   0   9   0    0.10    0.80
   1  -9   0    2.60    1.10
   1  -9   0   -0.10    0.60
  -1  -9   0    2.40    0.90
   1  -9   0   -1.10    2.40
   1  -9   0    3.10    1.10
  -1  -9   0    4.70    0.50
   1  -9   0    0.10    1.40
  -1  -9   0    1.50    1.20
  -1  -9   0    5.70    2.60
   1   9   0    3.60    0.70
  -1   9   0    2.30    1.30
  -1   9   0    1.60    2.00
  -1   9   0    1.80    1.30
   1   9   0    3.50    0.80
   1   9   0    2.60    0.80
  -1   9   0    0.70    1.10
   2  -9   0  198.08   12.10
   2  -9   0  209.68   13.20
  -2  -9   0  178.78   13.00
   2  -9   0  190.58   11.90
   2  -9   0  172.28   11.30
  -2  -9   0  205.78   10.80
  -2  -9   0  167.78   11.20
   2   9   0  183.08   11.10
  -2   9   0  202.18   11.70
   2   9   0  195.58   10.90
   2   9   0  199.78   11.30
  -2   9   0  181.38   11.90
  -2   9   0  218.08   13.00
   2   9   0  204.48   11.20
   3  -9   0  341.67   20.90
   3  -9   0  388.86   20.90
  -3  -9   0  322.47   21.00
   3  -9   0  349.07   19.70
   3  -9   0  334.17   20.40
   3   9   0  335.07   19.50
   3   9   0  318.47   19.00
   3   9   0  338.07   19.40
  -3   9   0  326.97   19.90
  -3   9   0  348.77   20.60
  -3   9   0  361.46   21.30
  -4  -9   0   20.20    3.50
   4  -9   0   19.20    3.70
   4  -9   0   20.40    3.90
  -4  -9   0   17.60    4.10
   4  -9   0   17.90    3.00
  -4  -9   0   17.60    2.80
   4   9   0   16.60    3.20
  -4   9   0   15.10    3.60
   4   9   0   16.30    2.50
  -4   9   0    9.50    2.80
  -4   9   0   15.30    2.80
   4   9   0   17.20    2.40
  -4   9   0   16.30    3.30
   4   9   0   15.80    2.30
   5  -9   0  135.49   10.30
  -5  -9   0  151.78    9.80
   5  -9   0  139.39    9.60
  -5  -9   0  137.29   10.40
  -5  -9   0  137.29   10.30
  -5   9   0  134.89   10.30
   5   9   0  139.39    9.30
   5   9   0  142.69    9.70
  -5   9   0  115.69   10.30
   5   9   0  147.19    9.10
  -5   9   0  114.69   10.10
   5   9   0  139.89    9.40
   6  -9   0  631.14   37.10
  -6  -9   0  569.44   36.70
  -6  -9   0  654.23   36.30
  -6  -9   0  611.64   36.10
   6  -9   0  600.54   35.60
  -6  -9   0  658.03   36.00
   6   9   0  691.23   36.10
   6   9   0  651.33   35.70
  -6   9   0  637.64   37.30
  -6   9   0  594.24   37.50
   6   9   0  524.75   34.70
  -6   9   0  555.84   36.00
   6   9   0  655.73   35.50
  -7  -9   0  268.77   16.60
  -7  -9   0  227.88   16.90
   7  -9   0  222.28   16.90
   7  -9   0  245.88   16.10
  -7  -9   0  236.18   16.00
  -7  -9   0  254.67   16.90
  -7   9   0  244.98   16.90
   7   9   0  244.58   14.80
  -7   9   0  257.87   17.00
   7   9   0  241.38   15.30
  -7   9   0  251.97   17.40
   7   9   0  250.77   15.90
   7   9   0  229.38   15.70
  -7   9   0  214.98   17.10
  -8  -9   0    0.60    4.10
  -8  -9   0   -3.50    3.40
  -8  -9   0   -1.60    4.10
   8  -9   0   -1.20    4.10
   8  -9   0   -7.70    3.40
  -8   9   0   -1.60    3.80
   8   9   0    1.20    3.10
  -8   9   0    0.00    4.20
  -8   9   0    1.40    4.20
  -8   9   0    2.10    4.40
   8   9   0   -1.50    2.80
   9  -9   0    0.30    4.10
  -9  -9   0    6.50    5.10
   9  -9   0    4.90    5.00
  -9  -9   0    8.20    4.50
  -9  -9   0    5.30    5.30
  -9   9   0    1.70    5.00
   9   9   0    3.20    3.40
   9   9   0   10.30    3.90
  -9   9   0    6.50    4.30
  -9   9   0   16.60    5.90
  -9   9   0    7.50    5.50
  10  -9   0  146.79   14.50
 -10  -9   0  163.08   12.80
 -10  -9   0  185.08   15.50
  10  -9   0  201.48   14.50
 -10   9   0  175.38   15.30
 -10   9   0  182.18   13.90
 -10   9   0  156.18   15.30
  10   9   0  169.08   12.90
 -10   9   0  162.88   15.40
 -11  -9   0   63.49   10.40
  11  -9   0   90.09    9.50
  11  -9   0   59.19    9.90
  11   9   0   55.79    7.80
 -11   9   0   83.19   11.70
 -11   9   0   42.00    9.60
 -11   9   0   64.39    9.00
 -11   9   0   73.69   10.70
 -12  -9   0   28.00    9.30
  12  -9   0    8.50    6.50
  12  -9   0   16.30    7.30
  12   9   0    7.10    5.10
 -12   9   0    6.50    6.70
 -12   9   0    8.20    7.20
 -12   9   0   11.40    6.00
 -12   9   0    4.50    7.10
 -13  -9   0   -2.70    7.10
  13  -9   0    7.20    7.00
  13  -9   0    9.50    7.80
 -13   9   0   -1.00    7.60
 -13   9   0   14.70    8.20
  13   9   0   11.90    5.30
 -13   9   0   -0.20    7.80
   0 -10   0  669.33   37.80
   0 -10   0  683.43   36.60
   0 -10   0  628.94   39.30
   0 -10   0  704.53   36.50
   0 -10   0  696.13   37.90
   0  10   0  677.23   36.90
   0  10   0  687.33   37.70
   1 -10   0  539.75   30.70
   1 -10   0  510.75   31.90
  -1 -10   0  560.84   30.30
  -1 -10   0  540.05   30.40
  -1 -10   0  519.95   32.00
   1 -10   0  554.14   29.70
   1  10   0  515.45   29.50
  -1  10   0  553.54   32.20
   1  10   0  552.74   30.00
   1  10   0  566.74   30.00
  -1  10   0  543.95   30.00
  -1  10   0  554.64   30.70
   2 -10   0  343.97   20.90
  -2 -10   0  350.76   18.20
  -2 -10   0  297.57   20.60
   2 -10   0  352.16   19.80
   2 -10   0  325.47   19.60
  -2 -10   0  333.77   18.90
  -2  10   0  329.37   19.10
  -2  10   0  306.87   19.50
  -2  10   0  331.77   20.70
   2  10   0  324.97   18.40
   2  10   0  338.27   18.70
   2  10   0  345.07   18.80
   2  10   0  332.27   18.70
   3 -10   0  150.58   10.50
  -3 -10   0  147.39   11.40
   3 -10   0  159.08    9.90
   3 -10   0  179.48   10.90
   3 -10   0  135.59   11.10
  -3  10   0  151.28   10.20
  -3  10   0  142.39   11.10
  -3  10   0  157.78   10.60
   3  10   0  152.08    9.30
   3  10   0  166.68    9.50
   3  10   0  168.48    9.70
   4 -10   0  109.89    8.60
   4 -10   0  144.19    9.20
  -4 -10   0  103.09    9.10
  -4 -10   0  112.99    7.70
   4 -10   0  112.49    8.00
  -4 -10   0  119.89    8.50
  -4  10   0   94.79    8.00
  -4  10   0  113.39    9.10
   4  10   0  101.79    7.10
   4  10   0  111.29    7.60
  -4  10   0  112.39    8.60
   4  10   0  110.89    7.40
  -5 -10   0  267.67   18.40
   5 -10   0  282.97   18.70
   5 -10   0  344.17   19.60
   5 -10   0  277.37   17.70
  -5 -10   0  295.47   17.90
  -5 -10   0  271.57   18.80
   5  10   0  291.17   17.60
   5  10   0  308.67   17.60
  -5  10   0  276.07   19.20
  -5  10   0  290.37   18.50
  -5  10   0  318.27   19.10
   5  10   0  282.97   17.10
  -5  10   0  292.37   18.00
  -6 -10   0  284.37   17.20
   6 -10   0  284.37   17.10
  -6 -10   0  259.07   17.80
   6 -10   0  237.08   17.60
  -6 -10   0  256.27   17.70
   6  10   0  274.07   16.80
  -6  10   0  258.97   18.40
  -6  10   0  247.38   17.50
   6  10   0  252.57   16.20
   6  10   0  273.97   16.70
  -6  10   0  287.57   18.30
   6  10   0  280.67   16.80
  -7 -10   0   89.99    8.50
   7 -10   0   99.79    7.90
  -7 -10   0   78.09    8.20
  -7 -10   0   80.89    8.90
  -7 -10   0   81.99    8.50
   7 -10   0   68.09    8.10
  -7  10   0   68.09    8.80
  -7  10   0   81.69    8.30
   7  10   0   81.49    7.10
  -7  10   0   82.69    8.70
   7  10   0   83.19    7.00
  -8 -10   0    7.00    5.40
  -8 -10   0    9.90    5.10
   8 -10   0    7.20    4.70
  -8 -10   0    5.00    3.70
   8 -10   0    6.70    4.30
  -8  10   0    9.00    5.00
   8  10   0    3.80    3.40
  -8  10   0   18.20    5.30
  -8  10   0    9.70    5.30
   8  10   0    6.70    3.50
  -8  10   0    7.60    4.40
   9 -10   0  152.58   14.20
  -9 -10   0  172.08   15.20
  -9 -10   0  162.38   13.00
   9 -10   0  188.48   13.80
  -9  10   0  181.78   14.40
  -9  10   0  160.78   15.10
  -9  10   0  179.08   15.30
  -9  10   0  186.68   14.90
   9  10   0  191.88   13.00
  10 -10   0    3.10    5.50
  10 -10   0   16.10    5.70
 -10 -10   0   11.60    4.70
 -10 -10   0   14.50    6.40
 -10  10   0   10.00    4.90
  10  10   0   13.30    4.60
 -10  10   0    0.40    5.40
 -10  10   0    6.60    6.10
 -10  10   0    9.80    6.00
 -11 -10   0   -6.70    5.60
  11 -10   0    1.20    5.20
  11 -10   0    1.50    5.70
  11  10   0    4.20    4.00
 -11  10   0    2.90    5.40
 -11  10   0   -0.10    6.20
 -11  10   0   -6.60    5.10
 -11  10   0    2.00    6.00
  12 -10   0    5.90    6.60
 -12 -10   0   25.60    9.00
  12 -10   0   17.90    7.20
 -12  10   0   14.50    6.70
 -12  10   0    5.20    7.10
 -12  10   0   17.10    8.50
  12  10   0   17.00    5.60
 -12  10   0   24.40    8.20
 -13 -10   0   36.60   10.20
  13 -10   0   71.29   11.80
  13 -10   0   76.19   10.70
  13  10   0   50.79    8.00
 -13  10   0   46.50   11.20
 -13  10   0   60.69   12.00
 -13  10   0   49.99   10.80
   0 -11   0    6.60    1.50
   0 -11   0    7.90    1.50
   0 -11   0    6.90    3.00
   0  11   0    3.70    1.00
   1 -11   0  156.48   11.30
  -1 -11   0  145.19    8.50
  -1 -11   0  123.69   10.80
   1 -11   0  147.19    8.50
   1 -11   0  139.09    9.10
  -1 -11   0  139.89    8.70
  -1  11   0  149.19   10.50
  -1  11   0  159.48    9.00
  -1  11   0  141.09    8.80
   1  11   0  147.39    8.30
   2 -11   0  670.43   39.30
  -2 -11   0  689.93   38.60
   2 -11   0  751.92   39.50
  -2 -11   0  666.73   40.40
   2 -11   0  691.33   40.40
   2  11   0  692.23   38.30
  -2  11   0  730.03   40.90
  -2  11   0  687.93   38.40
   2  11   0  682.03   37.60
   2  11   0  702.43   38.30
  -2  11   0  689.23   39.30
   2  11   0  673.63   37.80
   3 -11   0    0.40    1.90
  -3 -11   0   -0.90    1.20
  -3 -11   0   -4.80    3.00
   3 -11   0   -2.00    2.80
   3 -11   0    3.50    2.50
   3 -11   0   -0.70    2.30
  -3  11   0   -0.20    1.80
   3  11   0   -2.40    1.10
  -3  11   0   -6.70    2.10
   3  11   0    0.00    1.10
   3  11   0    0.00    1.10
  -3  11   0    3.20    2.10
   4 -11   0  141.69    9.20
   4 -11   0  121.69    9.70
   4 -11   0  147.99   10.40
  -4 -11   0  128.29   10.90
  -4 -11   0  132.69    8.90
  -4  11   0  145.89   10.10
   4  11   0  141.69    8.50
  -4  11   0  126.39   10.40
   4  11   0  128.29    8.70
   4  11   0  141.69    8.70
  -4  11   0  122.49    9.50
  -5 -11   0    0.00    3.10
   5 -11   0   -0.50    2.70
   5 -11   0    0.70    2.70
  -5 -11   0    2.60    2.60
  -5 -11   0    0.40    3.60
   5 -11   0    2.30    3.40
  -5  11   0    2.10    3.10
  -5  11   0    2.30    3.50
   5  11   0    4.20    2.00
  -5  11   0   -3.20    2.60
   5  11   0    4.50    2.00
   5  11   0    5.20    2.20
  -6 -11   0   87.39    7.50
  -6 -11   0   79.79    8.10
   6 -11   0   85.19    8.20
   6 -11   0  102.19    8.00
  -6 -11   0   89.29    8.80
   6  11   0   76.09    6.60
  -6  11   0   87.09    8.40
  -6  11   0   92.39    8.40
   6  11   0   97.69    7.10
  -6  11   0   88.29    9.00
   6  11   0   89.39    7.20
  -7 -11   0   -0.80    4.00
   7 -11   0   -2.10    4.40
  -7 -11   0   -0.20    4.20
   7 -11   0   -7.10    3.00
  -7  11   0   -2.90    3.40
   7  11   0    1.80    2.50
  -7  11   0   -3.00    3.40
  -7  11   0   -4.40    3.50
   7  11   0   -0.30    2.70
   8 -11   0   52.59    7.70
   8 -11   0   49.30    7.30
  -8 -11   0   47.60    8.00
  -8 -11   0   50.59    7.10
   8  11   0   41.60    5.70
  -8  11   0   57.09    8.10
  -8  11   0   45.80    7.80
  -8  11   0   64.09    8.60
  -8  11   0   60.09    8.10
   9 -11   0    9.70    4.80
   9 -11   0   11.90    6.00
  -9 -11   0    4.10    4.30
  -9 -11   0    1.40    5.60
   9  11   0    6.80    3.40
  -9  11   0   10.40    5.30
  -9  11   0   10.90    6.40
  -9  11   0    5.00    5.70
  -9  11   0    9.30    4.90
 -10 -11   0   23.50    5.60
  10 -11   0   31.20    7.40
 -10 -11   0   11.80    7.10
  10 -11   0   31.30    6.80
 -10  11   0   23.70    7.40
 -10  11   0   25.00    7.30
  10  11   0   25.10    4.90
 -10  11   0   19.00    6.70
 -10  11   0   29.50    6.40
 -11 -11   0   15.30    7.80
  11 -11   0    1.60    5.90
  11 -11   0    8.40    5.70
  11  11   0    6.00    4.40
 -11  11   0   -0.90    6.20
 -11  11   0   -4.70    5.90
 -11  11   0    9.90    5.60
 -11  11   0    3.60    5.80
  12 -11   0   14.20    7.00
 -12 -11   0   22.00    8.40
 -12  11   0   30.50    8.90
  12  11   0   23.10    5.50
 -12  11   0   13.50    7.30
 -12  11   0    9.30    7.50
 -13 -11   0   10.30    8.50
  13 -11   0    1.10    7.10
 -13  11   0   -4.30    6.70
 -13  11   0    5.40    8.10
  13  11   0    1.80    5.10
   0 -12   0  285.27   16.00
   0 -12   0  263.97   18.40
   0 -12   0  282.47   16.00
   0  12   0  278.67   15.60
   0  12   0  273.47   15.60
   1 -12   0  494.65   28.70
  -1 -12   0  503.75   28.30
  -1 -12   0  515.65   28.10
  -1 -12   0  506.15   30.70
   1 -12   0  497.85   30.60
   1 -12   0  533.45   27.60
   1 -12   0  427.86   28.50
  -1  12   0  525.95   28.60
  -1  12   0  525.25   30.60
  -1  12   0  522.05   28.10
   1  12   0  506.55   27.50
   2 -12   0    2.90    2.10
   2 -12   0    2.80    2.20
   2 -12   0    1.00    1.10
   2 -12   0   -6.90    3.10
  -2 -12   0    1.40    1.30
  -2 -12   0   -1.10    3.60
   2  12   0   -0.30    0.60
  -2  12   0    2.60    1.70
  -2  12   0   -0.80    2.00
  -2  12   0    2.80    1.80
   2  12   0   -0.50    0.90
   2  12   0   -0.40    1.10
   2  12   0    0.80    0.70
   3 -12   0  195.58   12.80
   3 -12   0  194.18   14.10
  -3 -12   0  180.68   13.80
   3 -12   0  207.48   12.10
   3 -12   0  234.48   13.30
  -3 -12   0  192.68   11.90
   3  12   0  189.28   11.40
   3  12   0  197.18   11.60
   3  12   0  199.28   11.80
  -3  12   0  210.48   12.90
  -3  12   0  207.38   14.10
  -3  12   0  174.08   12.30
   4 -12   0    2.90    2.90
   4 -12   0   -2.50    2.90
   4 -12   0    0.60    2.10
  -4 -12   0    2.30    3.60
  -4 -12   0   -0.20    1.10
   4  12   0   -0.40    1.30
  -4  12   0    1.70    2.50
   4  12   0   -1.10    1.30
  -4  12   0   -1.40    3.20
   4  12   0   -2.60    1.40
  -4  12   0    6.80    2.70
   5 -12   0  225.38   14.20
   5 -12   0  267.27   15.90
  -5 -12   0  213.28   15.60
  -5 -12   0  218.98   14.10
   5 -12   0  202.28   15.00
  -5  12   0  218.88   15.20
  -5  12   0  224.08   14.80
   5  12   0  226.28   13.40
   5  12   0  219.48   13.80
   5  12   0  223.58   13.70
  -5  12   0  197.68   15.70
   6 -12   0    1.50    3.40
  -6 -12   0   -1.10    3.60
  -6 -12   0   -0.20    3.90
   6 -12   0   -1.50    2.90
   6  12   0   -5.00    1.90
  -6  12   0   -0.10    3.70
  -6  12   0   -2.50    3.40
   6  12   0   -3.00    2.00
  -6  12   0   -0.60    3.10
   7 -12   0   15.10    4.20
  -7 -12   0   17.30    5.40
   7 -12   0    8.20    4.60
  -7 -12   0   14.70    4.90
  -7  12   0   10.50    4.70
   7  12   0   14.60    3.30
  -7  12   0   18.50    4.90
  -7  12   0    7.40    4.70
   8 -12   0    7.30    4.20
  -8 -12   0    8.10    5.00
   8 -12   0    2.30    4.60
  -8 -12   0    4.30    5.10
  -8  12   0    1.30    4.60
  -8  12   0   -3.20    4.20
   8  12   0    5.60    3.30
  -8  12   0   11.90    4.80
  -8  12   0    6.10    5.10
   9 -12   0   83.29    8.60
  -9 -12   0   68.59    9.80
  -9 -12   0   65.69    8.60
   9 -12   0   76.49    9.60
  -9  12   0   61.19    8.90
  -9  12   0   70.49   10.20
   9  12   0   68.29    7.10
  -9  12   0   99.99   10.60
  -9  12   0   66.19    9.30
 -10 -12   0    1.30    4.80
 -10 -12   0    5.40    5.70
  10 -12   0    5.90    5.60
  10 -12   0   -0.20    5.20
  10  12   0   -3.70    3.30
 -10  12   0    3.20    5.00
 -10  12   0    2.60    5.60
 -10  12   0    6.00    5.50
 -10  12   0   -2.10    4.20
  11 -12   0    8.30    7.20
 -11 -12   0    1.20    5.90
 -11  12   0    2.00    6.40
 -11  12   0    7.60    5.70
  11  12   0    7.10    4.00
 -11  12   0    3.60    6.00
 -12 -12   0   -5.00    7.10
  12 -12   0    4.10    6.80
  12  12   0    0.30    4.00
 -12  12   0   -3.10    6.70
 -12  12   0   -5.60    6.10
 -12  12   0   19.30    7.70
  13 -12   0   29.90    9.00
 -13 -12   0   35.20    9.60
 -13  12   0   51.49   10.60
 -13  12   0   25.90    9.50
  13  12   0   26.70    6.60
   0 -13   0    4.30    1.50
   0 -13   0    3.40    1.40
   0 -13   0    2.60    3.80
   0  13   0    4.30    1.30
  -1 -13   0  308.97   21.60
   1 -13   0  347.97   19.50
  -1 -13   0  342.67   18.80
  -1 -13   0  323.77   18.90
   1 -13   0  309.07   19.40
   1 -13   0  316.37   21.70
   1 -13   0  341.67   18.40
   1  13   0  354.46   18.50
  -1  13   0  326.67   19.00
  -1  13   0  333.47   19.20
  -1  13   0  353.26   21.40
  -2 -13   0  379.66   21.00
  -2 -13   0  375.56   23.90
   2 -13   0  352.86   23.60
   2 -13   0  384.56   21.90
  -2 -13   0  379.16   21.20
   2 -13   0  371.96   20.80
  -2  13   0  353.36   21.30
  -2  13   0  373.06   21.70
  -2  13   0  370.16   23.50
   2  13   0  369.96   20.40
   2  13   0  362.46   20.60
   3 -13   0  128.89   10.90
  -3 -13   0  134.99   11.00
  -3 -13   0  128.19    8.30
   3 -13   0  127.29    8.50
   3 -13   0  136.39    9.50
   3 -13   0  120.29    9.20
  -3  13   0  128.39    9.10
   3  13   0  137.29    7.80
   3  13   0  127.59    7.90
  -3  13   0  138.09    9.40
   3  13   0  132.49    8.20
  -3  13   0  130.09   10.70
  -4 -13   0   67.69    8.50
   4 -13   0   82.59    7.00
   4 -13   0   75.39    6.10
   4 -13   0   84.89    7.30
  -4  13   0   64.49    7.40
  -4  13   0   61.59    6.40
   4  13   0   67.39    5.10
   4  13   0   73.19    5.20
  -4  13   0   74.49    6.60
   4  13   0   82.99    5.70
   5 -13   0   47.60    6.70
   5 -13   0   40.30    4.90
  -5 -13   0   36.70    4.40
   5 -13   0   31.40    5.20
  -5 -13   0   33.00    6.30
  -5  13   0   39.30    5.50
  -5  13   0   25.40    4.80
  -5  13   0   37.60    5.80
   5  13   0   31.90    3.50
  -6 -13   0  187.08   14.80
   6 -13   0  181.58   14.40
   6 -13   0  207.98   13.50
  -6  13   0  201.78   15.50
   6  13   0  200.38   12.60
  -6  13   0  189.88   14.00
  -6  13   0  212.48   14.80
  -7 -13   0  121.39   11.00
  -7 -13   0  144.39   11.60
   7 -13   0  134.99   10.20
   7 -13   0  114.19   10.90
   7  13   0  124.09    9.20
  -7  13   0  113.59   10.70
  -7  13   0  132.69   12.10
  -7  13   0  130.09   11.80
   8 -13   0   16.80    6.40
   8 -13   0   17.70    5.20
  -8 -13   0   30.00    6.50
  -8 -13   0   16.00    5.70
  -8  13   0   21.80    6.30
  -8  13   0   24.80    6.90
   8  13   0   21.10    4.20
  -8  13   0   26.90    6.40
  -8  13   0   21.60    6.40
  -9 -13   0    1.40    4.90
   9 -13   0   13.90    5.70
  -9 -13   0    1.10    5.50
  -9  13   0    5.10    5.60
  -9  13   0    5.70    5.20
   9  13   0    7.40    3.60
  -9  13   0    5.90    5.20
 -10 -13   0   45.80    8.20
  10 -13   0   47.20    9.10
 -10 -13   0   49.80    9.00
 -10  13   0   43.10    8.90
  10  13   0   40.30    6.10
 -10  13   0   35.60    8.50
 -10  13   0   46.60    8.20
 -11 -13   0   70.69   11.30
  11 -13   0   54.99    9.90
 -11  13   0   54.89   10.50
 -11  13   0   50.59    9.70
  11  13   0   74.89    8.10
 -11  13   0   63.99   10.30
 -12 -13   0   37.20    9.50
  12 -13   0   44.50    9.70
 -12  13   0   44.60    9.80
 -12  13   0   44.80    9.00
 -12  13   0   38.30   10.20
  12  13   0   37.60    7.00
   0 -14   0  466.75   26.80
   0 -14   0  490.65   26.90
   0 -14   0  458.85   29.60
   0  14   0  487.05   26.30
   1 -14   0   74.89    5.20
   1 -14   0   66.99    5.20
   1 -14   0   67.59    8.40
  -1 -14   0   65.89    4.40
  -1 -14   0   65.49    4.50
   1 -14   0   66.49    4.20
  -1 -14   0   58.39    8.20
  -1  14   0   73.19    4.80
  -1  14   0   76.09    5.10
  -1  14   0   79.29    7.40
   1  14   0   65.09    4.40
  -2 -14   0   -0.10    3.30
  -2 -14   0   14.00    2.00
  -2 -14   0   10.70    1.70
   2 -14   0   11.20    4.10
   2 -14   0   11.00    2.80
   2 -14   0   11.00    2.00
  -2  14   0    5.20    2.20
  -2  14   0   11.40    2.40
   2  14   0   16.70    1.80
  -2  14   0    7.00    3.70
   2  14   0   15.20    1.90
   3 -14   0   64.49    8.30
   3 -14   0   62.89    6.40
  -3 -14   0   66.59    7.50
   3 -14   0   64.69    6.00
  -3 -14   0   75.09    5.10
   3  14   0   71.99    5.00
   3  14   0   73.19    4.30
   3  14   0   72.79    4.80
  -3  14   0   81.29    7.90
  -3  14   0   68.29    6.10
  -3  14   0   69.09    6.10
   4 -14   0  263.77   16.40
   4 -14   0  245.88   15.20
  -4 -14   0  237.88   15.00
  -4 -14   0  254.77   17.90
  -4  14   0  286.87   16.60
   4  14   0  230.58   14.40
   4  14   0  252.97   14.90
  -4  14   0  257.97   16.10
  -4  14   0  246.88   17.70
  -5 -14   0  205.48   15.20
   5 -14   0  197.58   13.80
   5 -14   0  177.58   12.60
   5  14   0  201.28   12.00
  -5  14   0  189.28   13.40
  -5  14   0  183.98   13.80
  -5  14   0  208.38   15.30
   6 -14   0    1.20    3.50
  -6 -14   0    1.10    4.50
   6 -14   0   11.20    4.70
  -6  14   0    7.00    3.90
   6  14   0    2.70    2.40
  -6  14   0    4.20    4.00
   7 -14   0   33.10    6.40
  -7 -14   0   31.70    6.50
  -7  14   0   27.20    6.10
   7  14   0   27.80    4.10
  -7  14   0   17.50    6.00
  -8 -14   0  147.39   12.70
  -8 -14   0  152.18   13.20
   8 -14   0  143.09   12.60
  -8  14   0  126.79   12.00
  -8  14   0  155.98   13.80
   8  14   0  129.79   10.10
  -8  14   0  147.79   13.20
  -9 -14   0   53.69    8.30
   9 -14   0   51.69    8.70
  -9 -14   0   55.49    8.90
   9  14   0   40.70    5.90
  -9  14   0   52.09    8.50
  -9  14   0   55.29    8.50
  -9  14   0   44.00    8.70
  10 -14   0  118.79   12.00
 -10 -14   0  109.09   12.40
  10  14   0  111.99    9.50
 -10  14   0  120.69   12.30
 -10  14   0   87.39   11.80
 -10  14   0   89.29   12.90
  11 -14   0   -0.30    6.20
 -11 -14   0   -1.90    6.90
  11  14   0   -3.30    3.50
 -11  14   0    3.70    6.00
 -11  14   0   -4.40    5.20
 -11  14   0   -4.60    6.10
 -12 -14   0   23.30    9.50
  12 -14   0   38.20    9.50
  12  14   0   18.70    5.50
 -12  14   0   28.80    9.00
 -12  14   0   14.40    8.80
 -12  14   0   34.40    9.50
   0 -15   0    8.80    4.70
   0 -15   0    8.30    1.70
   0 -15   0    4.80    1.70
   0  15   0    8.10    1.60
   0  15   0    2.60    3.30
   1 -15   0   81.09    5.90
  -1 -15   0   86.59    5.00
  -1 -15   0   78.79    4.90
   1 -15   0   76.59    9.50
   1 -15   0   83.19    5.90
  -1 -15   0   77.49    9.50
  -1  15   0   81.49    5.80
   1  15   0   76.79    5.00
  -1  15   0   86.39    8.10
   2 -15   0   25.10    2.70
  -2 -15   0   18.20    5.90
   2 -15   0   20.80    5.80
  -2 -15   0   22.10    2.30
  -2 -15   0   23.50    2.20
   2 -15   0   25.50    3.50
   2  15   0   20.70    2.00
  -2  15   0   18.60    3.20
   2  15   0   23.40    2.30
  -2  15   0   22.80    4.90
   3 -15   0  190.78   12.50
   3 -15   0  208.08   15.00
  -3 -15   0  188.08   11.10
  -3 -15   0  189.78   14.50
  -3  15   0  188.58   14.20
   3  15   0  176.18   10.70
  -3  15   0  186.98   12.10
   3  15   0  178.08   10.90
   4 -15   0   16.00    4.20
  -4 -15   0   25.40    6.50
  -4  15   0   13.90    4.90
  -4  15   0   22.40    4.30
   4  15   0   21.20    2.60
   5 -15   0   95.69    8.50
  -5 -15   0   90.59    9.80
   5  15   0   86.69    6.40
  -5  15   0   95.09    9.80
  -5  15   0   85.59    8.00
  -6 -15   0   11.10    5.50
   6 -15   0    6.80    4.20
   6  15   0    8.50    2.80
  -6  15   0   14.90    5.50
  -6  15   0   11.70    4.50
  -7 -15   0  131.29   11.70
   7 -15   0  105.79   10.80
  -7  15   0  107.29   10.30
  -7  15   0  112.39   11.80
   7  15   0  120.39    8.60
  -8 -15   0    1.60    5.40
   8 -15   0    8.10    5.50
  -8  15   0    8.60    5.70
  -8  15   0    5.10    4.40
  -8  15   0   -2.30    4.50
   8  15   0    5.40    2.90
  -9 -15   0    0.30    5.40
  -9 -15   0    5.70    6.20
   9 -15   0    3.20    5.40
  -9  15   0   -6.30    4.20
  -9  15   0    6.70    5.40
   9  15   0   -3.30    2.80
  -9  15   0   -2.00    5.40
 -10 -15   0   35.10    8.50
  10 -15   0   31.50    7.90
 -10  15   0   34.70    8.00
 -10  15   0   23.00    7.30
  10  15   0   30.20    5.60
 -10  15   0   35.90    8.60
  11 -15   0   93.89   12.70
 -11 -15   0   81.19   12.40
 -11  15   0   79.29   12.20
 -11  15   0   81.49   11.50
  11  15   0   93.89    8.90
 -11  15   0   81.39   12.70
 -12 -15   0    0.80    7.80
  12 -15   0   -4.90    5.90
 -12  15   0   -8.40    5.80
   0 -16   0  464.25   30.80
   0 -16   0  492.95   27.20
   0 -16   0  492.55   27.10
   0  16   0  464.85   30.10
   0  16   0  489.85   26.80
   1 -16   0  110.19   10.50
   1 -16   0  111.79    7.70
  -1 -16   0  111.29   10.70
   1 -16   0  117.99    7.70
   1  16   0  123.19    6.80
  -1  16   0  109.79    7.50
  -1  16   0  106.09   10.00
   2 -16   0  117.29   11.10
   2 -16   0  114.49    8.10
  -2 -16   0  116.09   11.20
  -2  16   0  123.69   10.30
   2  16   0  108.49    6.50
  -2  16   0  104.59    7.70
   2  16   0  103.69    6.50
   3 -16   0   41.20    7.40
  -3 -16   0   34.60    3.10
  -3 -16   0   17.20    6.20
   3 -16   0   32.50    4.60
  -3 -16   0   35.70    3.40
  -3  16   0   47.90    6.80
  -3  16   0   32.40    4.40
   3  16   0   31.30    2.80
   4 -16   0  178.98   12.50
  -4 -16   0  183.38   14.90
  -4  16   0  172.18   12.40
   4  16   0  177.98   10.60
  -4  16   0  179.68   13.90
   5 -16   0   -3.00    3.50
  -5 -16   0    2.00    5.00
  -5  16   0   -9.20    3.80
   5  16   0    1.30    1.70
  -5  16   0   -3.50    3.20
   6 -16   0   31.70    5.90
  -6 -16   0   19.60    6.50
   6  16   0   32.20    3.80
  -6  16   0   31.30    6.30
  -6  16   0   23.30    5.00
  -7 -16   0   30.70    7.10
   7 -16   0   23.90    5.70
  -7  16   0   36.10    6.60
   7  16   0   34.90    4.30
  -7  16   0   28.20    7.10
  -8 -16   0   62.39    9.70
   8 -16   0   48.50    8.40
   8  16   0   71.89    6.40
  -8  16   0   48.60    9.20
  -8  16   0   70.79    8.90
  -8  16   0   67.19    9.60
   9 -16   0   37.90    8.20
  -9 -16   0   44.80    8.40
  -9  16   0   36.70    8.30
   9  16   0   30.80    5.00
  -9  16   0   27.50    8.00
  -9  16   0   21.70    6.60
  10 -16   0   46.50    8.90
 -10  16   0   27.00    8.90
  10  16   0   51.69    6.60
 -10  16   0   33.00    8.80
 -10  16   0   60.39    9.80
  11 -16   0    6.70    6.50
 -11  16   0   -5.10    5.70
 -11  16   0   -0.10    7.20
  11  16   0    0.20    3.50
 -11  16   0    1.00    6.00
   0 -17   0    5.20    1.40
   0 -17   0    5.90    1.40
   0 -17   0   -2.80    3.30
   0  17   0    9.70    1.70
   0  17   0    2.90    3.90
   1 -17   0  198.78   12.60
  -1 -17   0  213.68   16.60
   1 -17   0  214.48   16.70
  -1  17   0  209.08   15.60
   1  17   0  216.08   11.70
  -1  17   0  208.68   12.50
  -2 -17   0  173.18   14.70
   2 -17   0  170.18   11.20
   2 -17   0  178.18   14.70
  -2  17   0  163.28   11.00
  -2  17   0  169.68   13.70
   2  17   0  176.28    9.70
   3 -17   0  161.68   11.60
  -3 -17   0  167.98    9.90
  -3 -17   0  182.38   14.90
   3 -17   0  187.38   14.80
   3  17   0  165.18    9.80
  -3  17   0  176.88   11.60
  -3  17   0  175.78   14.00
  -4 -17   0   32.80    7.40
   4 -17   0   41.10    5.50
  -4  17   0   31.10    4.90
  -4  17   0   34.00    6.80
   4  17   0   34.30    3.10
  -5 -17   0    6.80    5.70
   5 -17   0    4.60    3.90
  -5  17   0    4.90    4.90
   5  17   0    8.60    2.10
  -5  17   0   -0.10    3.40
  -6 -17   0   34.50    7.70
   6 -17   0   42.60    6.60
  -6  17   0   44.00    6.50
  -6  17   0   38.10    7.70
   6  17   0   35.70    4.00
  -7 -17   0   35.40    8.00
   7 -17   0   60.89    8.10
  -7  17   0   52.39    9.00
   7  17   0   54.29    5.20
  -7  17   0   64.19    8.10
  -8 -17   0   13.20    7.00
   8 -17   0    7.70    5.30
  -8  17   0    5.30    5.70
   8  17   0    8.80    3.20
  -8  17   0    4.70    6.10
  -8  17   0    0.50    4.80
  -9 -17   0   -2.70    5.30
   9 -17   0    2.50    5.20
  -9  17   0   -5.90    5.30
  -9  17   0    8.20    6.00
  -9  17   0   -0.70    6.10
   9  17   0    1.40    3.30
  10 -17   0   19.30    7.60
 -10  17   0   14.60    8.00
 -10  17   0   28.90    7.60
 -10  17   0   26.70    8.70
  10  17   0   11.70    4.10
  11 -17   0   30.60    8.90
  11  17   0   29.50    5.90
 -11  17   0   27.60    8.70
   0 -18   0    7.40    5.60
   0  18   0   11.00    4.70
   0  18   0   20.20    2.20
  -1 -18   0   83.09   10.80
   1 -18   0   86.39    6.00
   1 -18   0   93.29   10.30
  -1  18   0   76.39    8.80
  -1  18   0   87.99    6.10
   2 -18   0    0.40    2.30
   2 -18   0    6.80    5.40
  -2 -18   0   -6.20    4.40
  -2  18   0   -0.20    4.10
  -2  18   0   -0.40    2.10
  -3 -18   0   49.50    8.80
   3 -18   0   51.59    8.90
   3 -18   0   50.09    5.60
  -3  18   0   54.09    5.40
   3  18   0   55.09    3.60
  -3  18   0   42.40    7.40
  -4 -18   0   21.90    6.70
   4 -18   0   12.10    3.90
  -4 -18   0    9.60    2.50
  -4  18   0   12.40    3.80
  -4  18   0   19.20    5.90
   4  18   0    8.70    1.80
  -5 -18   0   75.69   10.60
   5 -18   0   75.29    8.00
  -5  18   0   79.89    7.70
  -5  18   0   95.49   10.30
   5  18   0   72.49    5.50
   6 -18   0    1.80    4.20
  -6 -18   0   -5.00    5.10
   6  18   0   -2.50    1.70
  -6  18   0    0.60    5.00
  -6  18   0    3.60    3.80
   7 -18   0   -2.90    4.50
  -7 -18   0   -2.20    5.50
  -7  18   0   -3.30    4.00
  -7  18   0   -1.00    5.30
   7  18   0   -1.90    2.00
   8 -18   0   34.90    7.50
  -8 -18   0   49.00    9.50
  -8  18   0   31.40    6.90
  -8  18   0   41.70    8.80
   8  18   0   28.40    4.60
  -8  18   0   22.80    7.80
  -9 -18   0   14.50    7.10
   9 -18   0   36.30    7.50
  -9  18   0   10.20    6.90
   9  18   0   23.60    4.60
  -9  18   0   35.20    9.00
  -9  18   0   27.90    7.70
  10 -18   0   20.70    7.20
 -10  18   0   15.60    7.40
 -10  18   0   24.40    8.50
 -10  18   0    9.80    7.00
  10  18   0   13.00    4.10
   0 -19   0   -4.10    4.90
   0  19   0   -0.60    3.70
   1 -19   0   -0.10    1.70
  -1 -19   0    0.80    5.00
   1 -19   0    1.80    4.80
   1  19   0   -3.60    3.10
  -1  19   0    1.30    3.80
  -1  19   0   -1.00    1.60
  -2 -19   0  139.59   13.50
   2 -19   0  140.99   13.50
   2 -19   0  137.49    9.40
  -2  19   0  135.49    9.40
  -2  19   0  151.18   12.60
  -3 -19   0   12.00    6.50
   3 -19   0    4.10    3.10
   3 -19   0    4.00    5.70
  -3  19   0    6.90    3.00
  -3  19   0    1.70    4.50
   4 -19   0   -3.20    3.30
  -4 -19   0   -4.90    4.90
  -4  19   0    3.10    3.10
  -4  19   0    2.60    4.70
  -5 -19   0    1.40    5.70
   5 -19   0    3.20    4.00
  -5  19   0    1.90    5.00
  -5  19   0    6.10    3.60
  -6 -19   0   64.19   10.70
   6 -19   0   95.39    9.40
  -6  19   0   81.49   11.10
  -6  19   0   85.19    8.70
  -7 -19   0   11.30    6.50
   7 -19   0   -3.50    4.60
  -7  19   0    0.20    4.80
  -7  19   0   -4.40    5.30
   7  19   0    0.60    2.20
  -7  19   0   -4.80    4.10
   8 -19   0   13.80    6.50
  -8 -19   0   17.20    8.20
  -8  19   0   16.80    5.70
   8  19   0   16.90    3.60
  -8  19   0   13.60    7.10
  -8  19   0   16.80    7.50
   9 -19   0    1.00    6.20
  -9 -19   0    2.80    6.30
  -9  19   0    9.60    7.60
  -9  19   0    1.20    5.00
   9  19   0   -3.40    2.80
  -9  19   0    6.40    6.60
   0 -20   0   35.80    7.90
   0  20   0   33.50    6.30
  -1 -20   0   37.90    8.30
   1 -20   0   38.50    8.50
   1  20   0   36.60    6.50
  -1  20   0   58.39    7.80
   2 -20   0    7.00    4.70
   2 -20   0    2.50    2.50
  -2 -20   0    9.30    6.00
  -2  20   0    3.90    2.40
  -2  20   0   10.90    4.90
   3 -20   0   50.19    9.10
  -3 -20   0   53.49    9.50
   3 -20   0   48.00    5.50
  -3  20   0   49.00    8.20
  -3  20   0   59.49    5.70
   4 -20   0   33.80    5.20
  -4 -20   0   20.90    7.40
  -4  20   0   20.30    6.30
  -4  20   0   28.50    4.90
   5 -20   0   93.29    9.20
  -5 -20   0   91.69   12.20
  -5  20   0   96.89    8.90
  -5  20   0  102.89   11.60
  -6 -20   0    3.00    6.40
   6 -20   0   -0.90    4.60
  -6  20   0   -1.70    4.00
  -6  20   0    5.00    5.80
  -7 -20   0   14.00    7.20
   7 -20   0    8.30    5.70
  -7  20   0    7.00    6.10
  -7  20   0    3.50    6.30
  -7  20   0    6.80    4.90
   8 -20   0   12.20    6.10
  -8 -20   0    6.40    7.50
  -8  20   0   24.00    8.00
  -8  20   0    4.00    6.50
  -8  20   0   12.50    5.90
   9 -20   0   33.70    8.20
  -9 -20   0   38.00    9.00
  -9  20   0   39.40    9.30
  -9  20   0   47.60    8.50
  -9  20   0   42.10   10.00
   0 -21   0   -5.50    5.10
   0  21   0   -1.40    3.50
   1 -21   0   10.80    6.30
  -1 -21   0    9.30    6.30
   1  21   0   17.20    5.30
  -1  21   0   22.30    5.50
   2 -21   0  117.19   12.90
  -2 -21   0  100.29   13.30
  -2  21   0  125.79   11.70
   3 -21   0   49.00    5.90
  -3 -21   0   36.60    9.00
  -3  21   0   54.89    5.70
  -3  21   0   41.80    8.10
   4 -21   0    6.20    4.00
  -4 -21   0    2.50    6.50
  -4  21   0    3.80    5.50
  -4  21   0   16.00    4.00
  -5 -21   0    4.70    6.80
   5 -21   0    4.10    4.50
  -5  21   0   15.10    6.30
  -5  21   0    6.30    4.20
  -6 -21   0   22.60    8.20
   6 -21   0   11.60    5.40
  -6  21   0   17.90    7.30
  -6  21   0   27.30    6.10
  -7 -21   0   38.30    9.70
   7 -21   0   35.40    7.30
  -7  21   0   30.40    8.50
  -7  21   0   45.70    7.50
  -7  21   0   34.90    8.60
  -8 -21   0    6.00    7.20
   8 -21   0    5.60    6.10
  -8  21   0   13.30    7.60
  -8  21   0   16.00    6.00
  -8  21   0   24.40    8.00
   0 -22   0   88.19   12.50
   0  22   0  108.29   10.80
  -1 -22   0   -0.40    6.30
   1 -22   0    2.50    5.80
   1  22   0   -2.50    3.80
  -1  22   0    0.10    4.50
  -2 -22   0   11.50    6.70
   2 -22   0   -1.70    6.00
   2  22   0   16.80    5.30
  -2  22   0    6.30    5.20
  -3 -22   0   -5.60    5.80
  -3  22   0    2.10    5.00
  -4 -22   0   68.09   11.90
  -4  22   0  100.99   11.30
  -4  22   0   82.59    7.90
   5 -22   0   12.10    4.90
  -5 -22   0    4.80    7.00
  -5  22   0    4.00    6.10
  -5  22   0    8.20    4.40
   6 -22   0   23.50    6.00
  -6 -22   0    2.50    6.80
  -6  22   0   22.40    5.70
  -6  22   0   24.80    8.00
  -7 -22   0    9.50    7.50
   7 -22   0    5.90    5.60
  -7  22   0   -4.00    5.40
  -7  22   0    0.10    6.20
  -7  22   0    4.80    5.20
   0 -23   0    0.00    6.40
   0  23   0    2.90    4.70
  -1 -23   0   95.89   12.90
   1 -23   0   90.09   13.10
   1  23   0   90.69   10.20
  -1  23   0   70.39   10.30
   2 -23   0   10.90    7.40
  -2 -23   0    8.90    7.40
   2  23   0   14.80    5.60
  -2  23   0    2.00    5.30
  -3 -23   0   93.09   13.50
  -3  23   0   79.39   11.10
  -4 -23   0    1.50    7.30
  -4  23   0   10.20    6.70
  -5 -23   0    6.30    7.60
  -5  23   0    6.90    6.60
  -6 -23   0    3.10    7.20
  -6  23   0    1.20    6.00
  -6  23   0    2.20    6.40
  -6  23   0    1.80    4.60
   0 -24   0   36.20    9.40
   0  24   0   34.90    7.60
  -1 -24   0   10.40    7.50
   1 -24   0   31.10    8.90
   1  24   0   12.80    5.90
  -1  24   0   26.70    7.20
  -2 -24   0    2.20    6.50
   2  24   0   -3.70    4.20
  -2  24   0   -1.20    5.00
  -3 -24   0    3.70    7.20
  -3  24   0    1.60    5.80
  -4 -24   0   33.80    9.30
  -4  24   0   34.90    8.30
   0 -25   0   -7.40    6.10
   0  25   0   -0.60    4.60
   1 -25   0   16.40    8.20
  -1 -25   0    3.60    7.20
   1  25   0    2.00    4.70
  -1  25   0    7.40    5.70
  -2 -25   0   25.80    8.50
  -2  25   0   29.30    7.50
   2  25   0   20.10    6.30
 -15   0   1   20.30    9.50
  15   0  -1   -3.00    7.20
 -14   0   1   -7.60    7.70
  14   0  -1   -0.60    6.50
 -14   0   1   -2.80    7.20
 -14   0   1    0.30    8.30
  14   0  -1    2.90    6.30
 -13   0   1  134.99   15.80
  13   0  -1  144.79   13.80
 -13   0   1  141.09   17.70
 -13   0   1  173.28   15.50
  13   0  -1  138.39   14.30
  12   0  -1   -2.00    5.20
 -12   0   1   -4.20    6.10
 -12   0   1    2.90    6.50
  12   0  -1    0.40    4.90
 -12   0   1   -4.70    6.60
 -11   0   1   72.49   11.40
  11   0  -1   81.59   10.30
 -11   0   1   54.49   10.60
  11   0  -1   73.89    8.10
 -11   0   1   87.89   11.30
 -10   0   1   -9.20    5.30
 -10   0   1    4.50    3.60
 -10   0   1   -1.10    6.00
  10   0  -1    7.20    4.70
  10   0  -1    0.50    4.90
 -10   0   1   11.30    6.00
  -9   0   1  974.10   54.19
  -9   0   1  979.10   53.39
   9   0  -1  977.00   53.19
  -9   0   1  831.52   55.29
  -9   0   1  830.42   55.89
   9   0  -1  934.81   54.59
  -8   0   1   -6.90    3.30
  -8   0   1   -3.70    4.00
   8   0  -1    2.30    3.50
  -8   0   1    0.90    2.60
   8   0  -1    0.40    3.00
  -8   0   1   -3.90    3.60
   7   0  -1   44.00    5.60
   7   0  -1   40.40    5.90
  -7   0   1   55.19    7.10
  -7   0   1   47.10    6.60
  -7   0   1   44.70    6.40
  -7   0   1   51.89    5.00
  -6   0   1   -1.60    2.30
   6   0  -1   -3.90    2.40
  -6   0   1    0.30    1.90
   6   0  -1   -2.20    2.60
  -6   0   1   -4.20    3.10
  -6   0   1   -7.20    2.80
  -5   0   1 1359.66   79.09
   5   0  -1 1510.95   77.09
   5   0  -1 1308.27   75.79
  -5   0   1 1332.97   78.39
   5   0  -1 1302.37   77.79
  -5   0   1 1428.46   77.39
  -5   0   1 1452.55   76.49
   4   0  -1   -2.10    1.50
  -4   0   1   -0.60    1.90
   4   0  -1   -3.30    1.50
  -4   0   1    0.80    1.30
  -4   0   1    0.00    2.10
   4   0  -1    2.60    1.10
  -4   0   1   -3.10    1.60
   4   0  -1   -1.20    1.20
  -4   0   1    3.50    2.40
  -4   0   1    0.00    1.10
   4   0  -1    1.10    2.20
   3   0  -1  584.94   32.60
   3   0  -1  574.54   32.20
   3   0  -1  594.14   33.20
  -3   0   1  558.24   32.90
   3   0  -1  567.04   31.90
  -3   0   1  553.14   32.50
  -3   0   1  583.84   31.70
  -3   0   1  572.24   32.30
  -3   0   1  569.04   32.10
   3   0  -1  574.84   32.80
   3   0  -1  593.54   31.70
  -3   0   1  528.55   33.20
  -2   0   1   -2.20    0.70
  -2   0   1   -1.70    1.00
   2   0  -1   -2.60    0.70
  -2   0   1   -2.50    0.90
   2   0  -1   -1.30    0.90
  -2   0   1   -0.70    0.80
   2   0  -1   -0.40    0.80
   2   0  -1   -0.50    1.10
  -2   0   1   -1.10    0.90
   2   0  -1   -2.50    1.00
  -2   0   1    0.70    1.10
   2   0  -1   -2.10    0.80
   0   0  -1   -9.10    0.10
   0   0  -1   -9.00    0.30
   0   0   1   -9.10    0.10
   0   0   1   -9.30    0.20
   0   0   1   -9.30    0.20
   0   0  -1   -9.20    0.10
   0   0   1   -9.10    0.10
  -1   0  -1 1025.40   50.69
   1   0   1  821.22   52.19
   1   0   1 1019.80   50.69
  -1   0  -1  901.31   52.19
  -2   0  -1   -2.80    0.90
  -2   0  -1   -2.60    0.80
  -2   0  -1   -1.10    1.20
   2   0   1   -1.40    0.90
  -2   0  -1   -2.70    0.90
   2   0   1   -0.10    1.00
  -2   0  -1    2.90    1.30
   2   0   1   -2.20    0.80
   2   0   1   -1.80    0.80
   2   0   1   -2.00    0.90
  -3   0  -1  873.61   51.49
  -3   0  -1  915.41   49.80
  -3   0  -1  914.41   50.99
  -3   0  -1  894.61   49.80
   3   0   1  932.31   50.99
   3   0   1  953.70   51.49
   3   0   1  916.21   49.80
   3   0   1  953.00   51.19
   3   0   1  834.92   49.60
  -3   0  -1  895.11   51.29
   4   0   1   -2.40    1.50
   4   0   1   -0.20    1.50
  -4   0  -1   -2.70    1.30
   4   0   1    0.30    1.80
  -4   0  -1   -1.40    1.70
  -4   0  -1    0.20    0.80
  -4   0  -1   -1.50    1.90
  -4   0  -1   -1.10    1.80
  -5   0  -1  653.93   36.00
  -5   0  -1  606.44   37.10
   5   0   1  615.14   36.60
  -5   0  -1  638.64   35.30
   5   0   1  661.03   35.70
  -5   0  -1  590.14   37.30
   6   0   1   -4.40    2.20
  -6   0  -1   -1.00    1.20
  -6   0  -1   -0.20    3.10
  -6   0  -1   -3.70    2.70
   6   0   1   -1.10    2.50
  -6   0  -1   -4.20    2.80
   7   0   1  361.56   22.50
  -7   0  -1  370.36   21.50
  -7   0  -1  376.36   23.10
   7   0   1  397.66   23.40
  -7   0  -1  349.27   23.70
  -7   0  -1  328.77   24.00
   8   0   1   -6.80    3.00
   8   0   1    0.10    3.10
  -8   0  -1   -6.10    4.10
  -8   0  -1   -0.50    3.90
  -8   0  -1    0.80    3.90
  -8   0  -1   -5.20    1.80
  -9   0  -1  710.43   45.00
  -9   0  -1  662.73   44.30
   9   0   1  679.43   41.90
  -9   0  -1  727.13   43.00
  -9   0  -1  765.02   41.40
   9   0   1  737.23   43.50
 -10   0  -1    4.10    3.10
 -10   0  -1    8.70    6.00
 -10   0  -1   -2.80    5.90
  10   0   1    2.60    4.80
  10   0   1   -0.30    4.40
 -10   0  -1    3.50    5.80
 -11   0  -1    2.10    6.50
 -11   0  -1   -3.70    5.50
 -11   0  -1   -5.80    5.20
  11   0   1    5.40    5.10
  11   0   1    3.50    5.30
  12   0   1   -7.40    4.50
 -12   0  -1   -2.60    6.70
  12   0   1    3.30    5.50
 -12   0  -1   -5.90    5.60
 -12   0  -1    5.50    7.00
 -13   0  -1  100.49   13.50
  13   0   1   64.19   10.30
  13   0   1  115.09   12.40
 -13   0  -1   71.19   11.90
 -13   0  -1   94.19   14.60
 -14   0  -1   -7.20    7.40
 -14   0  -1    5.50    8.30
 -14   0  -1   -6.50    7.90
  14   0   1   17.00    7.00
  14   0   1    1.10    6.70
  15  -1  -1   -2.70    7.50
  15   1  -1  -10.90    6.40
  14  -1  -1    8.20    7.00
 -14  -1   1    4.40    8.50
 -14  -1   1   21.20    9.60
  14  -1  -1   10.30    7.80
 -14  -1   1   18.80    8.90
  14   1  -1    7.50    6.80
 -14   1   1    4.40    8.70
 -14   1   1   15.70    9.60
  14   1  -1    1.40    6.80
 -14   1   1   -1.20    7.70
 -13  -1   1    6.70    8.00
  13  -1  -1    8.70    6.40
 -13  -1   1    2.40    7.10
  13  -1  -1   13.50    7.10
 -13  -1   1   -0.50    7.60
 -13   1   1   -3.90    6.90
  13   1  -1   -3.40    5.80
  13   1  -1    1.40    5.70
 -13   1   1   -1.50    7.50
 -13   1   1   -6.50    7.20
  12  -1  -1   52.59    8.60
 -12  -1   1   68.09   10.60
  12  -1  -1   77.69   10.30
 -12  -1   1   54.29    9.90
 -12  -1   1   50.19   10.90
  12   1  -1   53.19    8.50
  12   1  -1   56.29    9.20
 -12   1   1   75.39   12.10
 -12   1   1   56.49   10.50
 -12   1   1   70.09   11.00
 -11  -1   1   47.20    9.90
 -11  -1   1   42.20    8.40
  11  -1  -1   54.89    8.10
  11  -1  -1   57.69    8.80
 -11  -1   1   38.90    8.60
 -11   1   1   56.49   10.20
  11   1  -1   61.19    8.20
 -11   1   1   30.90    8.50
 -11   1   1   47.70    7.00
 -11   1   1   46.10    8.70
  11   1  -1   40.60    7.70
  10  -1  -1  293.37   19.10
 -10  -1   1  250.27   21.30
 -10  -1   1  274.97   17.80
  10  -1  -1  261.07   19.60
 -10  -1   1  295.27   20.50
 -10  -1   1  228.58   20.00
 -10   1   1  275.07   20.20
  10   1  -1  303.07   19.10
 -10   1   1  271.57   18.10
  10   1  -1  318.07   20.10
 -10   1   1  235.78   19.90
 -10   1   1  239.68   21.00
  -9  -1   1   12.50    6.50
  -9  -1   1   27.40    6.70
  -9  -1   1   24.40    5.60
  -9  -1   1   27.80    4.60
   9  -1  -1   23.90    5.70
   9  -1  -1   22.50    5.20
   9   1  -1   23.60    5.20
  -9   1   1   30.50    7.30
  -9   1   1   29.50    4.80
   9   1  -1   31.80    6.10
  -9   1   1   28.20    6.40
  -9   1   1   35.20    6.60
  -8  -1   1    8.00    3.00
  -8  -1   1   10.00    4.70
  -8  -1   1    5.80    4.90
   8  -1  -1   10.70    3.90
  -8  -1   1   11.90    5.10
   8  -1  -1   14.20    4.40
  -8   1   1    5.80    4.90
  -8   1   1   10.20    4.70
   8   1  -1    9.30    3.20
  -8   1   1   10.80    4.90
  -8   1   1    5.70    2.90
   8   1  -1    2.00    3.60
  -7  -1   1   30.80    4.10
  -7  -1   1   33.70    6.20
   7  -1  -1   33.70    4.70
  -7  -1   1   26.90    5.50
   7  -1  -1   31.40    5.30
  -7  -1   1   29.80    5.90
  -7   1   1   35.90    5.90
   7   1  -1   27.50    5.00
  -7   1   1   34.50    4.30
  -7   1   1   36.20    5.70
  -7   1   1   12.70    5.00
   7   1  -1   24.10    4.50
  -6  -1   1  187.68   14.50
  -6  -1   1  204.28   14.20
  -6  -1   1  205.98   15.10
  -6  -1   1  213.68   13.30
   6  -1  -1  210.08   13.60
   6  -1  -1  213.48   14.20
   6   1  -1  222.08   14.10
   6   1  -1  214.38   12.60
   6   1  -1  201.78   13.40
  -6   1   1  213.68   14.30
  -6   1   1  195.58   14.60
  -6   1   1  207.28   13.20
  -6   1   1  209.78   15.10
  -5  -1   1  451.75   29.90
  -5  -1   1  470.55   30.40
   5  -1  -1  462.05   28.50
  -5  -1   1  537.35   29.40
   5  -1  -1  544.55   29.80
  -5  -1   1  518.15   29.00
  -5   1   1  512.95   29.20
   5   1  -1  463.65   28.50
   5   1  -1  536.25   29.60
   5   1  -1  528.05   28.50
  -5   1   1  501.55   30.10
  -5   1   1  496.25   30.40
  -5   1   1  494.95   28.90
  -4  -1   1  498.45   27.50
   4  -1  -1  434.06   26.60
  -4  -1   1  456.35   28.20
   4  -1  -1  538.65   28.10
  -4  -1   1  466.75   27.80
   4  -1  -1  453.45   27.50
   4  -1  -1  481.05   27.00
  -4  -1   1  476.45   27.00
  -4  -1   1  476.15   27.10
   4  -1  -1  480.15   26.90
   4   1  -1  446.76   26.60
   4   1  -1  493.45   27.00
  -4   1   1  446.86   27.80
  -4   1   1  457.35   27.00
   4   1  -1  473.65   27.40
  -4   1   1  485.95   26.70
  -4   1   1  481.55   27.50
  -4   1   1  468.45   27.10
   4   1  -1  471.85   26.70
  -4   1   1  438.06   28.00
   3  -1  -1 2209.98  120.69
   3  -1  -1 2338.67  123.69
   3  -1  -1 2420.56  124.79
   3  -1  -1 2300.67  123.39
  -3  -1   1 2264.37  120.39
  -3  -1   1 2211.78  124.89
  -3  -1   1 2329.17  123.39
  -3  -1   1 2097.29  123.59
   3  -1  -1 2053.59  123.29
   3  -1  -1 2123.39  120.39
  -3  -1   1 2105.19  120.69
  -3  -1   1 2239.28  123.49
   3   1  -1 2327.97  123.69
   3   1  -1 2273.87  124.79
  -3   1   1 2128.99  124.69
  -3   1   1 2064.39  123.69
   3   1  -1 2300.37  120.69
  -3   1   1 2233.18  123.39
  -3   1   1 2432.46  120.49
   3   1  -1 2288.37  123.29
  -3   1   1 2190.18  123.49
  -3   1   1 2261.07  120.89
   3   1  -1 2351.06  123.49
   3   1  -1 2173.58  120.39
  -2  -1   1 1237.98   66.09
   2  -1  -1 1086.69   64.39
  -2  -1   1 1150.88   64.69
   2  -1  -1 1138.79   64.59
  -2  -1   1 1181.78   66.89
  -2  -1   1 1198.68   66.19
  -2  -1   1 1254.07   64.49
   2  -1  -1 1257.47   66.79
  -2  -1   1 1175.48   66.29
   2  -1  -1 1232.48   66.29
   2  -1  -1 1211.48   66.09
   2   1  -1 1220.28   64.69
  -2   1   1 1167.78   66.79
   2   1  -1 1207.78   66.19
   2   1  -1 1227.08   66.09
  -2   1   1 1168.38   66.19
  -2   1   1 1271.27   64.49
   2   1  -1 1220.78   66.89
   2   1  -1 1095.79   64.39
  -2   1   1 1203.98   64.79
  -2   1   1 1126.89   65.99
   2   1  -1 1242.98   66.09
  -2   1   1 1195.08   66.29
   1  -1  -1   -0.80    0.40
   1  -1  -1    0.20    0.60
  -1  -1   1    0.90    0.70
   1  -1  -1   -0.20    0.50
   1  -1  -1    2.20    0.70
   1  -1  -1   -0.60    0.40
  -1  -1   1    0.10    0.60
  -1  -1   1    2.50    0.70
  -1  -1   1    1.20    0.50
   1  -1  -1   -0.20    0.40
   1   1  -1   -1.10    0.30
   1   1  -1    0.90    0.60
   1   1  -1    1.30    0.70
  -1   1   1    0.20    0.50
  -1   1   1   -0.50    0.50
  -1   1   1    0.90    0.50
   1   1  -1   -1.20    0.30
  -1   1   1   -0.80    0.50
  -1   1   1   -1.40    0.40
   1   1  -1   -1.60    0.50
  -1   1   1   -1.40    0.40
   0  -1   1    0.60    0.30
   0  -1  -1   -0.10    0.10
   0  -1  -1    0.60    0.40
   0  -1   1   -0.10    0.30
   0  -1  -1   -0.20    0.20
   0  -1   1   -0.10    0.40
   0   1  -1   -0.40    0.20
   0   1   1    0.00    0.20
   0   1  -1    0.00    0.30
   0   1  -1    0.00    0.40
   0   1   1   -0.30    0.20
   0   1   1   -0.20    0.20
   1  -1   1  287.67   15.20
  -1  -1  -1  270.07   14.50
  -1  -1  -1  257.87   15.10
  -1  -1  -1  292.77   15.10
   1  -1   1  283.67   14.70
   1  -1   1  293.97   15.10
  -1  -1  -1  265.17   14.60
   1   1   1  216.68   14.50
   1   1   1  259.57   15.00
   1   1   1  216.08   15.00
  -1   1  -1  285.37   15.20
  -2  -1  -1 1105.49   60.89
  -2  -1  -1 1033.40   60.99
  -2  -1  -1 1081.99   61.59
   2  -1   1 1170.88   59.59
  -2  -1  -1 1090.49   59.49
   2  -1   1 1011.20   59.49
   2  -1   1 1157.58   61.19
   2  -1   1 1211.18   61.49
  -2  -1  -1 1117.09   59.29
   2  -1   1 1064.89   61.09
  -2  -1  -1 1031.80   59.49
  -2   1  -1 1121.19   61.09
   2   1   1 1125.09   61.49
   2   1   1 1172.68   61.09
   2   1   1 1094.09   60.89
  -2   1  -1 1151.28   59.19
  -2   1  -1 1035.50   59.59
  -2   1  -1 1103.79   61.49
  -2   1  -1 1140.09   59.59
  -2   1  -1 1021.90   61.09
   2   1   1 1020.70   59.39
   2   1   1 1089.59   59.49
  -3  -1  -1  666.63   36.70
  -3  -1  -1  694.13   37.70
   3  -1   1  679.23   38.00
   3  -1   1  686.93   36.80
   3  -1   1  625.84   37.70
   3  -1   1  733.13   38.20
   3  -1   1  678.83   36.90
  -3  -1  -1  639.24   38.20
  -3  -1  -1  694.53   36.90
  -3  -1  -1  695.43   36.80
  -3  -1  -1  669.23   37.90
   3   1   1  699.53   37.90
  -3   1  -1  647.34   38.10
  -3   1  -1  668.73   36.00
  -3   1  -1  688.53   36.80
   3   1   1  667.33   38.10
  -3   1  -1  631.04   36.90
  -3   1  -1  612.84   37.90
  -3   1  -1  670.13   37.80
   3   1   1  597.54   37.50
   3   1   1  680.63   36.80
   3   1   1  602.64   36.60
  -4  -1  -1   23.20    3.80
   4  -1   1   21.70    3.10
  -4  -1  -1   22.00    1.90
   4  -1   1   19.40    3.30
  -4  -1  -1   19.80    3.40
  -4  -1  -1   18.30    3.10
  -4  -1  -1   30.40    3.50
   4   1   1   22.80    3.20
  -4   1  -1   22.90    3.20
   4   1   1   18.60    2.80
   4   1   1   24.40    3.10
  -4   1  -1   19.80    3.30
  -4   1  -1   18.80    3.50
   4   1   1   24.10    3.30
  -5  -1  -1  157.48   11.50
   5  -1   1  169.88   10.90
  -5  -1  -1  163.38    9.10
  -5  -1  -1  152.78   10.50
  -5  -1  -1  136.39   10.90
   5  -1   1  126.19    9.90
   5   1   1  139.19   10.00
  -5   1  -1  153.98    9.40
  -5   1  -1  153.98   10.60
  -5   1  -1  141.29   10.90
   5   1   1  152.48   10.50
  -5   1  -1  144.69   11.10
  -6  -1  -1  554.44   34.90
  -6  -1  -1  596.24   33.90
  -6  -1  -1  618.94   32.90
   6  -1   1  537.25   33.30
   6  -1   1  554.54   34.40
  -6  -1  -1  594.24   35.60
  -6   1  -1  600.14   34.00
   6   1   1  538.85   33.20
  -6   1  -1  620.64   35.30
   6   1   1  580.54   34.60
  -6   1  -1  590.04   33.10
  -6   1  -1  570.14   35.30
  -7  -1  -1  232.28   15.90
   7  -1   1  258.17   16.30
  -7  -1  -1  241.58   14.00
  -7  -1  -1  215.18   16.80
  -7  -1  -1  218.18   16.40
   7  -1   1  238.48   15.40
  -7   1  -1  218.08   14.10
  -7   1  -1  237.98   16.00
   7   1   1  213.58   15.00
  -7   1  -1  216.98   16.40
   7   1   1  226.08   15.70
  -7   1  -1  234.28   16.90
   8  -1   1  295.37   19.00
  -8  -1  -1  241.18   19.10
   8  -1   1  266.07   18.00
  -8  -1  -1  289.47   16.70
  -8  -1  -1  264.37   19.90
  -8  -1  -1  261.87   18.60
  -8   1  -1  281.47   16.90
   8   1   1  281.07   18.70
  -8   1  -1  242.08   19.10
   8   1   1  285.97   18.10
  -8   1  -1  279.47   20.00
  -8   1  -1  270.97   18.80
  -9  -1  -1   22.10    3.50
  -9  -1  -1    9.70    6.00
   9  -1   1   16.40    5.10
   9  -1   1   16.80    4.70
  -9  -1  -1   17.40    6.20
  -9  -1  -1   14.20    5.70
   9   1   1   13.90    5.10
  -9   1  -1   16.30    6.30
  -9   1  -1   21.50    3.60
  -9   1  -1    8.80    5.50
  -9   1  -1   15.40    5.10
   9   1   1   16.50    4.90
 -10  -1  -1   25.80    7.30
  10  -1   1    9.50    5.70
 -10  -1  -1   30.50    8.30
  10  -1   1   25.30    6.10
 -10  -1  -1   32.70    7.80
 -10   1  -1   23.10    6.80
 -10   1  -1   25.50    7.40
 -10   1  -1   23.00    7.30
 -10   1  -1   27.60    4.40
  10   1   1   30.60    6.10
  10   1   1   16.60    5.50
 -11  -1  -1  151.98   13.70
  11  -1   1  148.39   12.60
 -11  -1  -1  110.09   13.20
  11  -1   1  128.99   12.10
 -11  -1  -1  121.29   15.10
 -11   1  -1  108.19   14.40
  11   1   1  125.69   12.50
 -11   1  -1  120.49   13.70
 -11   1  -1  143.09   13.00
  11   1   1  148.09   12.40
 -12  -1  -1   98.89   14.40
 -12  -1  -1  105.39   14.00
  12  -1   1  108.19   12.10
 -12  -1  -1  136.29   13.60
  12  -1   1  125.09   11.70
  12   1   1  102.69   10.90
 -12   1  -1   95.99   14.10
  12   1   1  111.59   11.90
 -12   1  -1   93.39   13.00
 -12   1  -1   86.09   12.90
 -13  -1  -1   34.10    9.50
  13  -1   1   28.60    8.20
 -13  -1  -1   38.10    9.90
 -13  -1  -1   22.80    9.90
  13  -1   1   38.80    8.30
 -13   1  -1   31.00    9.60
  13   1   1   36.20    8.40
 -13   1  -1   24.80    9.90
  13   1   1   24.90    7.10
 -13   1  -1   16.70    8.70
  14  -1   1   24.10    7.80
 -14  -1  -1   -4.90    7.80
 -14  -1  -1    8.30    8.10
  14  -1   1   10.30    7.50
 -14  -1  -1    6.70    9.50
  14   1   1    1.40    7.10
 -14   1  -1   -2.40    7.70
 -14   1  -1    3.00    8.70
  14   1   1    6.30    6.50
 -14   1  -1    8.80    9.00
 -14  -2   1    3.00    7.60
  14  -2  -1    8.60    7.70
  14  -2  -1   -5.00    6.10
 -14  -2   1   -2.40    8.30
 -14  -2   1   18.30    9.60
  14   2  -1    8.30    6.30
 -14   2   1    5.70    8.70
 -14   2   1    2.30    6.40
  14   2  -1    4.90    7.00
 -14   2   1   -0.90    6.20
 -13  -2   1   11.40    8.40
  13  -2  -1    8.50    6.90
  13  -2  -1   15.00    7.20
 -13  -2   1   26.30    9.90
 -13  -2   1   15.30    8.40
 -13   2   1   16.20    9.00
 -13   2   1   16.80    8.40
 -13   2   1   25.40    8.90
  13   2  -1   19.40    7.20
  13   2  -1   20.20    6.70
 -12  -2   1   33.60    9.00
  12  -2  -1   26.10    7.60
 -12  -2   1   38.00    9.90
 -12  -2   1   29.40    8.50
  12  -2  -1   37.40    7.60
 -12   2   1   33.50    8.90
 -12   2   1   44.40    9.70
  12   2  -1   36.00    7.70
  12   2  -1   50.79    8.00
 -12   2   1   23.70    8.30
  11  -2  -1   10.10    5.60
 -11  -2   1    2.10    6.70
 -11  -2   1    6.70    6.20
 -11  -2   1   14.70    7.10
  11  -2  -1    7.70    6.00
 -11   2   1   10.30    4.40
 -11   2   1    0.10    5.90
 -11   2   1    2.40    6.20
 -11   2   1    3.80    6.40
  11   2  -1    7.10    5.40
  11   2  -1    1.70    4.70
 -10  -2   1   43.00    9.50
  10  -2  -1   53.69    8.40
 -10  -2   1   55.09    9.30
 -10  -2   1   54.59    9.10
  10  -2  -1   50.69    7.70
 -10  -2   1   56.49    6.30
 -10   2   1   62.19    9.70
 -10   2   1   41.70    6.40
 -10   2   1   63.29    9.40
 -10   2   1   55.09    9.00
  10   2  -1   65.39    8.50
  10   2  -1   53.89    7.50
  -9  -2   1   72.49    9.00
  -9  -2   1   59.59    9.60
  -9  -2   1   51.19    6.10
   9  -2  -1   68.79    7.50
   9  -2  -1   66.29    8.50
  -9  -2   1   66.19    8.70
  -9   2   1   59.29    6.80
  -9   2   1   63.89    9.20
  -9   2   1   58.39    8.50
   9   2  -1   56.49    7.30
   9   2  -1   66.19    8.10
  -9   2   1   61.39    9.40
  -8  -2   1  349.77   22.20
  -8  -2   1  323.87   23.40
   8  -2  -1  368.16   21.40
  -8  -2   1  312.57   20.30
   8  -2  -1  369.76   22.40
  -8  -2   1  303.87   22.40
  -8   2   1  339.67   20.80
  -8   2   1  309.67   21.80
  -8   2   1  352.46   23.10
   8   2  -1  345.27   21.90
  -8   2   1  338.77   23.10
   8   2  -1  308.57   20.80
  -7  -2   1   13.50    3.20
  -7  -2   1   18.10    5.50
  -7  -2   1   21.80    4.90
   7  -2  -1   10.60    4.00
  -7  -2   1   17.50    4.30
   7  -2  -1   11.40    3.80
  -7   2   1   20.40    4.90
   7   2  -1   17.90    3.80
  -7   2   1   18.60    5.10
   7   2  -1   22.30    2.60
   7   2  -1   18.90    4.00
  -7   2   1   16.20    4.30
  -7   2   1   17.00    3.40
  -6  -2   1  116.89   10.20
  -6  -2   1  115.99    8.00
   6  -2  -1  111.29    9.00
   6  -2  -1  120.69    8.70
  -6  -2   1  111.29    9.00
  -6  -2   1  105.39    9.30
  -6   2   1  112.89    9.20
  -6   2   1   99.49    8.00
  -6   2   1  113.19    9.40
   6   2  -1  120.39    8.90
   6   2  -1  122.09    7.30
  -6   2   1   96.69    9.00
   6   2  -1  102.79    8.00
  -5  -2   1 1422.26   82.09
  -5  -2   1 1495.55   80.99
  -5  -2   1 1453.65   82.99
   5  -2  -1 1359.56   81.39
  -5  -2   1 1484.45   79.99
   5  -2  -1 1498.35   79.49
   5   2  -1 1502.25   81.49
  -5   2   1 1379.86   79.89
   5   2  -1 1528.25   80.59
  -5   2   1 1411.26   82.59
   5   2  -1 1375.26   79.19
  -5   2   1 1489.75   81.19
  -5   2   1 1491.95   82.09
  -4  -2   1  591.04   32.90
  -4  -2   1  588.24   32.90
  -4  -2   1  621.94   33.40
  -4  -2   1  575.04   33.80
   4  -2  -1  576.04   32.50
   4  -2  -1  523.95   33.40
   4  -2  -1  580.34   33.70
  -4  -2   1  574.64   34.30
  -4   2   1  629.54   32.60
  -4   2   1  573.94   33.10
   4   2  -1  620.54   32.80
   4   2  -1  538.05   32.30
   4   2  -1  608.14   32.70
   4   2  -1  621.94   33.40
  -4   2   1  555.94   34.00
  -4   2   1  586.34   33.00
  -4   2   1  492.95   33.50
   3  -2  -1    4.70    1.90
  -3  -2   1    5.50    2.00
  -3  -2   1    8.00    1.80
   3  -2  -1    7.30    1.70
   3  -2  -1    6.10    1.60
   3  -2  -1    7.70    1.80
  -3  -2   1    2.90    1.30
  -3  -2   1    5.90    1.90
   3  -2  -1    3.80    1.70
  -3  -2   1    4.90    1.50
  -3  -2   1    0.60    1.70
   3   2  -1    5.40    1.60
  -3   2   1    2.50    1.70
   3   2  -1    5.20    1.80
  -3   2   1    5.80    2.00
   3   2  -1    5.20    1.60
   3   2  -1    5.80    1.50
   3   2  -1    8.10    1.40
  -3   2   1    4.40    1.40
  -3   2   1    7.10    1.60
  -3   2   1    3.70    1.60
   3   2  -1    6.50    2.20
  -3   2   1    1.10    1.70
  -2  -2   1    0.60    1.30
  -2  -2   1    0.60    1.10
   2  -2  -1    0.30    0.80
  -2  -2   1    1.00    0.90
   2  -2  -1    1.30    1.00
  -2  -2   1    2.60    1.10
  -2  -2   1    1.40    0.70
  -2  -2   1    1.50    1.10
   2  -2  -1    3.20    1.30
   2  -2  -1    2.10    0.90
   2  -2  -1    1.00    1.00
  -2   2   1    0.80    1.00
  -2   2   1    3.10    0.90
   2   2  -1    1.50    1.20
  -2   2   1    1.10    1.00
   2   2  -1    1.80    0.90
   2   2  -1    2.30    1.00
  -2   2   1    2.00    1.10
  -2   2   1    0.30    0.80
  -2   2   1    0.90    0.90
   2   2  -1    3.00    1.10
   2   2  -1    1.70    0.80
   2   2  -1    2.20    0.90
   1  -2  -1 1303.37   72.89
   1  -2  -1 1273.07   73.09
   1  -2  -1 1360.16   71.29
   1  -2  -1 1209.78   71.19
  -1  -2   1 1327.17   73.39
  -1  -2   1 1464.15   71.29
  -1  -2   1 1402.46   72.99
   1  -2  -1 1491.95   73.69
  -1   2   1 1260.57   72.99
  -1   2   1 1282.67   72.89
   1   2  -1 1396.96   73.09
   1   2  -1 1248.28   73.39
  -1   2   1 1151.18   73.29
  -1   2   1 1422.76   71.19
   0  -2  -1 2017.90  119.79
   0   2   1 2359.36  117.79
  -1  -2  -1 1400.46   75.09
  -1  -2  -1 1386.36   73.89
   1  -2   1 1394.96   75.49
   1  -2   1 1468.65   75.89
   1  -2   1 1368.26   73.89
   1  -2   1 1356.26   75.39
  -1  -2  -1 1306.77   75.19
   1  -2   1 1362.96   73.59
  -1   2  -1 1406.26   75.39
   1   2   1 1273.67   73.39
  -1   2  -1 1327.07   75.89
   1   2   1 1468.65   73.99
  -1   2  -1 1300.47   73.49
   1   2   1 1414.16   75.09
  -1   2  -1 1237.18   75.39
   1   2   1 1347.37   73.39
   1   2   1 1438.26   75.19
   2  -2   1   44.80    3.30
  -2  -2  -1   44.00    3.30
  -2  -2  -1   42.90    3.10
   2  -2   1   40.70    3.20
   2  -2   1   43.40    3.20
  -2  -2  -1   35.90    3.20
   2  -2   1   36.50    2.70
  -2  -2  -1   39.00    3.10
  -2  -2  -1   39.60    2.90
   2  -2   1   41.50    3.40
  -2  -2  -1   42.20    3.60
   2  -2   1   38.90    3.40
   2   2   1   36.10    2.90
   2   2   1   41.10    3.00
   2   2   1   37.60    3.20
  -2   2  -1   39.60    3.30
  -2   2  -1   39.20    3.40
   2   2   1   39.40    3.10
  -2   2  -1   42.10    2.90
  -2   2  -1   37.10    3.10
   2   2   1   39.90    3.50
  -2   2  -1   42.70    3.20
  -2   2  -1   39.10    3.30
  -3  -2  -1  144.19    8.70
   3  -2   1  148.89    9.40
   3  -2   1  152.48    9.30
   3  -2   1  170.08    9.80
  -3  -2  -1  140.09    9.70
   3  -2   1  131.79    9.60
  -3  -2  -1  145.99    9.30
  -3  -2  -1  150.48    9.20
  -3  -2  -1  160.08    9.60
   3  -2   1  156.08    9.80
  -3  -2  -1  154.28   10.10
   3   2   1  146.49    9.80
  -3   2  -1  152.48    9.80
  -3   2  -1  149.09    8.60
  -3   2  -1  137.59    9.70
  -3   2  -1  146.59    9.80
   3   2   1  146.99    9.20
   3   2   1  144.49    9.40
  -3   2  -1  152.38    9.50
   3   2   1  140.39    9.50
  -3   2  -1  157.28    9.40
   3   2   1  151.68    9.30
   4  -2   1  344.67   21.10
  -4  -2  -1  340.37   21.20
  -4  -2  -1  326.47   20.40
  -4  -2  -1  345.57   21.60
  -4  -2  -1  355.36   19.40
  -4  -2  -1  372.76   20.90
   4  -2   1  314.67   20.20
  -4   2  -1  328.17   20.60
   4   2   1  388.46   20.50
   4   2   1  353.36   20.20
  -4   2  -1  373.06   21.50
  -4   2  -1  350.36   19.30
  -4   2  -1  337.47   21.30
   4   2   1  354.96   20.80
  -5  -2  -1  652.43   39.30
   5  -2   1  593.04   37.20
  -5  -2  -1  665.93   37.60
  -5  -2  -1  645.44   38.70
  -5  -2  -1  671.73   36.70
   5  -2   1  671.03   38.60
  -5   2  -1  664.13   39.10
   5   2   1  679.23   38.30
  -5   2  -1  674.13   37.80
  -5   2  -1  697.93   36.10
  -5   2  -1  625.04   38.80
   5   2   1  665.73   37.30
  -6  -2  -1   19.40    4.30
   6  -2   1   11.70    3.20
   6  -2   1   16.70    3.70
  -6  -2  -1   15.60    3.90
  -6  -2  -1   13.80    2.00
   6   2   1   18.00    3.70
  -6   2  -1   10.80    3.80
  -6   2  -1   13.50    3.70
  -6   2  -1   13.10    3.60
  -6   2  -1   15.60    1.90
  -6   2  -1   15.00    2.50
  -7  -2  -1   20.30    2.70
  -7  -2  -1   33.10    6.30
   7  -2   1   48.50    5.90
  -7  -2  -1   11.30    4.60
   7  -2   1   35.90    5.20
  -7  -2  -1   20.20    4.80
  -7   2  -1   26.60    3.40
  -7   2  -1   28.00    2.70
  -7   2  -1   24.50    5.30
   7   2   1   22.10    4.10
  -7   2  -1   33.40    6.00
   7   2   1   14.90    4.10
  -7   2  -1   27.10    5.20
   8  -2   1  180.08   14.10
  -8  -2  -1  181.48   14.80
   8  -2   1  180.78   13.40
  -8  -2  -1  206.78   14.30
  -8  -2  -1  175.58   11.40
  -8  -2  -1  162.68   15.00
  -8   2  -1  201.38   14.40
  -8   2  -1  181.28   15.10
  -8   2  -1  187.88   14.80
  -8   2  -1  201.68   10.90
   8   2   1  203.88   14.00
  -8   2  -1  171.28   12.10
   8   2   1  179.48   13.10
   9  -2   1   14.30    5.50
   9  -2   1   28.00    5.20
  -9  -2  -1   22.10    6.00
  -9  -2  -1   14.80    5.90
  -9  -2  -1   24.20    2.70
  -9  -2  -1    5.10    6.00
  -9  -2  -1   23.10    3.00
  -9   2  -1   19.40    6.70
  -9   2  -1   12.80    5.90
  -9   2  -1   18.50    3.70
   9   2   1   29.60    5.90
  -9   2  -1   15.80    5.80
   9   2   1   24.40    4.70
 -10  -2  -1   61.99   10.50
  10  -2   1   66.79    9.30
 -10  -2  -1   66.79    9.60
 -10  -2  -1   71.09   10.40
  10  -2   1   72.09    8.90
 -10   2  -1   70.09   10.50
 -10   2  -1   60.19    9.60
  10   2   1   73.99    9.20
 -10   2  -1   67.09    6.80
 -10   2  -1   94.39   11.40
  10   2   1   55.59    7.90
 -11  -2  -1  -11.60    5.50
  11  -2   1    0.30    4.00
  11  -2   1    3.00    5.60
 -11  -2  -1    0.00    6.10
 -11  -2  -1   -0.20    5.60
 -11   2  -1  -13.70    4.80
  11   2   1   -8.30    3.70
 -11   2  -1   -7.50    5.10
 -11   2  -1    2.00    6.00
  11   2   1    2.60    5.00
 -12  -2  -1   20.90    8.50
  12  -2   1   26.20    6.80
 -12  -2  -1   25.40    8.40
  12  -2   1   31.60    7.50
 -12  -2  -1   12.70    7.30
 -12   2  -1   30.40    8.40
 -12   2  -1   25.70    9.30
  12   2   1   25.70    6.50
  12   2   1   19.00    6.80
 -12   2  -1   20.70    7.90
  13  -2   1   53.59   10.10
 -13  -2  -1   23.10    7.80
 -13  -2  -1   28.10   10.10
  13  -2   1   44.50    8.60
 -13  -2  -1   28.40    9.80
 -13   2  -1   33.00    9.80
  13   2   1   33.30    8.30
  13   2   1   33.70    8.10
 -13   2  -1   38.00   10.60
 -13   2  -1   29.70    9.90
 -14  -2  -1   24.20    9.50
  14  -2   1    7.40    7.00
 -14  -2  -1   17.40    9.40
  14  -2   1   23.40    8.80
 -14  -2  -1   20.60   10.50
 -14   2  -1   -0.10    9.10
  14   2   1    7.10    7.00
  14   2   1   26.80    7.50
 -14   2  -1   18.10    9.30
 -14   2  -1   24.80    9.60
  14  -3  -1    4.20    6.80
  14  -3  -1    5.10    7.20
 -14  -3   1   -3.80    8.10
 -14  -3   1    4.00    8.70
 -14  -3   1   -5.10    7.60
  14   3  -1    6.30    6.30
 -14   3   1   -2.10    7.90
 -14   3   1  -12.60    7.20
 -14   3   1   -2.20    8.40
  14   3  -1    9.30    7.10
 -13  -3   1    9.00    8.20
 -13  -3   1   -7.90    6.50
  13  -3  -1    3.00    6.50
 -13  -3   1  -16.90    6.20
  13  -3  -1    9.20    6.60
  13   3  -1   -2.10    5.10
 -13   3   1    6.30    6.50
  13   3  -1   -0.80    5.80
 -13   3   1    7.20    7.30
 -13   3   1    7.80    7.90
  12  -3  -1    3.40    5.80
 -12  -3   1  -11.10    6.30
  12  -3  -1   10.40    5.80
 -12  -3   1   -0.80    6.30
 -12  -3   1   -8.10    5.50
 -12   3   1    2.50    6.50
  12   3  -1    5.80    5.60
 -12   3   1    2.00    6.80
  12   3  -1    8.60    5.50
 -12   3   1   -7.80    5.90
 -11  -3   1   65.39   11.80
 -11  -3   1  103.09   12.20
 -11  -3   1   85.09   12.00
  11  -3  -1   82.89   10.20
  11  -3  -1   90.49   11.30
 -11   3   1   86.89   12.20
  11   3  -1  108.49   10.60
 -11   3   1   95.69   12.20
  11   3  -1   93.69    9.60
 -11   3   1   95.29   12.40
 -11   3   1  102.09    9.50
  10  -3  -1    1.60    4.00
 -10  -3   1    5.20    5.50
 -10  -3   1   -7.40    5.60
 -10  -3   1   -6.20    5.20
  10  -3  -1   -1.90    3.40
 -10   3   1    5.40    3.80
 -10   3   1   10.40    6.40
  10   3  -1   -1.40    4.40
 -10   3   1   -0.90    4.30
  10   3  -1    0.80    4.00
 -10   3   1    8.30    6.00
  -9  -3   1   20.10    6.00
   9  -3  -1   19.00    5.50
   9  -3  -1   15.20    4.40
  -9  -3   1   19.40    6.90
  -9  -3   1   20.90    3.70
  -9  -3   1   11.30    5.60
  -9   3   1   23.40    4.60
  -9   3   1   30.60    6.60
   9   3  -1   18.80    4.70
  -9   3   1   21.00    6.40
  -9   3   1    6.70    5.50
   9   3  -1   17.90    5.00
  -8  -3   1   51.59    7.40
  -8  -3   1   44.00    5.10
   8  -3  -1   45.00    6.10
  -8  -3   1   42.50    7.80
   8  -3  -1   51.39    7.00
  -8  -3   1   45.70    7.00
   8   3  -1   49.70    6.40
  -8   3   1   48.00    7.40
   8   3  -1   44.40    5.80
  -8   3   1   36.00    5.10
  -8   3   1   53.79    7.30
  -8   3   1   48.10    7.50
   7  -3  -1  517.65   31.50
  -7  -3   1  478.55   31.90
  -7  -3   1  523.55   30.10
   7  -3  -1  548.15   30.60
  -7  -3   1  505.05   32.80
  -7  -3   1  547.75   31.30
   7   3  -1  541.15   29.50
   7   3  -1  512.05   31.10
   7   3  -1  473.15   30.00
  -7   3   1  479.45   30.40
  -7   3   1  543.95   31.40
  -7   3   1  529.95   32.50
  -7   3   1  528.75   32.30
  -6  -3   1    5.70    3.50
   6  -3  -1    6.20    3.20
   6  -3  -1    3.00    3.20
  -6  -3   1    8.40    2.30
  -6  -3   1    8.30    3.90
  -6  -3   1   10.20    3.70
   6   3  -1    6.50    2.90
   6   3  -1    7.00    2.70
   6   3  -1    8.70    1.70
  -6   3   1    6.10    3.60
  -6   3   1   -2.90    3.00
  -6   3   1    5.20    3.40
  -6   3   1    5.00    2.60
  -5  -3   1   86.79    7.20
  -5  -3   1   78.09    7.20
  -5  -3   1   78.09    6.60
   5  -3  -1  100.89    6.80
  -5  -3   1   76.99    6.00
  -5  -3   1   81.59    7.80
   5  -3  -1   85.99    6.80
   5   3  -1   74.69    6.40
  -5   3   1   79.29    7.00
  -5   3   1   70.99    6.80
   5   3  -1   81.79    5.60
  -5   3   1   85.49    7.10
  -5   3   1   80.89    6.30
   5   3  -1   92.39    6.70
   5   3  -1   80.99    6.20
  -4  -3   1    8.20    1.90
   4  -3  -1    5.80    2.40
   4  -3  -1    7.80    2.30
   4  -3  -1    3.20    1.80
  -4  -3   1   10.20    2.50
  -4  -3   1    6.40    2.10
  -4  -3   1    9.30    2.90
  -4  -3   1    9.30    2.60
  -4   3   1    7.30    2.60
   4   3  -1    5.10    1.70
  -4   3   1    7.70    1.90
  -4   3   1   10.20    2.60
   4   3  -1    5.80    1.90
   4   3  -1    9.30    1.60
   4   3  -1    9.10    2.00
  -4   3   1    5.80    1.80
  -4   3   1    4.60    2.20
   3  -3  -1 2501.15  134.89
  -3  -3   1 2440.86  138.29
   3  -3  -1 2730.93  139.39
   3  -3  -1 2403.76  137.99
  -3  -3   1 2477.45  134.49
  -3  -3   1 2425.86  138.09
  -3  -3   1 2579.84  137.89
  -3  -3   1 2518.85  134.99
   3  -3  -1 2668.73  138.39
   3  -3  -1 2542.05  134.69
   3   3  -1 2375.96  134.59
   3   3  -1 2493.25  137.79
   3   3  -1 2489.15  138.09
   3   3  -1 2487.65  137.99
   3   3  -1 2503.35  134.89
  -3   3   1 2465.85  139.29
  -3   3   1 2297.97  134.89
  -3   3   1 2547.95  138.39
  -3   3   1 2510.25  138.29
   3   3  -1 2409.86  139.39
  -3   3   1 2595.14  137.99
  -3   3   1 2657.53  134.79
  -2  -3   1  291.37   16.20
  -2  -3   1  255.27   16.40
   2  -3  -1  261.27   15.80
  -2  -3   1  284.97   16.40
  -2  -3   1  287.97   15.70
   2  -3  -1  307.37   16.60
   2  -3  -1  295.17   16.50
   2  -3  -1  276.87   16.00
   2  -3  -1  285.57   16.30
   2   3  -1  288.57   16.40
   2   3  -1  278.47   16.40
  -2   3   1  277.57   15.80
   2   3  -1  261.77   15.70
   2   3  -1  264.77   16.00
   2   3  -1  274.97   16.20
  -2   3   1  279.77   16.60
  -2   3   1  277.87   16.50
  -2   3   1  273.47   16.50
  -2   3   1  289.77   16.10
  -2   3   1  270.27   16.20
  -1  -3   1 1919.91  109.29
  -1  -3   1 2132.89  106.79
   1  -3  -1 2052.99  106.79
   1  -3  -1 1786.22  109.39
   1  -3  -1 2076.99  110.39
   1  -3  -1 2035.80  109.29
   1   3  -1 1941.81  109.29
   1   3  -1 1994.50  106.79
  -1   3   1 1974.70  107.79
  -1   3   1 1907.81  109.29
  -1   3   1 1939.71  110.39
  -1   3   1 2048.30  109.39
  -1   3   1 1949.80  106.89
  -1   3   1 2164.18  106.79
   0  -3   1    5.90    1.30
   0  -3   1    9.90    1.30
   0  -3  -1    9.30    1.60
   0  -3   1   10.10    1.10
   0   3  -1    8.40    1.10
   0   3  -1    8.70    1.20
   0   3   1    7.90    1.50
   1  -3   1  819.92   46.50
  -1  -3  -1  767.82   46.00
   1  -3   1  827.72   45.70
   1  -3   1  862.71   46.70
  -1  -3  -1  818.62   45.70
   1  -3   1  881.01   46.50
   1  -3   1  789.42   45.20
   1   3   1  829.92   44.90
  -1   3  -1  838.22   46.40
   1   3   1  878.91   45.70
  -1   3  -1  857.81   46.40
   1   3   1  875.11   44.90
   1   3   1  836.52   46.00
  -1   3  -1  845.32   46.70
  -1   3  -1  843.52   45.30
  -1   3  -1  837.02   45.70
   1   3   1  810.02   46.00
   2  -3   1    2.60    1.30
   2  -3   1    1.10    1.00
  -2  -3  -1    1.80    1.20
   2  -3   1    1.70    1.40
  -2  -3  -1    0.80    1.10
  -2  -3  -1    1.50    1.10
   2  -3   1    2.60    1.00
  -2  -3  -1    2.00    1.30
   2  -3   1    2.30    1.10
  -2  -3  -1    2.20    1.00
   2  -3   1    2.90    1.50
   2   3   1    0.40    1.10
   2   3   1    2.50    1.00
  -2   3  -1    1.80    1.40
  -2   3  -1    2.00    1.30
  -2   3  -1    1.30    1.20
   2   3   1    3.20    1.00
  -2   3  -1    2.10    1.10
   2   3   1    0.70    1.20
  -2   3  -1    1.00    1.10
   2   3   1    3.20    1.10
  -2   3  -1    0.60    1.10
  -3  -3  -1 1812.32  101.09
  -3  -3  -1 1890.51  101.29
   3  -3   1 1775.72  103.79
   3  -3   1 1952.90  103.99
  -3  -3  -1 1947.21  103.49
  -3  -3  -1 1817.22  104.69
   3  -3   1 1890.61  101.19
   3  -3   1 1749.43  101.19
  -3  -3  -1 1754.72  103.59
  -3  -3  -1 1893.81  100.99
   3  -3   1 2024.20  104.59
  -3   3  -1 1829.22  104.49
   3   3   1 1894.61  103.39
   3   3   1 1829.62  104.59
  -3   3  -1 1953.60  101.29
   3   3   1 1884.81  103.59
  -3   3  -1 1791.12  101.39
   3   3   1 1903.21  101.09
  -3   3  -1 1908.01  103.99
  -3   3  -1 1960.50  101.29
   3   3   1 1869.91  102.69
  -3   3  -1 1844.92  103.69
   3   3   1 1893.31  100.99
   4  -3   1  340.87   20.30
   4  -3   1  328.67   19.30
  -4  -3  -1  321.77   19.20
  -4  -3  -1  321.47   20.40
   4  -3   1  310.37   19.80
  -4  -3  -1  363.86   19.80
  -4  -3  -1  291.57   19.70
  -4  -3  -1  328.47   18.60
   4   3   1  353.86   19.60
   4   3   1  324.87   19.10
  -4   3  -1  332.27   18.40
  -4   3  -1  306.27   19.40
  -4   3  -1  327.07   20.20
  -4   3  -1  344.47   19.40
   4   3   1  311.77   18.90
  -4   3  -1  326.17   20.10
  -5  -3  -1    2.20    2.50
   5  -3   1    4.30    2.80
  -5  -3  -1   -0.30    3.00
   5  -3   1    2.90    2.50
  -5  -3  -1    5.30    2.70
  -5  -3  -1    5.50    1.80
  -5  -3  -1    5.00    2.80
   5   3   1    5.40    2.30
   5   3   1    5.20    2.10
  -5   3  -1    4.10    3.00
  -5   3  -1   10.50    3.20
   5   3   1    5.10    2.20
  -5   3  -1    8.80    1.70
  -5   3  -1   -0.10    2.40
  -6  -3  -1   28.60    5.10
   6  -3   1   17.90    4.40
  -6  -3  -1   23.40    4.60
   6  -3   1   17.50    4.10
  -6  -3  -1   24.80    1.90
  -6  -3  -1   23.50    5.20
   6   3   1   27.60    4.30
  -6   3  -1   17.50    4.40
  -6   3  -1   22.00    3.30
  -6   3  -1   25.00    2.80
   6   3   1   23.30    3.80
  -6   3  -1   20.70    4.40
  -6   3  -1   23.10    4.90
   7  -3   1   41.40    5.80
   7  -3   1   44.50    6.20
  -7  -3  -1   33.10    6.70
  -7  -3  -1   35.50    5.90
  -7  -3  -1   38.10    3.00
  -7  -3  -1   34.60    6.10
  -7   3  -1   41.30    6.50
  -7   3  -1   41.70    5.80
  -7   3  -1   33.60    6.10
   7   3   1   40.90    5.50
  -7   3  -1   44.20    4.60
   7   3   1   40.60    5.00
  -7   3  -1   46.30    3.70
  -8  -3  -1    6.30    2.30
   8  -3   1    9.30    4.20
  -8  -3  -1    4.30    4.50
   8  -3   1   10.50    3.90
  -8  -3  -1    1.10    4.80
  -8  -3  -1   11.40    1.60
  -8  -3  -1   10.80    4.80
  -8   3  -1   11.10    3.00
  -8   3  -1   10.90    2.30
  -8   3  -1    7.00    4.70
   8   3   1    8.70    4.10
  -8   3  -1   12.30    4.80
   8   3   1    7.80    3.70
  -8   3  -1   11.20    5.10
  -9  -3  -1   -2.60    4.80
  -9  -3  -1    1.50    4.60
   9  -3   1    0.80    4.10
  -9  -3  -1   -3.70    4.50
  -9  -3  -1    4.80    2.30
   9  -3   1    6.90    4.70
  -9   3  -1    7.00    5.20
  -9   3  -1    0.00    3.60
   9   3   1   -2.90    3.70
  -9   3  -1    6.00    2.90
   9   3   1    4.30    3.70
  -9   3  -1    0.40    4.90
 -10  -3  -1   -5.10    5.90
 -10  -3  -1    6.50    5.60
 -10  -3  -1    6.50    5.60
  10  -3   1    7.20    5.20
  10  -3   1    4.50    5.30
 -10   3  -1    3.20    5.70
  10   3   1    5.30    4.40
 -10   3  -1    0.50    5.50
 -10   3  -1    6.60    3.50
  10   3   1    5.30    4.80
 -10   3  -1    5.10    6.20
  11  -3   1   37.40    7.20
 -11  -3  -1   39.20    8.50
 -11  -3  -1   34.60    7.70
 -11  -3  -1   29.70    9.00
  11  -3   1   37.10    7.30
 -11   3  -1   45.00    8.80
  11   3   1   38.00    7.40
 -11   3  -1   31.20    8.60
 -11   3  -1   38.80    8.80
  11   3   1   27.50    6.40
 -12  -3  -1    1.30    6.50
  12  -3   1    5.10    5.70
 -12  -3  -1   11.30    7.10
 -12  -3  -1   -3.20    6.90
  12  -3   1    4.50    6.30
 -12   3  -1   16.30    8.20
  12   3   1    9.00    5.90
 -12   3  -1    2.00    6.30
 -12   3  -1    7.00    7.60
  12   3   1    3.30    5.00
  13  -3   1    2.80    5.90
 -13  -3  -1    0.50    7.10
 -13  -3  -1    6.20    7.40
  13  -3   1   16.90    6.50
 -13  -3  -1   10.10    9.80
 -13   3  -1    8.30    8.00
  13   3   1    9.80    6.00
 -13   3  -1   -5.70    7.60
  13   3   1   11.00    6.80
 -13   3  -1    7.80    6.50
 -14  -3  -1   -4.80    8.80
  14  -3   1   -5.40    5.90
  14  -3   1   -7.50    6.80
 -14  -3  -1   -7.30    7.10
 -14  -3  -1   -7.60    8.10
 -14   3  -1    6.40    8.40
 -14   3  -1    2.50    8.60
  14   3   1    0.10    5.60
  14   3   1   -4.90    6.20
 -14   3  -1   -4.10    7.80
  14  -4  -1   55.79   10.10
 -14  -4   1   49.30   11.70
  14  -4  -1   49.10   10.30
 -14  -4   1   45.60   11.30
 -14  -4   1   55.69   12.80
 -14   4   1   27.20   11.00
  14   4  -1   43.60    9.30
 -14   4   1   36.50   10.40
  14   4  -1   42.80    8.50
 -14   4   1   23.40   10.10
  13  -4  -1    0.60    5.70
  13  -4  -1    6.00    6.50
 -13  -4   1   -8.00    7.40
 -13  -4   1    5.90    7.50
 -13  -4   1    8.00    8.30
 -13   4   1   18.70    8.90
 -13   4   1   13.40    8.20
 -13   4   1   18.60    8.50
  13   4  -1    1.20    5.30
  13   4  -1   19.10    7.60
 -12  -4   1   44.00    9.30
 -12  -4   1   49.60    9.70
  12  -4  -1   37.90    8.50
 -12  -4   1   19.90    9.30
  12  -4  -1   42.20    7.50
 -12   4   1   30.90    8.70
 -12   4   1   48.00    9.60
  12   4  -1   42.00    7.50
  12   4  -1   36.60    7.80
 -12   4   1   48.90   10.30
 -11  -4   1    8.80    6.40
 -11  -4   1    0.40    5.70
 -11  -4   1   -0.40    4.80
  11  -4  -1   -0.20    4.70
  11  -4  -1    4.50    5.60
  11   4  -1   -4.80    3.90
 -11   4   1   -0.40    5.70
 -11   4   1   -0.90    5.80
  11   4  -1   -8.80    4.00
 -11   4   1  -14.60    4.50
 -11   4   1   -0.30    3.90
  10  -4  -1  113.29   11.60
 -10  -4   1  125.79   12.00
 -10  -4   1   94.79   13.40
  10  -4  -1  147.29   11.50
 -10  -4   1  125.59   12.70
  10   4  -1  122.49   11.20
 -10   4   1  124.29   12.30
  10   4  -1  124.19   10.80
 -10   4   1  109.09   11.60
 -10   4   1  112.19   10.30
 -10   4   1  120.39   12.20
  -9  -4   1   32.70    4.20
   9  -4  -1   40.60    6.40
  -9  -4   1   37.30    7.30
   9  -4  -1   29.40    6.40
  -9  -4   1   25.80    7.70
  -9  -4   1   27.80    6.70
   9   4  -1   30.90    5.50
  -9   4   1   38.80    7.10
   9   4  -1   40.60    6.40
  -9   4   1   31.10    6.30
  -9   4   1   37.30    5.50
  -9   4   1   36.40    6.70
  -8  -4   1  303.27   19.00
  -8  -4   1  335.37   21.20
   8  -4  -1  309.67   20.20
  -8  -4   1  322.47   22.00
   8  -4  -1  325.27   21.30
  -8  -4   1  282.77   22.30
   8   4  -1  342.97   18.50
   8   4  -1  309.77   20.00
   8   4  -1  326.97   20.70
  -8   4   1  311.87   20.00
  -8   4   1  320.07   21.90
  -8   4   1  318.97   21.30
  -8   4   1  286.27   21.70
  -7  -4   1  192.88   14.30
  -7  -4   1  181.48   12.10
  -7  -4   1  199.18   13.90
   7  -4  -1  168.18   13.50
  -7  -4   1  194.88   14.90
   7  -4  -1  190.88   13.10
  -7   4   1  186.68   14.50
   7   4  -1  171.98   12.70
  -7   4   1  179.98   13.80
   7   4  -1  246.68   13.90
   7   4  -1  194.38   11.60
  -7   4   1  195.08   14.30
  -7   4   1  187.88   13.00
  -6  -4   1   97.39    8.50
   6  -4  -1   88.09    8.50
  -6  -4   1  105.59    9.80
   6  -4  -1  100.99    8.10
  -6  -4   1  113.39    9.30
  -6  -4   1  105.69    7.40
   6   4  -1  112.99    7.00
   6   4  -1  110.09    8.20
   6   4  -1  101.69    7.80
  -6   4   1  108.19    9.00
  -6   4   1   99.89    9.00
  -6   4   1  104.29    8.10
  -6   4   1   97.89    9.00
  -5  -4   1   31.20    4.50
   5  -4  -1   33.40    4.30
   5  -4  -1   39.70    4.10
  -5  -4   1   27.90    5.00
  -5  -4   1   26.70    4.40
  -5  -4   1   29.60    3.40
  -5  -4   1   25.10    3.90
   5   4  -1   34.80    3.00
  -5   4   1   24.10    3.60
  -5   4   1   23.20    4.20
   5   4  -1   34.40    4.10
  -5   4   1   28.40    4.60
  -5   4   1   14.00    3.70
   5   4  -1   26.20    3.90
   5   4  -1   32.50    3.90
   4  -4  -1  966.40   48.10
   4  -4  -1  798.52   47.50
  -4  -4   1  758.52   47.60
   4  -4  -1  835.62   46.20
  -4  -4   1  820.92   47.00
  -4  -4   1  855.81   46.60
  -4  -4   1  854.91   47.30
   4   4  -1  905.71   46.50
  -4   4   1  905.31   46.30
   4   4  -1  843.82   46.90
  -4   4   1  822.82   47.40
  -4   4   1  812.42   48.00
   4   4  -1  814.62   47.10
   4   4  -1  816.02   46.00
  -4   4   1  769.72   47.70
  -4   4   1  801.02   46.60
  -3  -4   1   40.10    4.20
   3  -4  -1   44.40    3.70
   3  -4  -1   42.90    3.90
  -3  -4   1   41.00    3.30
  -3  -4   1   40.10    3.50
   3  -4  -1   35.40    3.90
   3  -4  -1   46.90    3.60
   3  -4  -1   43.40    3.90
  -3  -4   1   45.50    4.00
  -3   4   1   39.50    3.40
   3   4  -1   39.70    3.30
   3   4  -1   41.10    3.70
  -3   4   1   37.60    3.90
  -3   4   1   36.70    3.70
   3   4  -1   46.70    3.60
   3   4  -1   37.90    3.50
  -3   4   1   36.40    3.50
  -3   4   1   43.90    3.90
   3   4  -1   31.60    3.80
   3   4  -1   42.10    3.60
  -3   4   1   40.40    4.10
  -2  -4   1  259.27   15.00
   2  -4  -1  260.67   14.60
   2  -4  -1  245.68   15.10
   2  -4  -1  274.57   15.40
  -2  -4   1  239.88   15.20
   2  -4  -1  252.97   14.70
   2  -4  -1  283.27   15.50
  -2  -4   1  262.07   14.50
  -2   4   1  263.37   14.70
   2   4  -1  271.77   15.40
  -2   4   1  251.57   15.00
  -2   4   1  255.87   15.30
  -2   4   1  263.67   14.90
   2   4  -1  253.47   14.80
   2   4  -1  249.58   14.90
   2   4  -1  253.27   14.50
  -2   4   1  255.87   15.00
   2   4  -1  259.97   15.20
  -2   4   1  253.97   15.40
   1  -4  -1    0.40    0.70
  -1  -4   1    1.40    0.60
  -1  -4   1    0.90    0.70
   1  -4  -1    0.10    0.70
   1  -4  -1    1.50    0.80
   1  -4  -1    1.40    0.70
   1  -4  -1    1.20    1.30
   1   4  -1    1.70    0.60
  -1   4   1    1.70    1.10
  -1   4   1    1.80    0.80
  -1   4   1    1.90    0.90
  -1   4   1    2.00    0.60
   1   4  -1    0.40    0.70
  -1   4   1    1.00    0.60
  -1   4   1    1.30    0.70
   0  -4   1  660.93   36.40
   0  -4   1  673.03   36.50
   0  -4   1  703.53   36.60
   0  -4   1  673.33   35.40
   0  -4  -1  634.74   36.30
   0   4  -1  643.34   35.50
   0   4  -1  583.04   36.30
   0   4   1  684.13   36.40
   1  -4   1  494.05   28.50
   1  -4   1  525.85   28.70
   1  -4   1  558.44   29.10
  -1  -4  -1  470.65   28.20
   1  -4   1  492.55   27.90
  -1  -4  -1  477.35   27.50
  -1  -4  -1  490.55   28.50
   1  -4   1  524.35   28.80
   1   4   1  514.75   27.50
  -1   4  -1  507.55   28.00
  -1   4  -1  527.15   28.60
  -1   4  -1  503.75   29.00
   1   4   1  527.95   28.60
   1   4   1  511.65   28.20
   1   4   1  512.45   28.10
  -1   4  -1  516.15   28.70
  -1   4  -1  519.15   28.70
   1   4   1  517.05   27.50
   2  -4   1    2.50    1.50
  -2  -4  -1    1.90    1.30
  -2  -4  -1    2.60    1.00
   2  -4   1    0.30    0.90
  -2  -4  -1    3.40    1.70
   2  -4   1    1.10    1.30
  -2  -4  -1    1.90    1.20
   2  -4   1    2.80    1.30
  -2  -4  -1    2.60    1.10
   2  -4   1    1.50    1.50
   2   4   1    3.40    1.20
   2   4   1    4.20    1.10
   2   4   1    1.20    1.00
   2   4   1    2.20    0.90
  -2   4  -1    7.00    1.70
   2   4   1   -0.20    1.70
   3  -4   1  115.69    7.40
  -3  -4  -1  116.79    8.00
  -3  -4  -1  113.89    7.60
   3  -4   1  115.69    7.80
   3  -4   1  128.09    8.30
  -3  -4  -1  115.49    7.40
  -3  -4  -1  111.29    7.60
  -3  -4  -1  118.29    7.70
   3  -4   1  123.49    8.30
  -3   4  -1  123.59    8.20
   3   4   1  120.79    8.40
  -3   4  -1  105.79    8.10
   3   4   1  112.19    7.50
   3   4   1  114.49    7.00
  -3   4  -1  119.09    7.90
   3   4   1  117.29    7.50
   3   4   1  108.19    7.30
  -3   4  -1  127.19    7.90
  -3   4  -1  124.79    7.60
   3   4   1  119.39    7.90
  -4  -4  -1 1548.05   84.29
  -4  -4  -1 1529.25   86.39
  -4  -4  -1 1605.94   86.19
   4  -4   1 1719.53   86.99
  -4  -4  -1 1469.85   84.19
   4  -4   1 1467.65   84.19
   4  -4   1 1434.76   86.49
  -4  -4  -1 1409.76   87.29
   4   4   1 1530.25   85.99
  -4   4  -1 1719.23   84.59
  -4   4  -1 1512.85   87.09
   4   4   1 1616.14   84.19
   4   4   1 1523.15   84.99
  -4   4  -1 1533.45   84.49
  -4   4  -1 1600.14   84.09
   4   4   1 1577.84   83.99
  -4   4  -1 1512.95   86.79
  -5  -4  -1   -1.00    2.10
  -5  -4  -1   -4.10    2.20
  -5  -4  -1    4.50    2.00
   5  -4   1    7.60    2.80
  -5  -4  -1   -0.50    2.90
  -5  -4  -1   -2.20    2.50
   5   4   1   -1.30    1.80
  -5   4  -1   23.60    3.90
   5   4   1   -1.10    1.60
   5   4   1   -2.20    1.70
  -5   4  -1    8.20    3.00
  -6  -4  -1  240.28   14.60
   6  -4   1  215.38   14.20
  -6  -4  -1  192.18   14.80
  -6  -4  -1  208.38   15.60
  -6  -4  -1  214.28   13.10
   6  -4   1  228.08   15.10
  -6   4  -1  224.78   15.50
  -6   4  -1  207.08   14.60
   6   4   1  185.28   13.50
   6   4   1  219.38   14.30
  -6   4  -1  219.18   15.30
  -6   4  -1  236.78   13.00
  -7  -4  -1  146.89    9.30
   7  -4   1  135.49   10.70
  -7  -4  -1  133.59   12.20
   7  -4   1  152.58   11.50
  -7  -4  -1  156.18   11.30
  -7  -4  -1  133.59   11.50
  -7   4  -1  150.78    9.10
  -7   4  -1  141.89   11.80
   7   4   1  137.09   10.20
   7   4   1  165.58   11.10
  -7   4  -1  125.79    9.80
  -7   4  -1  133.09   11.60
  -7   4  -1  119.79   10.90
  -8  -4  -1  435.66   28.00
  -8  -4  -1  480.15   27.20
  -8  -4  -1  409.66   24.50
   8  -4   1  433.76   26.30
  -8  -4  -1  388.06   28.40
   8  -4   1  385.26   27.20
  -8   4  -1  429.66   28.10
   8   4   1  462.35   27.10
  -8   4  -1  431.16   25.80
  -8   4  -1  446.36   27.30
  -8   4  -1  416.06   28.10
   8   4   1  397.06   25.80
  -8   4  -1  454.95   24.40
  -9  -4  -1   20.10    7.10
  -9  -4  -1   28.20    6.50
   9  -4   1   22.50    5.70
   9  -4   1   25.10    6.30
  -9  -4  -1   16.00    6.10
  -9  -4  -1   26.30    3.60
   9   4   1   25.80    5.20
  -9   4  -1   28.40    4.50
  -9   4  -1   22.40    6.60
   9   4   1   33.40    6.10
  -9   4  -1   24.60    5.80
  -9   4  -1   17.50    6.40
 -10  -4  -1   72.49   10.00
 -10  -4  -1   56.99   10.00
 -10  -4  -1   55.99    8.70
  10  -4   1   48.60    8.00
  10  -4   1   64.39    8.40
 -10   4  -1   39.80    8.90
  10   4   1   44.20    6.90
  10   4   1   65.19    8.30
 -10   4  -1   54.49    9.50
 -10   4  -1   49.99    6.50
 -10   4  -1   53.19    9.00
 -11  -4  -1   -2.20    5.00
  11  -4   1    2.20    5.20
 -11  -4  -1   -2.60    5.80
  11  -4   1   -1.90    5.20
 -11  -4  -1   -6.00    6.30
  11   4   1   -4.50    4.40
  11   4   1   -2.50    3.90
 -11   4  -1    1.40    5.90
 -11   4  -1    4.20    6.50
 -11   4  -1   -3.60    5.20
 -11   4  -1   -4.20    3.20
 -12  -4  -1   24.50    8.10
 -12  -4  -1   19.30    8.90
 -12  -4  -1   46.90    9.40
  12  -4   1   41.60    8.70
  12  -4   1   50.09    8.40
  12   4   1   39.80    8.00
 -12   4  -1   51.99    9.00
 -12   4  -1   39.20    9.40
  12   4   1   40.20    7.40
 -12   4  -1   41.90   10.00
  13  -4   1    2.50    6.00
 -13  -4  -1   -3.00    6.90
  13  -4   1   -7.40    5.70
 -13  -4  -1    1.80    7.50
 -13  -4  -1   -7.20    7.40
 -13   4  -1    9.20    8.10
 -13   4  -1   10.10    8.60
 -13   4  -1   -4.20    7.00
  13   4   1    4.10    5.40
  13   4   1    2.40    6.10
  14  -4   1   55.49   10.10
  14  -4   1   42.80   10.20
 -14  -4  -1   40.20   10.60
 -14  -4  -1   34.10   11.40
 -14   4  -1   27.00    8.90
 -14   4  -1   26.20   10.00
  14   4   1   42.20    8.60
 -14   4  -1   31.60   10.30
  14  -5  -1    4.40    5.60
  14  -5  -1    0.60    7.00
 -14  -5   1   -0.90    7.80
 -14  -5   1    1.80    8.70
 -14   5   1    2.40    8.30
  14   5  -1   -1.60    5.40
 -14   5   1   15.50    9.00
 -14   5   1   -2.60    7.30
 -13  -5   1   15.80    8.60
  13  -5  -1   16.70    7.10
 -13  -5   1   20.80    9.70
 -13  -5   1   27.10    9.10
  13  -5  -1   10.60    7.20
  13   5  -1   16.30    6.90
 -13   5   1   18.00    7.30
  13   5  -1   11.90    5.90
 -13   5   1   26.00    9.10
 -13   5   1   13.00    8.40
  12  -5  -1    9.40    6.50
  12  -5  -1   21.60    6.60
 -12  -5   1   20.70    7.90
 -12  -5   1   18.20    8.60
 -12  -5   1   22.40    7.70
  12   5  -1   23.40    6.50
 -12   5   1   16.10    8.10
  12   5  -1   26.30    6.20
 -12   5   1    7.20    7.20
 -12   5   1   28.50    8.50
 -11  -5   1   93.99   12.70
 -11  -5   1   86.39   13.40
  11  -5  -1   91.59   11.60
 -11  -5   1  107.29   11.70
  11  -5  -1  108.59   10.60
 -11   5   1  101.49   11.10
 -11   5   1   85.09   12.40
  11   5  -1  100.59   10.40
 -11   5   1  105.09   12.90
  11   5  -1   96.09    9.60
 -11   5   1  103.49    9.90
  10  -5  -1   13.60    6.00
 -10  -5   1   15.50    6.10
 -10  -5   1   14.10    6.40
 -10  -5   1   14.50    7.10
  10  -5  -1    8.80    5.10
  10   5  -1   19.30    5.00
 -10   5   1   21.20    6.90
  10   5  -1   31.00    6.10
 -10   5   1   11.10    6.30
 -10   5   1   13.60    4.50
 -10   5   1   18.10    7.00
  -9  -5   1  103.09   11.20
  -9  -5   1   89.89    6.80
   9  -5  -1   90.29    8.80
  -9  -5   1   79.59   10.80
  -9  -5   1   82.19   10.40
   9  -5  -1   82.19    8.70
   9   5  -1   80.59    8.20
  -9   5   1   82.49    9.60
  -9   5   1   91.19   10.10
  -9   5   1   75.89    9.90
  -9   5   1   90.49    8.50
   9   5  -1   86.59    8.70
  -8  -5   1   16.00    5.10
   8  -5  -1   14.20    5.00
  -8  -5   1   16.30    5.90
  -8  -5   1    8.00    4.90
   8  -5  -1    4.50    3.90
  -8  -5   1   15.90    2.90
  -8   5   1   14.70    5.20
   8   5  -1   11.40    2.00
   8   5  -1    7.20    3.80
  -8   5   1    8.40    4.60
   8   5  -1   10.30    3.60
  -8   5   1    8.20    3.50
  -8   5   1   10.90    5.20
   7  -5  -1   41.30    5.40
  -7  -5   1   29.20    6.00
  -7  -5   1   32.90    6.50
  -7  -5   1   31.10    3.80
  -7  -5   1   39.10    6.20
   7  -5  -1   35.10    5.80
  -7   5   1   27.70    5.50
   7   5  -1   29.10    4.60
   7   5  -1   38.80    3.30
  -7   5   1   33.90    6.00
  -7   5   1   40.80    5.90
  -7   5   1   30.10    4.60
   7   5  -1   33.10    4.90
   6  -5  -1   64.79    6.10
  -6  -5   1   62.69    6.50
   6  -5  -1   54.29    6.40
  -6  -5   1   71.59    5.50
  -6  -5   1   81.29    7.30
  -6   5   1   67.69    6.60
  -6   5   1   63.09    6.50
   6   5  -1   59.39    5.60
   6   5  -1   60.59    6.10
  -6   5   1   65.59    6.60
   6   5  -1   70.29    5.00
  -6   5   1   64.29    6.20
  -5  -5   1  890.31   52.29
   5  -5  -1  921.71   51.99
   5  -5  -1  897.11   53.49
  -5  -5   1  896.01   53.79
  -5  -5   1 1008.80   53.39
  -5   5   1  911.41   52.59
   5   5  -1 1015.60   52.29
  -5   5   1  857.31   53.99
   5   5  -1  956.40   52.59
  -5   5   1  982.10   54.09
  -5   5   1  944.01   53.39
   5   5  -1  979.80   53.19
  -5   5   1  990.70   52.49
   5   5  -1  879.71   51.69
   4  -5  -1    5.60    2.40
   4  -5  -1    4.70    2.60
  -4  -5   1    4.60    2.60
  -4  -5   1   -0.60    2.50
  -4  -5   1    6.90    2.40
   4  -5  -1    2.50    1.90
   4   5  -1    3.40    1.90
  -4   5   1    4.60    2.00
  -4   5   1    3.30    2.00
  -4   5   1    3.00    2.10
   4   5  -1    3.60    2.10
   4   5  -1    3.90    1.70
   4   5  -1    3.50    1.60
  -4   5   1    8.40    2.10
  -4   5   1   -0.70    2.00
  -4   5   1    6.30    2.40
  -3  -5   1   -0.40    1.00
   3  -5  -1   -2.80    1.30
   3  -5  -1   -1.80    1.70
   3  -5  -1   -3.00    1.40
  -3  -5   1    0.50    1.90
  -3  -5   1    2.10    1.60
   3   5  -1   -1.30    1.30
  -3   5   1    0.60    1.30
  -3   5   1    1.00    1.50
  -3   5   1   -1.20    1.50
   3   5  -1   -1.30    0.90
  -3   5   1    1.10    1.60
   3   5  -1   -1.30    1.40
   3   5  -1   -2.80    1.30
   3   5  -1    0.40    1.30
  -3   5   1   -0.30    1.40
   2  -5  -1  970.00   48.70
   2  -5  -1  785.62   48.30
   2  -5  -1  907.91   49.00
   2  -5  -1  869.61   47.10
   2  -5  -1  836.62   47.20
  -2  -5   1  911.51   48.20
  -2  -5   1  862.41   46.90
  -2   5   1  835.72   48.50
  -2   5   1  843.82   47.90
   2   5  -1  905.91   49.00
  -2   5   1  893.41   47.40
  -2   5   1  863.71   49.00
   2   5  -1  897.51   47.30
   2   5  -1  808.62   46.90
  -2   5   1  869.51   48.30
  -2   5   1  874.51   47.10
   2   5  -1  839.42   48.30
   2   5  -1  848.42   48.10
  -1  -5   1    8.80    1.30
  -1  -5   1    7.30    2.20
   1  -5  -1   11.30    1.20
  -1  -5   1    9.00    1.10
   1  -5  -1    8.90    1.30
   1  -5  -1   12.40    2.20
  -1   5   1    9.80    2.10
  -1   5   1   11.70    1.70
   1   5  -1    9.60    1.10
   1   5  -1    9.50    1.30
  -1   5   1    9.20    1.20
  -1   5   1   10.40    1.40
  -1   5   1   10.60    1.30
  -1   5   1    8.70    1.10
   0  -5   1  575.44   32.30
   0  -5   1  577.64   31.40
   0  -5   1  574.54   32.60
   0  -5   1  565.74   32.40
   0  -5  -1  543.05   32.40
   0   5  -1  605.04   31.50
   0   5  -1  596.34   32.30
   0   5   1  592.74   32.50
   1  -5   1  248.68   13.20
   1  -5   1  214.58   13.60
  -1  -5  -1  213.48   13.00
  -1  -5  -1  237.98   13.00
   1  -5   1  233.68   13.60
   1  -5   1  231.38   13.90
  -1  -5  -1  236.78   14.00
  -1   5  -1  226.28   13.60
   1   5   1  234.18   12.90
  -1   5  -1  235.38   14.00
   1   5   1  212.88   12.70
  -1   5  -1  245.18   14.00
   1   5   1  241.58   14.00
  -1   5  -1  229.18   13.20
  -1   5  -1  240.58   13.70
   1   5   1  237.88   12.90
   1   5   1  234.88   12.60
   2  -5   1   43.00    3.80
  -2  -5  -1   40.70    3.30
   2  -5   1   44.00    3.60
   2  -5   1   30.30    3.40
   2  -5   1   42.30    3.30
  -2  -5  -1   44.50    2.90
   2  -5   1   39.80    3.70
  -2  -5  -1   32.20    2.90
  -2  -5  -1   39.30    3.70
   2  -5   1   44.50    3.60
  -2   5  -1   45.30    3.50
  -2   5  -1   44.20    4.00
   2   5   1   39.30    3.00
   2   5   1   46.00    3.90
   2   5   1   36.40    2.80
   2   5   1   38.10    3.10
   2   5   1   39.30    2.90
  -2   5  -1   34.50    3.50
  -2   5  -1   41.70    3.60
  -2   5  -1   34.70    3.50
   3  -5   1  435.16   24.40
   3  -5   1  429.96   25.30
  -3  -5  -1  432.26   24.60
   3  -5   1  422.16   24.40
  -3  -5  -1  418.66   24.00
   3  -5   1  451.25   25.40
  -3  -5  -1  444.96   24.20
  -3  -5  -1  429.16   24.60
  -3  -5  -1  381.26   24.70
  -3   5  -1  402.06   24.50
   3   5   1  469.65   24.90
  -3   5  -1  422.66   25.30
  -3   5  -1  448.36   24.60
  -3   5  -1  414.96   25.30
  -3   5  -1  466.75   24.60
   3   5   1  404.06   25.40
   3   5   1  419.36   24.50
   3   5   1  440.96   24.10
   3   5   1  427.16   23.90
  -4  -5  -1   29.90    4.20
  -4  -5  -1   39.80    3.90
   4  -5   1   36.80    4.60
   4  -5   1   38.30    4.80
  -4  -5  -1   39.50    4.30
  -4  -5  -1   30.10    3.90
   4  -5   1   31.00    4.00
   4   5   1   37.40    3.70
  -4   5  -1   37.00    4.30
   4   5   1   40.90    2.90
   4   5   1   33.30    3.70
  -4   5  -1   31.50    4.30
   4   5   1   33.20    3.50
  -4   5  -1   47.10    4.80
  -4   5  -1   46.90    4.20
  -4   5  -1   45.60    4.00
  -5  -5  -1   39.90    4.10
   5  -5   1   34.20    4.90
  -5  -5  -1   28.80    4.70
  -5  -5  -1   39.00    5.00
  -5  -5  -1   33.50    4.40
   5  -5   1   34.80    4.60
  -5   5  -1   46.00    4.00
   5   5   1   41.80    4.20
   5   5   1   39.70    2.60
   5   5   1   40.80    4.00
  -5   5  -1   40.80    4.90
   5   5   1   31.40    4.20
  -5   5  -1   40.10    5.40
  -5   5  -1   33.90    4.90
   6  -5   1   65.59    5.80
  -6  -5  -1   42.00    4.50
  -6  -5  -1   44.60    6.00
   6  -5   1   58.89    6.20
  -6  -5  -1   46.10    6.70
  -6  -5  -1   46.30    5.80
  -6   5  -1   47.40    6.20
  -6   5  -1   37.60    5.60
   6   5   1   44.50    4.90
  -6   5  -1   43.80    6.20
  -6   5  -1   56.29    4.60
   6   5   1   34.80    4.60
  -7  -5  -1  400.26   26.30
  -7  -5  -1  401.76   24.00
  -7  -5  -1  425.26   25.70
   7  -5   1  393.26   26.10
  -7  -5  -1  399.66   27.20
   7  -5   1  408.26   25.20
   7   5   1  446.66   25.70
  -7   5  -1  427.46   25.10
  -7   5  -1  425.16   26.80
   7   5   1  371.86   24.50
  -7   5  -1  427.96   26.00
  -7   5  -1  463.55   24.00
  -7   5  -1  382.36   26.40
   8  -5   1   52.09    7.30
  -8  -5  -1   47.50    5.10
  -8  -5  -1   55.19    7.30
  -8  -5  -1   42.20    7.90
  -8  -5  -1   54.69    7.80
   8  -5   1   52.49    6.80
  -8   5  -1   37.30    7.00
   8   5   1   57.59    6.90
  -8   5  -1   49.60    4.90
   8   5   1   37.10    5.60
  -8   5  -1   57.49    7.60
  -8   5  -1   53.49    5.80
  -8   5  -1   61.39    8.20
   9  -5   1   10.50    4.70
  -9  -5  -1   25.50    3.80
   9  -5   1   19.00    5.50
  -9  -5  -1   28.00    7.50
  -9  -5  -1   28.30    6.80
  -9  -5  -1   23.20    6.20
  -9   5  -1    7.40    3.70
  -9   5  -1   18.60    6.30
  -9   5  -1   16.50    5.90
   9   5   1   17.20    4.80
  -9   5  -1   19.90    6.40
   9   5   1   19.50    5.20
 -10  -5  -1   -6.50    4.70
  10  -5   1    0.80    4.50
 -10  -5  -1   -4.00    5.70
  10  -5   1   -4.80    4.60
 -10  -5  -1   -7.80    4.60
  10   5   1    2.80    4.00
 -10   5  -1   -7.20    4.60
  10   5   1   -6.30    3.70
 -10   5  -1   -0.90    3.50
 -10   5  -1   -2.50    5.10
 -10   5  -1   -4.50    5.30
  11  -5   1  145.99   14.40
  11  -5   1  179.08   14.40
 -11  -5  -1  149.39   15.10
 -11  -5  -1  173.68   15.00
 -11  -5  -1  161.58   16.70
 -11   5  -1  167.08   14.70
  11   5   1  171.88   14.10
 -11   5  -1  170.28   16.00
  11   5   1  149.79   13.00
 -11   5  -1  188.78   13.30
 -11   5  -1  147.89   15.70
 -12  -5  -1   36.50    8.90
  12  -5   1   45.10    8.40
 -12  -5  -1   21.50    8.90
 -12  -5  -1   31.60    8.60
  12  -5   1   26.00    7.80
  12   5   1   24.70    6.30
 -12   5  -1   27.50    8.60
  12   5   1   25.30    6.90
 -12   5  -1   28.40    8.40
 -12   5  -1   24.40    8.80
 -13  -5  -1   45.90   11.10
  13  -5   1   46.10   10.10
 -13  -5  -1   45.00   11.60
  13  -5   1   39.40    8.80
 -13   5  -1   57.09   11.90
 -13   5  -1   30.70   10.10
  13   5   1   47.50    8.20
 -13   5  -1   49.10   11.00
  14  -5   1   -9.50    5.30
  14  -5   1   -5.00    6.50
 -14  -5  -1    8.70    9.60
 -14  -5  -1   -0.30    7.50
  14   5   1    6.00    5.90
 -14   5  -1   -7.20    7.80
 -14   5  -1   -1.50    7.60
 -14   5  -1    5.20    8.20
 -14  -6   1   12.10    8.60
  14  -6  -1   11.20    7.20
  14  -6  -1    4.30    7.40
 -14   6   1    9.60    9.20
 -14   6   1   11.30    8.90
 -14   6   1   11.40    8.90
  14   6  -1    0.90    5.20
 -13  -6   1   80.39   13.30
  13  -6  -1   86.59   12.70
  13  -6  -1  113.39   12.90
 -13   6   1   93.59   13.90
  13   6  -1  122.39   11.60
 -13   6   1   92.49   13.70
 -13   6   1  104.69   14.50
 -12  -6   1   -2.90    5.80
 -12  -6   1    1.70    6.40
  12  -6  -1   13.50    6.80
  12  -6  -1    8.60    5.90
 -12   6   1    8.50    6.10
 -12   6   1    4.70    6.40
 -12   6   1   11.60    5.10
 -12   6   1    7.30    7.10
  12   6  -1    7.90    5.50
  12   6  -1   13.10    5.20
  11  -6  -1    4.80    5.10
 -11  -6   1    6.10    6.30
  11  -6  -1    4.20    5.40
 -11  -6   1   -3.10    6.50
  11   6  -1    2.30    4.30
 -11   6   1    3.90    4.30
  11   6  -1   18.70    5.70
 -11   6   1    8.00    6.20
 -11   6   1    4.00    6.10
 -11   6   1    4.00    6.20
 -10  -6   1   59.89    9.00
  10  -6  -1   48.30    8.30
 -10  -6   1   44.30    8.70
  10  -6  -1   59.79    8.00
 -10   6   1   41.60    8.60
 -10   6   1   45.70    6.50
 -10   6   1   66.79    9.80
  10   6  -1   50.29    7.40
  10   6  -1   47.70    6.90
 -10   6   1   48.80    8.80
   9  -6  -1  461.45   28.50
  -9  -6   1  550.24   30.10
  -9  -6   1  405.46   29.80
   9  -6  -1  440.76   29.80
  -9   6   1  404.86   30.10
  -9   6   1  540.35   31.30
  -9   6   1  469.55   28.70
   9   6  -1  473.05   29.00
   9   6  -1  446.06   28.00
  -9   6   1  438.26   29.50
  -8  -6   1  386.76   26.50
  -8  -6   1  417.26   25.80
   8  -6  -1  426.06   25.20
   8  -6  -1  374.76   26.00
  -8   6   1  380.96   26.60
   8   6  -1  409.36   23.20
  -8   6   1  421.56   26.20
   8   6  -1  415.36   25.40
  -8   6   1  464.55   27.30
  -8   6   1  399.26   25.10
   8   6  -1  362.36   24.30
  -7  -6   1  111.29   10.30
   7  -6  -1   95.39    9.30
  -7  -6   1  114.99    9.70
   7  -6  -1  111.59    8.90
   7   6  -1  115.19    7.30
  -7   6   1  113.39    8.80
  -7   6   1   96.09    9.40
   7   6  -1  104.89    8.60
   7   6  -1  104.19    8.50
  -7   6   1  103.59    9.80
  -7   6   1  102.19    9.70
  -6  -6   1   50.79    6.40
   6  -6  -1   56.59    5.60
  -6  -6   1   56.69    6.40
   6  -6  -1   43.90    5.90
  -6  -6   1   65.69    6.30
   6   6  -1   47.30    5.00
   6   6  -1   49.20    5.30
  -6   6   1   56.59    5.80
  -6   6   1   66.19    6.60
  -6   6   1   46.50    6.10
   6   6  -1   59.09    4.60
  -6   6   1   44.60    6.30
   6   6  -1   52.19    5.20
  -5  -6   1  484.95   31.70
  -5  -6   1  572.94   31.30
  -5  -6   1  556.34   31.10
   5  -6  -1  502.65   31.60
   5  -6  -1  549.35   30.60
  -5   6   1  530.85   32.00
   5   6  -1  515.05   30.30
  -5   6   1  485.85   31.90
   5   6  -1  569.24   30.80
  -5   6   1  499.45   31.10
   5   6  -1  561.54   30.80
  -5   6   1  555.84   31.70
   5   6  -1  558.14   31.20
  -4  -6   1  976.00   59.09
   4  -6  -1 1101.99   57.49
   4  -6  -1  937.61   58.89
   4  -6  -1 1130.59   59.49
  -4  -6   1 1078.09   57.79
  -4  -6   1 1080.59   58.69
   4   6  -1 1005.40   58.49
   4   6  -1 1108.49   57.59
  -4   6   1 1024.80   57.79
   4   6  -1 1039.70   58.79
  -4   6   1 1109.39   57.59
  -4   6   1  985.70   59.59
  -4   6   1 1010.30   59.19
   4   6  -1 1059.29   57.09
  -3  -6   1   66.19    5.40
   3  -6  -1   72.19    5.70
  -3  -6   1   74.99    5.10
   3  -6  -1   64.59    4.90
   3  -6  -1   68.49    5.40
   3   6  -1   69.89    5.50
   3   6  -1   63.79    4.60
  -3   6   1   61.79    5.20
  -3   6   1   71.39    5.00
   3   6  -1   63.09    4.90
   3   6  -1   67.19    4.90
  -3   6   1   69.39    5.60
  -3   6   1   65.09    5.20
  -2  -6   1  590.04   34.00
   2  -6  -1  667.13   34.50
   2  -6  -1  593.34   33.20
   2  -6  -1  606.64   34.20
  -2  -6   1  637.74   33.10
   2  -6  -1  597.04   33.30
   2   6  -1  611.74   33.10
   2   6  -1  591.34   33.90
  -2   6   1  598.34   34.10
  -2   6   1  616.14   34.90
   2   6  -1  651.53   34.30
  -2   6   1  543.25   33.40
  -2   6   1  616.04   33.30
  -2   6   1  616.54   34.50
  -2   6   1  586.44   34.30
   2   6  -1  603.64   33.40
  -1  -6   1 1321.57   71.69
   1  -6  -1 1170.78   71.59
   1  -6  -1 1327.87   73.39
   1  -6  -1 1358.06   73.49
  -1  -6   1 1308.67   73.49
   1  -6  -1 1376.66   71.69
  -1   6   1 1335.07   73.39
   1   6  -1 1389.86   71.79
  -1   6   1 1330.77   73.29
  -1   6   1 1385.86   74.79
   1   6  -1 1405.26   73.59
  -1   6   1 1330.77   71.79
  -1   6   1 1378.96   73.49
  -1   6   1 1291.57   71.79
   0  -6   1  703.03   36.60
   0  -6  -1  666.93   37.90
   0  -6  -1  702.83   37.00
   0  -6   1  738.43   37.80
   0  -6   1  650.23   38.00
   0  -6   1  566.34   37.50
   0   6  -1  643.84   36.60
   0   6  -1  676.43   37.60
   0   6   1  709.03   36.20
   0   6   1  685.03   38.00
   1  -6   1   21.80    2.00
   1  -6   1   20.50    2.20
   1  -6   1   22.20    2.50
  -1  -6  -1   22.50    1.60
   1  -6   1   18.40    2.90
   1  -6   1   20.30    2.60
  -1  -6  -1   19.60    3.20
  -1  -6  -1   22.00    1.70
   1   6   1   19.50    1.50
  -1   6  -1   20.70    2.70
  -1   6  -1   22.90    2.20
  -1   6  -1   23.10    2.40
  -1   6  -1   26.50    2.50
   1   6   1   19.70    1.40
  -1   6  -1   26.40    3.50
   1   6   1   18.80    3.10
  -2  -6  -1    1.00    0.90
   2  -6   1    5.20    2.10
   2  -6   1    3.70    1.90
  -2  -6  -1    4.10    2.10
   2  -6   1    1.20    1.30
  -2  -6  -1    1.00    0.90
  -2  -6  -1    2.90    1.30
  -2  -6  -1   -0.10    0.40
   2  -6   1    3.30    1.80
   2   6   1    2.00    0.90
  -2   6  -1    2.90    1.70
   2   6   1    1.90    0.90
   2   6   1    1.60    1.00
  -2   6  -1    2.20    1.30
   2   6   1    0.70    0.80
   2   6   1    3.70    1.90
  -2   6  -1    4.20    1.60
  -2   6  -1    2.80    2.00
   3  -6   1  306.07   20.40
  -3  -6  -1  320.77   20.20
  -3  -6  -1  376.06   20.10
   3  -6   1  350.86   20.20
  -3  -6  -1  345.97   20.30
  -3  -6  -1  338.87   19.60
   3  -6   1  380.26   20.90
   3  -6   1  343.17   19.90
   3   6   1  312.87   19.30
   3   6   1  358.06   19.60
   3   6   1  327.57   19.80
  -3   6  -1  347.07   20.10
  -3   6  -1  369.46   20.40
  -3   6  -1  347.97   20.80
  -3   6  -1  358.16   20.80
  -4  -6  -1  464.45   29.10
   4  -6   1  556.64   30.50
  -4  -6  -1  519.15   29.90
   4  -6   1  497.15   29.10
   4  -6   1  466.45   30.00
  -4  -6  -1  503.45   29.00
  -4  -6  -1  551.14   29.60
   4   6   1  520.55   28.80
   4   6   1  501.95   28.60
   4   6   1  514.65   29.30
  -4   6  -1  497.55   30.30
  -4   6  -1  498.55   29.30
  -4   6  -1  469.35   30.20
   4   6   1  529.75   29.00
  -4   6  -1  535.95   29.20
  -4   6  -1  536.35   29.30
   5  -6   1  218.68   15.10
  -5  -6  -1  215.98   14.30
   5  -6   1  232.48   14.50
  -5  -6  -1  192.78   14.60
  -5  -6  -1  215.88   14.00
  -5  -6  -1  260.27   14.80
   5   6   1  211.18   13.80
   5   6   1  228.68   13.10
   5   6   1  240.08   14.20
  -5   6  -1  262.27   14.30
  -5   6  -1  216.38   14.80
  -5   6  -1  224.98   15.30
  -5   6  -1  205.18   15.00
   5   6   1  232.68   14.30
  -6  -6  -1   78.39    8.10
   6  -6   1   99.69    8.50
   6  -6   1  102.89    7.90
  -6  -6  -1   91.69    7.80
  -6  -6  -1   94.59    7.90
  -6  -6  -1   84.39    7.20
   6   6   1   89.89    5.20
  -6   6  -1   76.79    8.00
   6   6   1   68.79    6.60
  -6   6  -1  102.69    7.30
   6   6   1   87.09    7.10
   6   6   1   81.69    7.10
  -6   6  -1   87.69    7.90
  -6   6  -1   83.49    8.20
  -7  -6  -1  165.28   13.40
   7  -6   1  191.88   12.90
  -7  -6  -1  205.18   13.60
   7  -6   1  181.38   13.30
  -7  -6  -1  177.08   11.80
   7   6   1  157.58   11.90
  -7   6  -1  171.08   13.70
  -7   6  -1  180.18   14.00
  -7   6  -1  167.18   13.30
   7   6   1  200.78   12.90
   8  -6   1  197.58   15.70
  -8  -6  -1  236.78   15.60
  -8  -6  -1  213.88   13.50
   8  -6   1  221.68   15.10
  -8  -6  -1  191.78   15.60
  -8   6  -1  203.38   16.20
  -8   6  -1  200.58   16.20
  -8   6  -1  220.38   15.80
   8   6   1  182.08   13.90
   8   6   1  216.38   14.80
  -8   6  -1  224.18   14.50
  -9  -6  -1  513.45   34.80
   9  -6   1  614.44   33.90
  -9  -6  -1  502.65   35.80
  -9  -6  -1  540.55   33.80
   9  -6   1  562.64   35.00
  -9  -6  -1  546.25   31.50
  -9   6  -1  511.35   35.10
   9   6   1  565.34   32.90
  -9   6  -1  570.54   35.70
  -9   6  -1  541.45   33.20
   9   6   1  569.84   33.90
  -9   6  -1  548.35   34.40
 -10  -6  -1  136.69   12.50
 -10  -6  -1  121.49   12.30
  10  -6   1  113.09   11.60
  10  -6   1  113.89   10.70
 -10  -6  -1   79.79   12.30
 -10   6  -1   91.09   12.30
  10   6   1  126.39   10.70
 -10   6  -1  108.69    9.90
 -10   6  -1  103.69   12.00
  10   6   1  104.29    9.90
 -10   6  -1  120.39   11.20
 -11  -6  -1    9.40    7.30
  11  -6   1   -1.80    4.00
 -11  -6  -1    5.40    7.10
  11  -6   1    8.00    5.70
 -11  -6  -1   -1.30    5.90
  11   6   1    9.50    5.20
 -11   6  -1    8.00    6.60
 -11   6  -1    0.80    6.00
 -11   6  -1    4.80    6.40
 -11   6  -1    6.90    4.20
  11   6   1    4.30    4.30
  12  -6   1   11.60    6.40
 -12  -6  -1    4.00    8.70
  12  -6   1    3.40    6.50
 -12  -6  -1    9.50    7.00
 -12   6  -1   19.60    8.00
 -12   6  -1    5.80    7.00
  12   6   1    0.90    5.40
  12   6   1    4.70    4.90
 -12   6  -1    7.20    7.10
 -13  -6  -1   27.40    9.30
  13  -6   1   43.90    8.90
  13  -6   1   42.60    9.50
  13   6   1   33.60    7.40
 -13   6  -1   36.20   10.10
 -13   6  -1   45.60   10.70
 -13   6  -1   40.20   10.10
  14  -6   1   17.40    8.70
 -14  -6  -1    9.40    9.40
  14  -6   1   11.70    7.10
  14   6   1   20.70    6.80
 -14   6  -1   15.40    8.80
 -14   6  -1   11.30    8.90
 -14   6  -1   10.60    9.00
  14  -7  -1   20.80    9.20
 -14  -7   1   31.10    9.80
  14  -7  -1   28.80    8.60
 -14   7   1   18.50    9.00
 -14   7   1   29.10   10.20
 -14   7   1   25.90   10.20
  14   7  -1   24.70    6.90
 -13  -7   1    1.90    7.20
  13  -7  -1   -0.30    6.60
  13  -7  -1   -1.40    5.90
  13   7  -1    4.50    5.30
 -13   7   1    0.30    7.40
 -13   7   1   -7.20    6.70
 -13   7   1    0.50    7.20
 -12  -7   1   66.69   11.50
  12  -7  -1   82.09   11.40
  12  -7  -1   89.49   10.70
 -12   7   1   92.49   12.10
 -12   7   1   66.89   11.70
 -12   7   1   73.59    9.20
  12   7  -1   73.09    9.20
 -12   7   1   62.29   10.50
  11  -7  -1    6.90    5.30
 -11  -7   1   -0.10    6.00
 -11  -7   1  -11.70    4.90
  11  -7  -1    0.20    5.40
  11   7  -1   -1.10    3.90
  11   7  -1   -1.40    4.80
 -11   7   1    3.10    4.60
 -11   7   1   -8.40    5.30
 -11   7   1   -7.20    5.50
 -11   7   1   -3.80    5.10
  10  -7  -1  173.28   13.30
 -10  -7   1  139.69   14.20
 -10  -7   1  155.88   12.00
 -10  -7   1  158.98   14.00
  10  -7  -1  153.08   14.20
 -10   7   1  155.58   14.70
  10   7  -1  161.08   12.40
  10   7  -1  170.68   13.10
 -10   7   1  179.58   14.80
 -10   7   1  146.19   14.40
 -10   7   1  152.98   12.90
   9  -7  -1   21.10    5.50
  -9  -7   1   26.20    6.50
  -9  -7   1   17.20    6.40
   9  -7  -1   12.80    5.80
   9   7  -1   26.50    5.50
  -9   7   1   23.20    6.60
   9   7  -1   19.60    4.80
  -9   7   1   26.20    6.80
  -9   7   1   21.00    6.30
  -9   7   1   29.50    5.30
   8  -7  -1   34.00    6.30
   8  -7  -1   42.50    6.20
  -8  -7   1   38.80    6.90
  -8  -7   1   46.80    7.10
  -8   7   1   40.30    6.90
  -8   7   1   31.60    6.80
  -8   7   1   37.00    6.60
   8   7  -1   36.10    5.20
  -8   7   1   34.90    5.40
   8   7  -1   41.70    5.80
  -7  -7   1   54.99    7.00
   7  -7  -1   54.09    6.80
  -7  -7   1   36.00    6.40
   7  -7  -1   42.10    5.80
  -7   7   1   38.90    5.60
   7   7  -1   38.20    5.10
  -7   7   1   30.70    5.90
   7   7  -1   50.49    4.20
   7   7  -1   45.60    5.60
  -7   7   1   46.80    6.80
  -7   7   1   47.40    6.90
  -6  -7   1  591.04   32.80
  -6  -7   1  611.04   32.70
  -6  -7   1  503.45   33.20
   6  -7  -1  509.85   33.00
   6  -7  -1  514.75   31.80
   6   7  -1  559.34   31.90
   6   7  -1  612.64   32.70
   6   7  -1  511.25   31.50
  -6   7   1  552.14   33.60
  -6   7   1  602.44   33.30
  -6   7   1  529.95   33.70
   6   7  -1  578.54   32.20
  -6   7   1  521.85   32.70
   5  -7  -1   15.30    3.70
  -5  -7   1   26.60    4.50
   5  -7  -1   19.20    3.40
   5  -7  -1   30.10    5.00
  -5  -7   1   26.10    3.80
  -5  -7   1   21.80    3.90
  -5   7   1   16.70    3.70
  -5   7   1   19.30    3.70
   5   7  -1   18.40    3.00
   5   7  -1   21.60    3.50
  -5   7   1   13.40    3.70
   5   7  -1   22.30    3.20
   5   7  -1   20.10    3.00
  -5   7   1   18.20    3.80
  -5   7   1   28.80    3.90
   4  -7  -1   94.09    6.80
  -4  -7   1   87.29    7.40
   4  -7  -1  107.89    7.80
  -4  -7   1  102.69    7.10
   4  -7  -1   78.89    7.10
   4   7  -1   98.79    7.00
  -4   7   1   76.49    7.00
  -4   7   1  100.59    7.60
   4   7  -1  101.19    6.60
  -4   7   1  103.99    7.00
   4   7  -1   89.89    6.60
  -4   7   1   93.89    7.50
   4   7  -1  100.29    7.20
   3  -7  -1  351.96   19.80
  -3  -7   1  296.37   19.30
   3  -7  -1  320.57   18.60
  -3  -7   1  306.77   19.80
   3  -7  -1  316.47   19.40
  -3  -7   1  355.66   19.20
  -3   7   1  309.87   19.00
  -3   7   1  330.47   19.90
   3   7  -1  314.17   18.90
   3   7  -1  346.37   18.90
  -3   7   1  334.07   19.60
  -3   7   1  348.77   18.90
   3   7  -1  324.07   18.40
   3   7  -1  318.77   19.80
   2  -7  -1 3747.83  190.78
   2  -7  -1 3536.45  192.88
  -2  -7   1 3602.04  190.48
   2  -7  -1 3330.77  190.58
  -2  -7   1 3300.97  192.98
   2  -7  -1 3586.04  195.48
  -2  -7   1 3692.13  195.18
   2  -7  -1 3623.14  195.38
   2   7  -1 3593.54  195.08
  -2   7   1 3497.35  195.28
  -2   7   1 3578.74  190.78
  -2   7   1 3579.84  195.48
   2   7  -1 3411.66  190.48
  -2   7   1 3615.54  190.98
  -2   7   1 3514.45  197.48
   2   7  -1 3766.82  195.38
  -1  -7   1   11.50    1.40
   1  -7  -1   12.10    2.80
   1  -7  -1   14.20    1.70
   1  -7  -1   12.30    1.30
   1  -7  -1   13.20    1.30
  -1  -7   1   10.50    3.00
   1   7  -1   11.90    1.40
  -1   7   1   12.60    1.50
  -1   7   1   12.70    1.50
  -1   7   1   13.30    2.30
  -1   7   1   13.10    1.50
   1   7  -1   13.30    1.60
  -1   7   1   13.50    1.60
   0  -7  -1   42.00    2.50
   0  -7   1   38.80    4.70
   0  -7  -1   32.80    4.30
   0  -7   1   41.30    3.40
   0  -7   1   38.60    2.80
   0  -7  -1   42.10    2.50
   0   7  -1   40.30    3.10
   0   7  -1   33.10    2.80
   0   7   1   39.90    2.40
  -1  -7  -1  180.68    9.90
   1  -7   1  176.38   10.80
   1  -7   1  183.08   10.80
   1  -7   1  158.88   11.40
   1  -7   1  177.28   10.40
  -1  -7  -1  162.78   11.50
   1  -7   1  187.58   10.30
  -1   7  -1  191.68   11.40
   1   7   1  178.18    9.70
  -1   7  -1  164.28   10.70
  -1   7  -1  179.28   10.80
   1   7   1  175.48    9.60
  -1   7  -1  169.98   10.40
   2  -7   1 1278.27   63.49
   2  -7   1 1036.90   63.09
  -2  -7  -1 1155.08   62.59
   2  -7   1 1111.29   61.59
   2  -7   1 1181.08   62.79
  -2  -7  -1 1102.89   62.69
  -2   7  -1 1159.88   64.09
  -2   7  -1 1108.39   63.19
  -2   7  -1 1046.90   61.49
   2   7   1 1113.09   60.99
   2   7   1 1087.39   62.29
   2   7   1 1188.28   62.39
   2   7   1 1150.58   60.89
  -3  -7  -1  519.45   30.90
   3  -7   1  542.45   31.00
  -3  -7  -1  536.85   31.10
   3  -7   1  585.44   30.60
   3  -7   1  568.34   31.70
   3  -7   1  538.25   31.50
  -3  -7  -1  550.84   30.70
  -3   7  -1  533.75   31.50
   3   7   1  548.55   30.00
   3   7   1  563.14   30.60
  -3   7  -1  516.75   31.70
  -3   7  -1  503.15   30.50
   3   7   1  531.05   29.80
   4  -7   1    5.00    2.70
   4  -7   1    4.50    2.30
  -4  -7  -1    6.20    2.20
  -4  -7  -1    5.50    2.60
  -4  -7  -1    8.00    2.50
   4  -7   1   10.40    3.20
  -4  -7  -1   10.00    3.00
   4  -7   1    4.70    2.40
  -4   7  -1    7.10    2.70
  -4   7  -1    5.10    2.70
   4   7   1   10.50    2.30
  -4   7  -1    8.30    2.60
   4   7   1    8.30    1.90
  -5  -7  -1  184.48   12.60
  -5  -7  -1  179.28   13.00
   5  -7   1  192.68   12.70
  -5  -7  -1  212.08   12.90
  -5  -7  -1  198.98   12.80
   5  -7   1  173.68   13.20
   5   7   1  189.08   12.30
  -5   7  -1  182.88   13.10
  -5   7  -1  219.08   13.90
   5   7   1  196.28   12.30
  -5   7  -1  174.08   13.30
   5   7   1  208.28   11.80
   5   7   1  199.48   12.20
  -6  -7  -1  556.34   31.70
   6  -7   1  566.74   31.70
  -6  -7  -1  532.85   32.70
   6  -7   1  511.65   32.80
  -6  -7  -1  566.44   32.20
  -6  -7  -1  539.05   31.30
   6   7   1  547.15   31.80
   6   7   1  541.95   31.00
   6   7   1  546.15   30.30
   6   7   1  563.34   31.40
  -6   7  -1  519.75   33.00
  -6   7  -1  510.95   32.90
  -6   7  -1  514.45   32.10
   7  -7   1   -1.50    3.40
  -7  -7  -1    1.00    3.00
  -7  -7  -1   -4.00    3.50
  -7  -7  -1    2.00    3.80
   7  -7   1    0.20    3.60
   7   7   1   -5.80    2.60
  -7   7  -1   -0.50    3.90
  -7   7  -1   -4.60    3.80
  -7   7  -1   -0.90    3.40
   7   7   1   -1.00    2.70
   8  -7   1  175.78   13.30
   8  -7   1  144.69   11.90
  -8  -7  -1  176.08   12.80
  -8  -7  -1  128.89   12.90
  -8  -7  -1  165.88   11.10
   8   7   1  166.58   11.90
   8   7   1  133.89   11.20
  -8   7  -1  150.68   13.40
  -8   7  -1  146.89   12.90
  -8   7  -1  160.68   11.90
  -8   7  -1  176.28   13.60
  -9  -7  -1    1.80    3.20
   9  -7   1    3.30    5.10
  -9  -7  -1    5.30    5.50
   9  -7   1   -1.10    4.10
  -9  -7  -1   -3.90    4.30
   9   7   1    1.40    3.40
  -9   7  -1    2.60    3.70
   9   7   1   -0.30    4.00
  -9   7  -1    4.90    3.30
  -9   7  -1   11.00    5.70
  -9   7  -1    6.30    5.30
  10  -7   1   41.70    7.20
 -10  -7  -1   43.80    8.30
  10  -7   1   40.80    7.80
 -10  -7  -1   17.40    6.50
  10   7   1   23.10    5.80
 -10   7  -1   37.20    8.50
 -10   7  -1   25.10    7.30
 -10   7  -1   34.60    7.70
  10   7   1   28.50    5.70
 -10   7  -1   38.60    5.90
 -11  -7  -1   -6.30    5.00
  11  -7   1   -2.40    5.70
  11  -7   1   -2.80    4.90
 -11  -7  -1   -8.80    5.20
 -11   7  -1    5.10    6.50
  11   7   1   -5.20    3.40
 -11   7  -1   -3.80    4.10
  11   7   1   -2.90    3.90
 -11   7  -1    2.70    6.40
 -11   7  -1   -4.30    6.20
  12  -7   1   54.09   10.10
 -12  -7  -1   60.99   10.60
  12  -7   1   40.70    8.40
 -12   7  -1   33.60    9.60
  12   7   1   57.99    8.20
 -12   7  -1   53.29   10.10
 -12   7  -1   52.09   10.60
  13  -7   1   -3.80    6.20
  13  -7   1    9.80    7.30
 -13  -7  -1    1.50    7.00
  13   7   1    5.00    5.80
 -13   7  -1   -2.80    7.00
 -13   7  -1    1.70    7.30
 -13   7  -1   -7.90    6.90
  14  -7   1   15.60    7.40
 -14  -7  -1    3.50    7.80
  14  -7   1    5.00    7.90
 -14   7  -1    3.80    8.10
 -14   7  -1    2.80    8.30
 -14   7  -1    6.30    8.70
  14   7   1   12.60    6.70
  14  -8  -1    6.40    7.70
 -14  -8   1    2.70    8.20
  14  -8  -1    4.10    7.10
  14   8  -1   -0.90    4.70
 -14   8   1   14.60    9.50
 -14   8   1    2.20    7.70
 -14   8   1   -6.90    7.00
  13  -8  -1   51.29    9.30
  13  -8  -1   46.40   10.10
 -13  -8   1   38.60   10.20
 -13   8   1   56.09   10.60
 -13   8   1   68.49   12.10
 -13   8   1   43.60   10.70
  13   8  -1   52.89    8.30
  12  -8  -1   -2.80    5.90
 -12  -8   1   -7.50    5.70
  12  -8  -1    2.60    5.90
 -12   8   1    9.10    7.30
 -12   8   1    5.90    5.50
  12   8  -1   -1.10    4.30
 -12   8   1   -4.00    6.50
 -12   8   1   10.10    7.30
 -11  -8   1   13.70    8.40
  11  -8  -1    5.40    5.10
  11  -8  -1   -6.50    4.80
 -11  -8   1   -4.50    5.40
 -11   8   1    1.30    4.70
  11   8  -1   -4.00    3.40
 -11   8   1   -3.00    5.70
 -11   8   1    7.70    6.20
 -11   8   1   -0.60    5.40
 -10  -8   1   -3.90    4.00
 -10  -8   1    2.90    5.70
  10  -8  -1   -4.70    4.70
  10  -8  -1    0.90    4.50
 -10  -8   1    1.20    5.70
 -10   8   1    6.20    6.00
 -10   8   1   11.20    6.30
  10   8  -1    3.20    3.60
  10   8  -1   -4.50    3.80
 -10   8   1   -2.80    4.80
 -10   8   1   -5.90    3.40
   9  -8  -1  121.59   11.30
  -9  -8   1  114.09    9.70
  -9  -8   1  137.29   11.80
  -9  -8   1   93.29   10.90
   9  -8  -1  120.19   10.20
  -9   8   1   96.39   10.90
  -9   8   1   94.59   10.80
  -9   8   1  100.69   10.30
   9   8  -1  107.79    9.20
  -9   8   1  108.39   11.40
   9   8  -1  105.39    9.80
   8  -8  -1    3.10    4.30
  -8  -8   1   -1.20    4.20
  -8  -8   1    9.30    4.10
  -8  -8   1    4.40    4.90
   8  -8  -1    4.40    4.00
  -8   8   1    6.50    3.90
  -8   8   1    4.30    4.80
  -8   8   1    0.40    3.50
   8   8  -1   11.40    3.80
   8   8  -1   15.30    3.80
  -8   8   1   15.20    5.10
  -7  -8   1   -1.90    3.60
   7  -8  -1    1.50    3.40
  -7  -8   1    2.20    3.20
   7  -8  -1    3.50    3.80
  -7  -8   1    5.60    3.80
  -7   8   1   -7.20    3.20
  -7   8   1   -0.70    2.80
   7   8  -1    8.40    3.00
  -7   8   1   -1.80    2.90
   7   8  -1    2.90    2.00
  -7   8   1    2.10    3.50
   7   8  -1    2.70    2.80
  -6  -8   1    3.20    3.10
   6  -8  -1    0.80    3.00
  -6  -8   1   -4.10    3.00
  -6  -8   1    1.70    2.90
   6  -8  -1    1.20    2.70
  -6  -8   1    0.00    3.20
  -6   8   1    0.60    3.10
  -6   8   1    3.80    3.10
  -6   8   1    4.80    3.10
   6   8  -1    3.00    2.10
   6   8  -1    2.90    2.40
   6   8  -1   -1.50    2.20
   6   8  -1   -5.40    2.10
  -6   8   1   -0.50    3.50
  -5  -8   1 1444.56   82.29
   5  -8  -1 1511.45   81.19
  -5  -8   1 1604.24   83.09
   5  -8  -1 1353.86   83.29
   5  -8  -1 1637.64   84.09
  -5  -8   1 1515.45   83.69
  -5   8   1 1534.35   81.39
  -5   8   1 1550.14   83.89
   5   8  -1 1558.04   82.79
   5   8  -1 1539.95   83.19
   5   8  -1 1286.37   80.49
  -5   8   1 1277.07   81.39
   5   8  -1 1578.04   81.39
  -5   8   1 1405.86   84.39
  -4  -8   1   40.90    4.10
   4  -8  -1   41.10    5.00
   4  -8  -1   43.40    3.90
  -4  -8   1   35.10    5.20
   4  -8  -1   25.30    4.10
  -4  -8   1   30.40    4.50
   4   8  -1   38.80    3.50
  -4   8   1   44.90    4.80
  -4   8   1   28.90    4.20
  -4   8   1   40.50    3.90
   4   8  -1   41.70    4.60
   4   8  -1   35.00    3.60
  -4   8   1   38.10    4.70
   4   8  -1   35.60    3.90
  -3  -8   1  389.36   21.60
   3  -8  -1  371.66   21.20
   3  -8  -1  417.36   22.40
   3  -8  -1  310.67   21.70
  -3  -8   1  346.17   22.50
  -3   8   1  397.16   21.40
   3   8  -1  375.96   20.90
   3   8  -1  407.86   22.80
  -3   8   1  361.16   22.10
  -3   8   1  353.36   21.50
   3   8  -1  366.56   21.40
  -3   8   1  385.86   22.70
   3   8  -1  376.36   21.30
   2  -8  -1   14.40    2.50
  -2  -8   1   15.40    1.70
  -2  -8   1    9.00    1.80
   2  -8  -1   14.10    2.20
   2  -8  -1   14.70    3.30
  -2  -8   1   15.50    3.70
   2   8  -1   16.20    1.90
  -2   8   1   11.70    2.10
   2   8  -1   14.50    1.70
  -2   8   1   17.30    2.40
   2   8  -1   15.50    2.10
  -2   8   1   15.40    2.00
  -2   8   1   13.10    2.60
   1  -8  -1  860.31   48.80
   1  -8  -1  877.71   46.60
  -1  -8   1  839.62   48.90
   1  -8  -1  859.41   48.00
   1  -8  -1  905.21   46.70
  -1  -8   1  927.01   46.80
   1   8  -1  895.41   48.00
  -1   8   1  879.01   47.90
  -1   8   1  851.51   48.00
  -1   8   1  872.71   46.90
   1   8  -1  748.93   46.80
  -1   8   1  881.61   49.40
   0  -8   1    0.00    0.70
   0  -8   1   -1.90    2.20
   0  -8  -1   -0.30    2.40
   0  -8  -1   -1.00    0.50
   0  -8  -1   -0.70    0.60
   0  -8   1    0.10    0.80
   0  -8   1   -2.20    1.20
   0   8  -1   -1.10    0.80
   0   8  -1   -1.40    0.90
   0   8   1   -0.80    0.50
   1  -8   1 1753.52   97.79
  -1  -8  -1 1729.33   97.69
   1  -8   1 1865.01   98.39
  -1  -8  -1 1833.22   97.39
   1  -8   1 1699.43   98.39
   1   8   1 1862.51   95.19
  -1   8  -1 1657.03   95.89
   1   8   1 1712.93   95.19
  -1   8  -1 1831.22   98.39
  -1   8  -1 1868.01   99.89
   2  -8   1   69.29    5.30
   2  -8   1   65.09    6.10
   2  -8   1   61.99    5.40
  -2  -8  -1   74.09    4.80
  -2  -8  -1   71.89    6.50
   2  -8   1   74.39    5.80
  -2  -8  -1   72.59    5.00
  -2   8  -1   75.39    5.70
   2   8   1   74.49    4.50
   2   8   1   72.09    4.50
  -2   8  -1   68.99    5.20
  -2   8  -1   68.29    5.80
   2   8   1   74.19    4.60
   2   8   1   76.49    4.60
   3  -8   1   46.60    4.60
   3  -8   1   43.70    4.80
  -3  -8  -1   34.20    3.60
  -3  -8  -1   49.60    5.10
  -3  -8  -1   34.40    4.00
   3  -8   1   41.90    4.90
   3  -8   1   44.20    4.30
   3   8   1   49.30    3.60
   3   8   1   46.90    3.50
  -3   8  -1   40.30    4.80
  -3   8  -1   47.90    4.80
   3   8   1   47.60    3.50
  -3   8  -1   44.50    4.40
  -4  -8  -1   75.99    5.80
  -4  -8  -1   72.79    5.70
  -4  -8  -1   75.19    6.20
   4  -8   1   78.19    6.60
   4  -8   1   63.39    5.80
  -4  -8  -1   64.49    6.50
   4  -8   1   74.79    6.30
   4  -8   1   73.69    6.90
   4   8   1   71.29    5.20
  -4   8  -1   74.99    6.70
   4   8   1   68.29    5.40
  -4   8  -1   74.29    6.30
   4   8   1   67.89    5.30
  -4   8  -1   68.99    6.30
  -5  -8  -1 1227.28   65.19
   5  -8   1 1206.88   65.39
  -5  -8  -1 1113.99   65.59
  -5  -8  -1 1257.77   66.49
  -5  -8  -1 1173.18   66.89
   5  -8   1 1072.59   66.99
  -5   8  -1 1253.57   67.69
  -5   8  -1 1131.29   67.79
   5   8   1 1263.67   66.09
   5   8   1 1197.38   66.19
   5   8   1 1262.77   64.99
   5   8   1 1144.09   64.49
  -5   8  -1 1027.70   65.39
   6  -8   1   99.59    7.70
  -6  -8  -1   87.89    7.70
  -6  -8  -1   82.09    7.40
  -6  -8  -1   91.59    7.70
  -6  -8  -1   80.09    8.10
   6  -8   1   74.79    8.00
   6   8   1   83.09    5.80
   6   8   1   87.89    7.00
  -6   8  -1   79.39    7.70
   6   8   1   75.79    6.50
  -6   8  -1   90.79    8.00
   6   8   1   84.09    7.00
  -6   8  -1   85.29    8.30
   7  -8   1    2.10    3.70
   7  -8   1   -2.90    3.10
  -7  -8  -1   -1.60    3.10
  -7  -8  -1   -6.00    3.70
  -7  -8  -1   -2.90    2.80
   7   8   1   -0.40    2.50
  -7   8  -1   -2.70    3.50
   7   8   1    1.60    0.90
  -7   8  -1   -3.90    3.20
  -7   8  -1    3.60    4.20
   7   8   1    1.00    2.60
  -8  -8  -1   27.90    4.80
   8  -8   1   18.60    5.70
   8  -8   1   16.30    5.10
  -8  -8  -1   29.30    6.20
  -8  -8  -1   32.60    5.80
  -8   8  -1   18.80    6.00
   8   8   1   20.60    4.20
  -8   8  -1   24.90    5.00
  -8   8  -1   32.60    6.20
  -8   8  -1   32.80    6.50
   8   8   1   25.60    4.80
  -9  -8  -1  348.07   22.80
   9  -8   1  325.47   22.20
   9  -8   1  365.66   23.90
  -9  -8  -1  331.37   20.90
  -9  -8  -1  350.86   23.80
  -9   8  -1  332.87   24.10
  -9   8  -1  336.87   24.10
   9   8   1  322.87   21.50
   9   8   1  348.77   22.30
  -9   8  -1  356.96   22.40
  -9   8  -1  326.87   23.20
  10  -8   1   16.30    6.20
 -10  -8  -1    8.80    6.00
 -10  -8  -1    5.70    6.60
  10  -8   1   27.80    6.40
  10   8   1    4.60    4.50
 -10   8  -1   11.80    6.60
 -10   8  -1   12.70    4.90
 -10   8  -1    7.40    6.30
  10   8   1   15.50    5.00
 -10   8  -1   21.60    7.00
  11  -8   1    2.90    5.10
  11  -8   1    2.80    5.70
 -11  -8  -1   -1.90    5.70
 -11   8  -1    0.30    5.90
 -11   8  -1    6.30    6.50
  11   8   1    1.50    3.80
 -11   8  -1    5.20    4.80
 -11   8  -1    3.50    6.00
 -12  -8  -1   -1.10    6.10
  12  -8   1    4.10    6.50
  12  -8   1    1.40    6.00
 -12   8  -1    3.70    7.20
 -12   8  -1   -0.20    6.60
  12   8   1   -2.70    4.20
 -12   8  -1    2.50    6.90
  13  -8   1   61.79   10.10
 -13  -8  -1   53.09   11.10
  13  -8   1   64.49   11.10
 -13   8  -1   61.39   12.10
 -13   8  -1   54.59   11.30
 -13   8  -1   50.89   11.60
  13   8   1   40.10    7.90
  14  -9  -1   21.50    9.00
 -14  -9   1   13.60    8.00
  14  -9  -1   13.80    7.90
  14   9  -1    5.00    5.20
 -14   9   1    9.10    9.30
 -14   9   1   24.90    9.10
 -13  -9   1    2.30    6.90
  13  -9  -1    0.50    6.60
  13  -9  -1    1.60    6.50
 -13   9   1   -0.10    7.50
 -13   9   1   -3.50    7.00
  13   9  -1   -0.60    4.50
 -13   9   1    5.60    7.90
 -12  -9   1   35.60    9.90
  12  -9  -1   22.90    7.90
  12  -9  -1   33.90    8.00
 -12   9   1   28.20    8.80
 -12   9   1   34.30    9.10
 -12   9   1   29.70    6.90
  12   9  -1   36.60    6.90
 -12   9   1   32.20    9.10
  11  -9  -1    0.20    5.70
  11  -9  -1    9.70    5.80
 -11  -9   1   11.30    6.70
 -11   9   1   -2.30    4.90
 -11   9   1    6.10    6.30
  11   9  -1    5.90    4.10
 -11   9   1   11.60    6.60
 -11   9   1   -1.40    5.90
 -10  -9   1   45.10    8.60
  10  -9  -1   52.79    8.30
 -10  -9   1   37.50    7.70
 -10  -9   1   40.80    6.50
  10  -9  -1   50.99    7.50
  10   9  -1   36.50    5.80
 -10   9   1   44.10    8.50
 -10   9   1   29.20    7.40
 -10   9   1   28.40    7.00
 -10   9   1   32.10    6.40
  -9  -9   1    1.20    5.00
  -9  -9   1    6.20    5.50
  -9  -9   1   -1.90    4.10
   9  -9  -1    0.60    4.20
   9  -9  -1   -5.00    4.30
   9   9  -1   -1.40    3.60
  -9   9   1   -2.60    4.30
  -9   9   1    3.20    5.00
  -9   9   1    9.20    5.30
   9   9  -1    2.80    3.70
  -9   9   1    1.80    5.80
  -8  -9   1    7.40    4.40
  -8  -9   1   -2.30    4.20
   8  -9  -1    3.60    3.90
   8  -9  -1   -1.70    3.80
  -8  -9   1    3.50    4.20
  -8   9   1    5.10    4.60
   8   9  -1   -1.70    2.80
   8   9  -1    6.40    3.10
  -8   9   1    5.30    4.00
  -8   9   1    6.70    4.40
  -8   9   1    3.40    5.20
   7  -9  -1   25.00    5.30
  -7  -9   1   27.60    5.20
   7  -9  -1   16.70    4.40
  -7  -9   1   35.50    6.00
  -7   9   1   18.30    5.10
  -7   9   1   23.60    5.60
  -7   9   1   30.60    5.60
   7   9  -1   25.20    3.50
  -7   9   1   22.10    4.90
   7   9  -1   23.00    4.10
   7   9  -1   27.00    4.40
  -6  -9   1   66.59    7.50
   6  -9  -1   74.29    6.60
  -6  -9   1   77.09    6.90
   6  -9  -1   58.69    6.80
  -6  -9   1   79.99    7.50
  -6   9   1   79.49    7.70
  -6   9   1   63.39    6.90
   6   9  -1   71.49    6.30
  -6   9   1   75.59    7.30
   6   9  -1   70.19    6.10
  -6   9   1   69.19    6.90
   6   9  -1   80.19    6.50
   6   9  -1   72.69    6.60
  -5  -9   1    6.80    3.70
  -5  -9   1    9.00    3.90
   5  -9  -1    7.80    3.00
   5  -9  -1    9.10    4.30
  -5  -9   1   14.90    3.20
   5  -9  -1   10.30    3.60
  -5   9   1   12.20    3.00
  -5   9   1    9.90    3.50
  -5   9   1   14.80    3.50
   5   9  -1    7.30    2.30
   5   9  -1   15.00    3.10
  -5   9   1    8.10    3.20
   5   9  -1   16.80    2.80
  -4  -9   1    2.60    2.00
   4  -9  -1    1.10    2.20
   4  -9  -1   -0.30    1.90
   4  -9  -1    2.00    2.50
  -4  -9   1    1.20    3.00
  -4   9   1   -1.10    2.20
   4   9  -1   -2.10    1.30
   4   9  -1    1.40    1.50
  -4   9   1    0.30    2.20
  -4   9   1    0.00    2.50
   4   9  -1   -0.20    1.70
  -4   9   1    1.00    1.80
   3  -9  -1 1368.76   73.59
   3  -9  -1 1333.27   71.39
   3  -9  -1 1233.88   73.29
  -3  -9   1 1317.27   72.89
  -3  -9   1 1265.97   73.29
  -3   9   1 1320.47   73.49
  -3   9   1 1362.76   71.59
  -3   9   1 1325.37   71.79
   3   9  -1 1312.57   71.49
  -3   9   1 1332.67   74.69
   3   9  -1 1328.67   72.79
   3   9  -1 1277.77   71.09
  -2  -9   1  964.10   56.09
   2  -9  -1  990.00   55.39
   2  -9  -1  993.20   55.99
   2  -9  -1 1080.19   55.69
   2   9  -1 1011.60   55.09
  -2   9   1  988.00   55.49
  -2   9   1 1020.60   54.09
   2   9  -1  934.71   53.79
  -2   9   1  982.50   54.19
  -2   9   1  983.90   56.79
  -1  -9   1  716.83   37.50
   1  -9  -1  691.13   39.80
   1  -9  -1  686.53   38.50
   1  -9  -1  699.73   37.40
   1  -9  -1  692.93   37.30
   1  -9  -1  685.93   38.60
  -1  -9   1  672.23   39.80
  -1  -9   1  694.73   38.90
   1   9  -1  642.04   37.60
   1   9  -1  715.03   38.60
  -1   9   1  690.43   38.50
  -1   9   1  735.33   40.10
  -1   9   1  683.13   37.70
  -1   9   1  697.33   38.50
   0  -9  -1  326.77   17.70
   0  -9  -1  308.27   19.70
   0  -9  -1  309.27   17.70
   0  -9   1  321.07   18.50
   0  -9   1  315.77   19.80
   0  -9   1  320.67   17.60
   0   9  -1  311.47   18.30
   0   9   1  327.97   17.30
   0   9  -1  318.27   17.80
  -1  -9  -1  557.04   29.80
   1  -9   1  527.65   30.90
  -1  -9  -1  524.15   31.70
   1  -9   1  555.64   30.90
   1  -9   1  546.55   31.80
  -1   9  -1  546.75   30.80
  -1   9  -1  569.14   32.00
   1   9   1  504.15   29.20
   1   9   1  544.75   29.20
  -1   9  -1  559.34   30.00
   2  -9   1  356.86   23.40
  -2  -9  -1  384.76   22.50
   2  -9   1  436.46   23.70
  -2  -9  -1  375.06   24.00
   2  -9   1  436.46   22.80
   2  -9   1  401.66   24.10
  -2   9  -1  396.26   24.30
  -2   9  -1  414.16   22.90
   2   9   1  378.66   21.80
  -2   9  -1  392.06   23.50
   2   9   1  415.86   22.20
   2   9   1  382.56   22.00
   2   9   1  429.96   22.30
   3  -9   1  618.44   35.80
   3  -9   1  666.73   36.00
  -3  -9  -1  620.34   35.10
   3  -9   1  626.54   34.60
  -3  -9  -1  633.54   35.90
   3  -9   1  594.34   35.60
   3   9   1  619.64   34.00
  -3   9  -1  595.34   36.30
   3   9   1  610.44   33.80
  -3   9  -1  602.14   35.80
   3   9   1  623.74   34.60
  -3   9  -1  603.24   34.80
  -4  -9  -1    2.10    3.20
   4  -9   1    4.90    2.80
   4  -9   1    0.90    3.10
  -4  -9  -1    1.20    2.20
   4  -9   1    3.20    2.90
   4  -9   1    2.90    2.30
  -4  -9  -1    2.60    1.90
   4   9   1    4.00    1.60
  -4   9  -1    4.10    2.60
  -4   9  -1    3.40    2.60
  -4   9  -1    3.00    2.60
   4   9   1    4.40    1.80
   4   9   1    3.90    1.60
  -5  -9  -1    9.30    3.60
  -5  -9  -1    5.80    2.80
  -5  -9  -1    3.40    2.60
  -5  -9  -1    0.80    3.00
   5  -9   1    3.40    3.10
   5  -9   1    6.10    2.90
  -5   9  -1    4.90    3.10
   5   9   1    0.10    1.70
  -5   9  -1    9.30    3.50
   5   9   1    6.10    2.40
   5   9   1    5.30    2.20
   5   9   1    7.30    2.20
  -5   9  -1    4.60    3.20
  -6  -9  -1   79.09    7.00
   6  -9   1   79.39    7.00
   6  -9   1   64.19    7.30
  -6  -9  -1   65.29    7.00
  -6  -9  -1   70.79    7.00
  -6  -9  -1   58.29    7.40
   6   9   1   91.19    6.70
   6   9   1   66.19    5.50
   6   9   1   81.19    6.40
  -6   9  -1   63.79    7.10
  -6   9  -1   75.49    7.70
  -6   9  -1   65.19    7.50
   6   9   1   61.19    5.80
  -7  -9  -1   16.30    5.10
   7  -9   1   17.30    5.00
   7  -9   1   14.70    4.80
  -7  -9  -1   15.20    4.30
  -7  -9  -1   14.20    4.00
  -7  -9  -1   25.10    5.40
  -7   9  -1   20.50    5.10
  -7   9  -1    7.20    4.90
   7   9   1   19.40    4.10
  -7   9  -1   15.90    4.50
   7   9   1   19.40    3.90
   7   9   1   14.40    3.30
  -8  -9  -1  213.88   15.90
   8  -9   1  183.48   15.20
  -8  -9  -1  226.38   15.10
  -8  -9  -1  202.88   13.90
   8  -9   1  211.38   14.60
  -8   9  -1  188.28   15.70
  -8   9  -1  178.28   14.90
   8   9   1  223.18   14.30
   8   9   1  187.28   13.60
  -8   9  -1  199.58   14.70
  -8   9  -1  187.18   15.70
  -9  -9  -1   27.10    6.40
   9  -9   1   22.20    5.80
  -9  -9  -1   26.90    6.20
   9  -9   1   17.20    6.10
  -9  -9  -1   15.90    4.60
  -9   9  -1   25.70    7.00
   9   9   1   24.60    4.70
  -9   9  -1   26.60    6.40
  -9   9  -1   27.50    7.00
  -9   9  -1   24.00    5.40
   9   9   1   23.60    5.10
  10  -9   1   -5.50    4.30
  10  -9   1   -2.70    5.00
 -10  -9  -1   -1.20    5.10
 -10   9  -1   -5.10    5.20
 -10   9  -1   -1.30    5.30
  10   9   1    3.50    3.70
 -10   9  -1    1.20    5.80
 -10   9  -1    4.00    4.20
  11  -9   1    6.20    6.10
  11  -9   1  -10.00    5.40
 -11  -9  -1   -3.90    6.60
  11   9   1   -3.90    3.90
 -11   9  -1    0.30    5.90
 -11   9  -1   -9.00    4.20
 -11   9  -1   -9.20    5.40
 -11   9  -1    4.20    6.10
 -12  -9  -1   50.89   11.00
  12  -9   1   45.60    9.40
  12  -9   1   49.20    9.20
 -12   9  -1   42.70    9.80
  12   9   1   51.49    7.80
 -12   9  -1   30.90    8.00
 -12   9  -1   44.00    9.50
 -12   9  -1   41.30    9.90
 -13  -9  -1    7.20    7.50
  13  -9   1  -11.90    5.20
  13  -9   1   -2.90    6.40
 -13   9  -1   -4.20    7.30
 -13   9  -1   12.80    8.60
  13   9   1    0.00    5.20
 -13   9  -1    0.30    7.20
  13 -10  -1   47.80   10.40
  13 -10  -1   42.00    9.20
 -13 -10   1   50.19   10.80
 -13  10   1   40.90   10.20
 -13  10   1   35.00   10.30
 -13  10   1   54.69   11.60
  13  10  -1   43.80    7.40
  12 -10  -1   39.10    9.60
 -12 -10   1   31.20    9.50
  12 -10  -1   55.89    9.10
 -12  10   1   39.00    7.90
 -12  10   1   35.30    9.10
 -12  10   1   48.80   10.30
  12  10  -1   40.80    7.30
 -12  10   1   37.90    9.80
  11 -10  -1   -5.30    4.80
  11 -10  -1   -0.60    5.50
 -11 -10   1    6.60    6.50
 -11  10   1   -0.20    6.10
  11  10  -1    1.60    3.80
 -11  10   1    5.00    5.90
 -11  10   1   -2.60    5.10
 -11  10   1   -9.90    7.10
  10 -10  -1   39.90    7.00
 -10 -10   1   29.60    6.30
 -10 -10   1   28.00    7.40
  10 -10  -1   37.50    7.70
 -10  10   1   27.90    6.50
 -10  10   1   34.70    8.00
 -10  10   1   32.20    7.50
  10  10  -1   32.20    5.70
 -10  10   1   40.60    8.30
  -9 -10   1   89.79   10.70
   9 -10  -1   80.69    8.30
   9 -10  -1   62.49    9.10
  -9 -10   1   77.19    8.50
  -9  10   1   65.39    9.60
   9  10  -1   71.09    7.20
  -9  10   1   77.79    9.30
  -9  10   1   79.79    9.90
  -9  10   1   60.89    9.30
   8 -10  -1  266.97   16.30
   8 -10  -1  210.38   16.70
  -8 -10   1  216.38   17.00
  -8 -10   1  233.78   16.20
  -8  10   1  211.08   17.30
   8  10  -1  227.58   15.20
   8  10  -1  232.58   15.80
  -8  10   1  256.77   17.20
  -8  10   1  210.88   16.60
  -8  10   1  249.28   17.80
  -7 -10   1   -0.20    4.20
   7 -10  -1    1.30    4.40
  -7 -10   1    1.50    3.70
   7 -10  -1   -0.70    3.70
  -7 -10   1    0.10    3.70
  -7  10   1   -1.20    2.70
  -7  10   1   -1.00    3.60
   7  10  -1    5.20    2.90
  -7  10   1    0.10    3.70
   7  10  -1   -3.00    2.30
  -7  10   1    8.90    4.00
  -6 -10   1   85.79    7.50
   6 -10  -1   82.19    7.90
  -6 -10   1   78.59    8.30
  -6 -10   1   98.69    9.00
   6 -10  -1   90.69    7.40
  -6  10   1   82.39    7.90
   6  10  -1   81.49    6.60
   6  10  -1   98.49    7.20
   6  10  -1   91.69    7.40
  -6  10   1   81.99    8.40
  -6  10   1   86.19    8.60
  -6  10   1   76.89    8.00
   5 -10  -1  150.48   10.10
  -5 -10   1  152.58   10.90
   5 -10  -1  164.48   11.60
   5 -10  -1  116.29   10.20
  -5 -10   1  157.78   11.60
  -5 -10   1  154.68   10.20
   5  10  -1  140.49    9.40
  -5  10   1  160.38   11.20
  -5  10   1  138.59   10.60
   5  10  -1  151.48   10.00
   5  10  -1  140.49    9.70
  -5  10   1  142.69   11.30
  -5  10   1  139.29   10.10
  -4 -10   1  358.36   24.00
   4 -10  -1  383.16   22.40
  -4 -10   1  408.56   22.90
   4 -10  -1  438.36   24.00
   4 -10  -1  370.06   23.30
  -4  10   1  349.47   23.40
  -4  10   1  393.66   24.30
   4  10  -1  411.86   22.70
   4  10  -1  383.36   22.00
  -4  10   1  384.86   22.70
  -4  10   1  378.36   23.00
   4  10  -1  400.26   22.60
   3 -10  -1  273.77   15.60
  -3 -10   1  222.88   16.30
   3 -10  -1  241.58   14.50
  -3 -10   1  252.27   14.80
   3 -10  -1  260.67   15.30
   3  10  -1  252.17   14.70
  -3  10   1  258.07   16.20
  -3  10   1  247.88   15.30
   3  10  -1  237.88   14.50
  -3  10   1  246.88   14.70
  -3  10   1  239.38   14.90
   3  10  -1  233.88   14.10
  -2 -10   1  238.18   16.00
   2 -10  -1  237.08   15.80
   2 -10  -1  239.98   14.30
   2 -10  -1  214.38   14.30
   2  10  -1  254.27   14.00
  -2  10   1  251.57   14.40
  -2  10   1  248.08   15.60
  -2  10   1  218.88   14.00
   2  10  -1  246.58   13.60
   1 -10  -1   19.20    1.60
   1 -10  -1   22.80    2.40
   1 -10  -1   15.90    4.10
  -1 -10   1   21.10    4.30
  -1 -10   1   25.60    2.80
   1 -10  -1   18.90    2.20
   1 -10  -1   21.00    1.70
  -1  10   1   22.80    2.20
   1  10  -1   21.60    2.10
  -1  10   1   18.90    2.00
   1  10  -1   20.20    2.20
  -1  10   1   19.50    2.00
  -1  10   1   21.00    3.40
   0 -10  -1  377.86   22.90
   0 -10  -1  387.46   20.50
   0 -10   1  352.76   22.70
   0 -10  -1  351.96   20.40
   0 -10   1  358.46   21.30
   0  10  -1  361.46   20.60
   0  10  -1  369.56   21.10
   0  10   1  388.26   20.10
   1 -10   1    9.50    2.10
   1 -10   1    7.40    2.20
  -1 -10  -1   11.50    3.20
   1 -10   1    9.90    3.40
  -1  10  -1    8.00    2.80
  -1  10  -1    7.90    1.90
   1  10   1    7.20    0.80
  -1  10  -1    9.90    1.90
   1  10   1    7.00    0.90
   2 -10   1    2.70    2.80
   2 -10   1    3.90    1.90
   2 -10   1    4.70    2.30
  -2 -10  -1   -0.40    3.10
   2 -10   1    3.70    2.30
  -2 -10  -1    5.30    1.30
  -2  10  -1    2.60    1.90
   2  10   1    5.50    1.00
   2  10   1    6.00    1.20
  -2  10  -1    4.00    1.90
  -2  10  -1    8.70    2.80
   2  10   1    5.20    0.70
   3 -10   1  785.32   40.20
  -3 -10  -1  648.24   39.90
  -3 -10  -1  682.43   39.10
   3 -10   1  664.23   39.80
   3 -10   1  682.53   38.60
   3 -10   1  748.03   40.20
  -3  10  -1  717.33   40.00
   3  10   1  698.43   38.50
   3  10   1  670.23   37.90
   3  10   1  700.63   37.80
  -3  10  -1  643.24   38.70
  -3  10  -1  684.33   40.70
   4 -10   1  193.88   14.40
   4 -10   1  224.98   14.00
  -4 -10  -1  221.68   15.00
   4 -10   1  237.98   15.00
  -4 -10  -1  234.18   13.70
  -4 -10  -1  237.38   14.30
   4 -10   1  239.98   14.90
  -4  10  -1  210.28   14.70
   4  10   1  219.38   13.30
  -4  10  -1  197.98   14.90
  -4  10  -1  204.28   14.10
   4  10   1  223.08   13.00
   4  10   1  219.88   13.20
  -5 -10  -1   25.30    5.00
   5 -10   1   40.10    5.10
  -5 -10  -1   45.30    4.70
   5 -10   1   28.10    4.90
  -5 -10  -1   37.40    5.00
  -5  10  -1   29.30    5.10
   5  10   1   28.70    3.80
   5  10   1   35.30    4.40
   5  10   1   33.40    3.50
  -5  10  -1   29.30    4.90
  -5  10  -1   22.90    4.50
   5  10   1   35.90    3.60
  -6 -10  -1   86.29    7.60
  -6 -10  -1   90.59    8.40
   6 -10   1   85.69    7.50
   6 -10   1   69.99    7.90
  -6 -10  -1   75.99    8.00
  -6 -10  -1   90.19    7.50
   6  10   1   92.89    7.10
  -6  10  -1   98.59    8.60
   6  10   1   93.69    7.10
   6  10   1   75.69    6.60
  -6  10  -1   72.39    7.70
   6  10   1   90.39    6.80
  -6  10  -1   85.59    8.20
  -7 -10  -1   29.40    5.50
   7 -10   1   14.70    5.10
  -7 -10  -1   27.70    5.10
   7 -10   1   30.60    5.30
  -7 -10  -1   30.80    5.90
  -7  10  -1   25.60    5.70
   7  10   1   27.40    4.40
  -7  10  -1   19.30    5.80
   7  10   1   23.70    3.90
  -7  10  -1   29.70    5.70
   8 -10   1  260.97   17.40
  -8 -10  -1  223.88   16.20
  -8 -10  -1  213.08   16.80
  -8 -10  -1  226.88   15.50
   8 -10   1  258.27   16.40
  -8  10  -1  224.58   17.20
   8  10   1  207.98   14.60
  -8  10  -1  199.98   16.20
  -8  10  -1  199.78   16.50
   8  10   1  231.58   15.40
  -9 -10  -1   74.79    9.90
   9 -10   1   77.29    8.60
  -9 -10  -1   86.49    8.10
   9 -10   1   76.99    9.90
  -9  10  -1   69.69    9.60
  -9  10  -1   71.99   10.20
  -9  10  -1   72.69    8.50
  -9  10  -1   77.69    9.80
   9  10   1   73.79    7.60
  10 -10   1   30.50    6.90
  10 -10   1   28.10    7.40
 -10 -10  -1   36.30    8.40
 -10  10  -1   39.30    6.80
 -10  10  -1   39.90    8.40
 -10  10  -1   48.60    9.10
 -10  10  -1   43.30    8.20
  10  10   1   35.80    5.80
 -11 -10  -1    7.60    6.60
  11 -10   1   -2.80    5.20
  11 -10   1   -0.90    5.80
  11  10   1    2.70    4.00
 -11  10  -1   11.80    5.20
 -11  10  -1   -3.10    5.90
 -11  10  -1   -0.40    6.50
 -11  10  -1   -8.80    5.90
  12 -10   1   22.10    7.70
 -12 -10  -1   25.90    9.00
  12 -10   1   26.20    8.50
 -12  10  -1   32.60    9.20
 -12  10  -1   28.40    7.50
 -12  10  -1   18.30    8.10
  12  10   1   16.40    5.90
 -12  10  -1   28.80    9.00
 -13 -10  -1   19.20    9.20
  13 -10   1    5.20    7.60
  13 -10   1   32.70    8.40
 -13  10  -1   12.30    8.20
 -13  10  -1   21.90    9.00
  13  10   1   27.30    7.00
 -13  10  -1   14.80    8.60
  13 -11  -1   -0.50    7.00
 -13 -11   1    7.10    8.40
 -13  11   1    2.90    7.90
 -13  11   1    6.20    7.50
  13  11  -1    4.50    4.60
  12 -11  -1   10.30    6.70
 -12 -11   1   13.20    7.50
 -12  11   1   -5.80    6.60
 -12  11   1    5.30    7.10
  12  11  -1   10.50    4.80
 -12  11   1   10.00    6.20
  11 -11  -1  155.48   13.60
 -11 -11   1  148.49   14.90
  11 -11  -1  165.78   14.90
  11  11  -1  153.08   12.60
 -11  11   1  167.28   15.00
 -11  11   1  163.18   15.90
 -11  11   1  144.49   14.60
 -11  11   1  155.38   15.50
  10 -11  -1    5.40    4.70
 -10 -11   1    4.90    5.50
 -10 -11   1    8.40    5.10
  10 -11  -1   11.30    6.00
 -10  11   1    5.60    5.60
  10  11  -1    5.00    3.80
 -10  11   1   10.40    5.70
 -10  11   1    4.90    6.00
 -10  11   1    0.60    4.80
  -9 -11   1   34.70    7.00
   9 -11  -1   42.90    7.80
  -9 -11   1   63.29    8.90
   9 -11  -1   58.79    7.90
  -9  11   1   50.79    8.70
   9  11  -1   55.29    6.60
  -9  11   1   49.80    8.20
  -9  11   1   48.20    8.30
  -9  11   1   60.29    8.30
   8 -11  -1   53.29    6.80
   8 -11  -1   54.19    7.70
  -8 -11   1   49.80    7.90
  -8 -11   1   41.60    7.30
  -8  11   1   43.10    7.20
  -8  11   1   45.80    7.30
   8  11  -1   49.00    6.00
  -8  11   1   54.19    8.10
  -8  11   1   46.50    7.40
  -7 -11   1  141.59   12.00
   7 -11  -1  165.48   11.30
   7 -11  -1  169.08   12.40
  -7 -11   1  154.08   12.20
   7  11  -1  131.99   10.30
  -7  11   1  149.19   12.70
  -7  11   1  151.78   12.20
   7  11  -1  160.68   11.00
  -7  11   1  153.98   12.90
  -7  11   1  152.18   12.50
  -6 -11   1    5.10    4.20
  -6 -11   1    7.90    3.20
  -6 -11   1   -2.00    3.50
   6 -11  -1    3.30    3.80
   6 -11  -1    4.90    3.30
  -6  11   1    3.30    3.60
  -6  11   1    0.50    3.20
   6  11  -1    4.20    2.50
  -6  11   1    0.80    3.00
   6  11  -1   -1.30    2.10
   6  11  -1    0.50    2.40
  -6  11   1    1.40    3.30
   5 -11  -1  331.77   21.40
   5 -11  -1  379.46   22.20
   5 -11  -1  316.07   20.30
  -5 -11   1  330.87   22.00
  -5 -11   1  346.97   20.70
  -5  11   1  339.57   22.30
  -5  11   1  368.96   20.80
   5  11  -1  345.37   20.40
  -5  11   1  326.77   21.00
   5  11  -1  335.57   20.40
   5  11  -1  344.37   19.90
  -5  11   1  352.36   21.80
  -4 -11   1   21.60    5.00
   4 -11  -1   15.60    3.70
  -4 -11   1   22.00    3.10
   4 -11  -1   25.60    4.40
   4 -11  -1   16.50    3.00
   4  11  -1   18.40    2.50
   4  11  -1   19.20    2.60
  -4  11   1   17.80    3.60
   4  11  -1   22.30    3.10
  -4  11   1   16.00    3.10
  -4  11   1   20.70    4.30
  -4  11   1   18.40    3.50
   3 -11  -1   38.40    4.40
   3 -11  -1   45.10    4.60
   3 -11  -1   34.00    3.60
  -3 -11   1   48.90    6.60
  -3  11   1   34.80    4.10
  -3  11   1   40.90    5.40
   3  11  -1   43.50    3.80
  -3  11   1   36.90    4.00
   3  11  -1   42.50    3.30
   3  11  -1   43.50    3.50
   2 -11  -1   41.90    6.00
  -2 -11   1   49.40    6.50
   2 -11  -1   42.40    3.40
   2 -11  -1   43.90    4.10
   2  11  -1   45.10    3.40
  -2  11   1   50.29    4.90
  -2  11   1   40.20    3.80
   2  11  -1   45.90    3.40
  -2  11   1   43.70    3.90
  -1 -11   1   93.79    5.90
   1 -11  -1   86.39    5.10
   1 -11  -1   92.79    5.80
   1 -11  -1   92.19    5.10
  -1 -11   1   77.19    7.90
   1 -11  -1   92.79    5.90
   1 -11  -1   90.19    8.10
  -1 -11   1   82.09    6.10
   1  11  -1   88.89    5.70
   1  11  -1   86.49    5.60
  -1  11   1   78.39    7.20
  -1  11   1   88.39    5.70
  -1  11   1   90.99    5.60
   0 -11  -1    9.90    3.70
   0 -11  -1   11.80    1.20
   0 -11   1   27.90    4.80
   0 -11   1    9.90    2.20
   0 -11  -1   11.80    1.20
   0 -11   1   13.10    1.80
   0  11  -1   10.60    1.70
   0  11   1   11.90    1.30
   0  11  -1    6.00    1.60
  -1 -11  -1  400.26   26.20
   1 -11   1  395.06   26.10
   1 -11   1  440.66   24.90
   1 -11   1  446.96   25.00
  -1  11  -1  440.46   24.30
   1  11   1  413.86   23.30
   1  11   1  443.86   23.30
  -1  11  -1  438.76   26.30
  -1  11  -1  448.26   24.90
   2 -11   1   27.70    3.60
   2 -11   1   16.70    4.40
  -2 -11  -1   24.10    4.80
   2 -11   1   19.90    2.90
  -2 -11  -1   23.60    2.10
   2 -11   1   21.90    3.40
   2  11   1   22.50    1.80
  -2  11  -1   24.60    4.10
  -2  11  -1   23.30    3.30
   2  11   1   22.50    2.00
  -2  11  -1   22.40    3.00
   3 -11   1  107.09   10.00
   3 -11   1  120.59    8.50
  -3 -11  -1  137.89    8.10
   3 -11   1  112.89    9.20
  -3 -11  -1  114.99   10.10
   3 -11   1  124.99    9.40
   3  11   1  127.59    7.60
   3  11   1  135.09    7.90
   3  11   1  142.99    7.70
  -3  11  -1  120.99    9.10
  -3  11  -1  119.39    8.80
  -3  11  -1  120.89    9.90
  -4 -11  -1   23.90    4.80
   4 -11   1   24.00    4.40
   4 -11   1   29.10    4.90
  -4 -11  -1   23.60    3.80
   4 -11   1   28.70    4.60
   4 -11   1   28.40    4.10
  -4  11  -1   23.00    3.80
  -4  11  -1   16.50    4.20
   4  11   1   22.60    2.70
   4  11   1   27.30    2.80
   4  11   1   26.90    3.10
  -4  11  -1   28.50    4.50
   5 -11   1  103.69    9.30
  -5 -11  -1  103.39    9.30
  -5 -11  -1  110.99    8.00
  -5 -11  -1  109.49    8.80
   5 -11   1  121.59    8.80
  -5  11  -1  105.59    8.80
  -5  11  -1  112.49    9.40
   5  11   1  111.99    7.70
   5  11   1  104.89    7.40
  -5  11  -1  101.69    9.30
   5  11   1  113.79    7.70
   6 -11   1   80.89    8.90
  -6 -11  -1   98.99    8.80
   6 -11   1  102.09    8.20
  -6 -11  -1  106.69    8.10
  -6 -11  -1  104.89    9.30
  -6  11  -1   96.19    8.90
  -6  11  -1   95.69    9.00
  -6  11  -1   74.19    8.10
   6  11   1   98.19    7.20
   6  11   1   88.89    7.20
  -7 -11  -1  208.88   15.30
   7 -11   1  216.58   14.70
  -7 -11  -1  191.68   14.60
   7 -11   1  192.58   15.40
  -7 -11  -1  227.88   14.70
  -7  11  -1  184.88   15.00
   7  11   1  201.68   13.30
  -7  11  -1  183.68   15.60
  -7  11  -1  211.78   15.60
   7  11   1  224.68   14.60
  -8 -11  -1  119.49   11.30
   8 -11   1  105.79   11.30
  -8 -11  -1  116.09   10.20
   8 -11   1  115.69   10.10
   8  11   1  118.69    9.00
  -8  11  -1  105.19   12.20
  -8  11  -1  109.89   11.20
  -8  11  -1  110.29   11.40
   9 -11   1    2.00    4.80
   9 -11   1    2.90    4.30
  -9 -11  -1    7.80    4.40
  -9 -11  -1    4.40    5.60
  -9  11  -1    2.10    4.40
  -9  11  -1    2.30    4.70
   9  11   1    5.70    3.40
  -9  11  -1  -10.60    4.40
  -9  11  -1   -0.80    4.90
  10 -11   1   -5.60    4.50
 -10 -11  -1   -4.20    5.00
  10 -11   1   -3.30    4.90
  10  11   1    2.30    3.80
 -10  11  -1    2.30    5.20
 -10  11  -1   -6.00    4.60
 -10  11  -1   10.20    7.20
 -10  11  -1    2.10    5.90
 -11 -11  -1  147.79   15.00
  11 -11   1  137.99   13.00
  11 -11   1  140.29   14.00
  11  11   1  128.09   11.30
 -11  11  -1  144.19   14.40
 -11  11  -1  144.39   14.80
 -11  11  -1  133.69   14.70
 -11  11  -1  138.39   12.90
  12 -11   1   -0.90    6.40
 -12 -11  -1   -0.20    7.10
 -12  11  -1   -0.20    7.10
 -12  11  -1   -1.70    6.30
  12  11   1    4.70    4.20
 -12  11  -1    0.80    5.60
 -12  11  -1    4.60    7.70
 -13 -11  -1   13.20    7.90
  13 -11   1   21.20    9.20
 -13  11  -1   -5.50    7.00
 -13  11  -1   -3.00    6.60
  13  11   1    7.50    5.30
 -13 -12   1    3.90    7.80
  13 -12  -1    9.70    7.70
 -13  12   1    5.40    7.50
 -13  12   1    8.50    7.80
 -13  12   1   10.30    8.20
  13  12  -1   13.30    5.90
 -12 -12   1   17.90    8.70
  12 -12  -1   22.30    8.10
 -12  12   1   17.80    8.50
 -12  12   1   18.50    8.00
  12  12  -1   24.50    5.70
 -12  12   1   21.70    7.20
  11 -12  -1    7.50    7.00
 -11 -12   1   11.90    7.60
 -11  12   1   -1.80    5.20
 -11  12   1    0.90    5.40
 -11  12   1   -0.50    6.20
  11  12  -1    8.20    4.30
  10 -12  -1   19.30    6.40
 -10 -12   1   15.50    6.20
 -10 -12   1   24.50    7.80
  10 -12  -1   19.50    6.60
 -10  12   1   16.00    7.00
 -10  12   1   23.90    7.00
 -10  12   1   21.50    7.40
  10  12  -1   13.50    4.30
   9 -12  -1   65.49    9.40
   9 -12  -1   79.39    8.30
  -9 -12   1   76.69    9.50
  -9 -12   1   92.89    9.90
  -9  12   1   79.39   10.90
   9  12  -1   73.59    7.50
  -9  12   1   76.99   10.00
  -9  12   1   71.89   10.20
  -9  12   1   85.49    9.60
   8 -12  -1  183.68   14.10
   8 -12  -1  174.38   12.80
  -8 -12   1  162.48   14.10
  -8 -12   1  160.28   13.50
  -8  12   1  176.58   14.30
   8  12  -1  163.18   12.00
  -8  12   1  174.78   13.80
  -8  12   1  182.08   14.40
  -8  12   1  173.18   14.80
   7 -12  -1   85.49    7.80
  -7 -12   1   85.49    9.70
  -7 -12   1   84.79    8.90
   7 -12  -1   73.39    8.10
   7  12  -1   67.39    6.50
  -7  12   1   70.39    8.00
  -7  12   1   89.49    9.30
  -7  12   1   64.09    8.90
  -7  12   1   96.49    8.80
   6 -12  -1   28.00    4.50
   6 -12  -1   22.30    4.80
  -6 -12   1   33.70    6.70
   6  12  -1   25.00    3.70
  -6  12   1   24.90    5.10
  -6  12   1   36.00    5.80
  -6  12   1   30.80    5.80
   6  12  -1   33.20    4.20
  -5 -12   1    1.30    4.00
   5 -12  -1   -1.80    2.30
  -5 -12   1    1.80    2.50
   5 -12  -1   -1.10    2.80
   5 -12  -1    8.20    4.10
  -5  12   1    1.00    3.40
   5  12  -1    2.20    2.00
   5  12  -1   -1.40    1.70
  -5  12   1   -1.70    2.30
  -5  12   1    2.10    2.60
   5  12  -1    0.70    1.70
  -5  12   1   -2.70    2.10
   4 -12  -1  106.69    8.40
   4 -12  -1  121.99    9.00
  -4 -12   1  102.59    9.70
  -4 -12   1  115.19    7.70
   4 -12  -1  120.19    7.70
  -4  12   1   93.09    9.10
   4  12  -1  107.39    7.60
   4  12  -1  112.09    7.40
  -4  12   1  103.29    8.10
  -4  12   1  114.49    8.60
   4  12  -1   97.49    7.10
   3 -12  -1   33.60    5.80
   3 -12  -1   32.90    4.10
   3 -12  -1   34.80    4.30
  -3 -12   1   25.00    5.60
   3  12  -1   34.30    3.30
   3  12  -1   31.90    3.00
  -3  12   1   31.70    5.00
  -3  12   1   40.40    4.00
   3  12  -1   31.60    2.90
  -3  12   1   28.90    3.70
   2 -12  -1   16.00    4.70
  -2 -12   1   24.70    2.60
   2 -12  -1   22.00    2.20
  -2 -12   1   20.90    4.60
   2 -12  -1   19.60    2.90
  -2  12   1   14.90    2.40
   2  12  -1   20.20    2.20
  -2  12   1   14.30    2.40
  -2  12   1   16.40    3.70
   2  12  -1   18.20    2.10
   1 -12  -1   61.39    7.30
   1 -12  -1   56.09    4.20
  -1 -12   1   38.30    6.50
  -1 -12   1   53.69    4.30
  -1 -12   1   58.99    4.80
   1 -12  -1   63.99    4.30
   1  12  -1   54.59    4.00
   1  12  -1   61.39    4.10
  -1  12   1   67.09    4.20
  -1  12   1   58.59    3.80
  -1  12   1   43.90    5.80
   0 -12  -1  579.14   31.20
   0 -12   1  582.64   32.20
   0 -12  -1  551.64   31.20
   0 -12  -1  560.14   33.90
   0 -12   1  496.45   33.60
   0 -12   1  583.74   31.00
   0  12  -1  577.44   31.20
   0  12   1  573.54   30.70
   0  12  -1  568.24   31.90
   1 -12   1  174.28   10.10
   1 -12   1  167.08   10.90
   1 -12   1  173.78   12.80
  -1 -12  -1  164.78   12.40
  -1  12  -1  168.68   12.10
   1  12   1  166.88    9.20
   1  12   1  163.48    9.20
  -1  12  -1  180.38   10.70
  -1  12  -1  167.28   10.30
  -2 -12  -1  141.79   10.80
   2 -12   1  121.59    9.00
   2 -12   1  132.89   10.60
   2 -12   1  153.38    9.30
  -2 -12  -1  134.79    7.60
   2  12   1  120.49    7.50
  -2  12  -1  124.09    8.80
  -2  12  -1  126.79   10.10
   2  12   1  127.49    7.40
  -2  12  -1  124.69    8.60
   3 -12   1    9.00    3.10
   3 -12   1    9.70    2.50
  -3 -12  -1    6.30    1.70
   3 -12   1    7.00    3.70
  -3 -12  -1    4.70    3.80
   3 -12   1    7.10    3.00
   3  12   1    6.00    1.30
   3  12   1    8.80    1.20
  -3  12  -1    4.80    2.40
  -3  12  -1    3.90    2.40
   3  12   1    6.90    1.50
  -3  12  -1    3.10    3.20
   4 -12   1  406.66   22.10
   4 -12   1  345.67   21.60
   4 -12   1  330.67   22.00
  -4 -12  -1  313.27   22.00
   4 -12   1  355.16   20.60
  -4  12  -1  319.07   22.30
  -4  12  -1  349.96   21.70
  -4  12  -1  333.57   21.00
   4  12   1  347.97   19.90
   4  12   1  361.66   20.00
   4  12   1  339.17   19.60
  -5 -12  -1    3.90    4.30
  -5 -12  -1    6.40    2.70
   5 -12   1    2.50    3.00
  -5 -12  -1   -0.40    2.90
   5 -12   1    0.70    3.70
   5  12   1    2.40    1.90
   5  12   1    3.00    1.80
   5  12   1    3.80    2.00
  -5  12  -1    0.60    3.30
  -5  12  -1   -1.10    3.20
  -5  12  -1    4.80    3.10
   6 -12   1  193.58   13.00
   6 -12   1  208.88   14.10
  -6 -12  -1  172.98   13.80
  -6 -12  -1  189.38   13.60
  -6  12  -1  200.98   14.00
  -6  12  -1  173.58   13.90
   6  12   1  166.18   11.60
  -6  12  -1  171.88   13.40
  -7 -12  -1   48.40    7.10
   7 -12   1   38.80    6.70
  -7 -12  -1   58.49    7.50
   7 -12   1   39.70    5.90
   7  12   1   35.30    4.70
  -7  12  -1   35.50    6.90
  -7  12  -1   31.00    6.10
  -7  12  -1   43.40    7.30
  -8 -12  -1   93.99    9.80
   8 -12   1   89.29    9.20
  -8 -12  -1   84.79    9.00
   8 -12   1   81.89    9.40
  -8  12  -1   88.89    9.90
   8  12   1   87.09    7.60
  -8  12  -1   75.99    9.60
  -8  12  -1   89.79   10.30
  -9 -12  -1   68.29    8.60
   9 -12   1   66.89    9.60
   9 -12   1   93.19    9.00
  -9 -12  -1   74.79   10.40
   9  12   1   74.69    7.10
  -9  12  -1   80.59   11.00
  -9  12  -1   66.09    9.90
  -9  12  -1   82.79   10.10
  -9  12  -1   71.09   10.40
  10 -12   1   98.59   10.60
 -10 -12  -1  108.49   12.90
  10 -12   1   95.89   11.30
  10  12   1  100.99    9.30
 -10  12  -1  115.59   11.50
 -10  12  -1   91.59   12.40
 -10  12  -1  119.29   12.00
 -10  12  -1  125.19   12.70
 -11 -12  -1   -3.00    5.90
  11 -12   1    7.00    6.20
 -11  12  -1    3.50    6.00
 -11  12  -1   -4.90    5.50
  11  12   1    0.50    3.90
 -11  12  -1    0.40    6.30
 -12 -12  -1   32.40   10.30
  12 -12   1   19.60    8.20
 -12  12  -1   39.90    9.50
  12  12   1   43.50    7.00
 -12  12  -1   34.50    7.80
 -12  12  -1   35.20    9.60
 -12 -13   1   39.50    9.40
  12 -13  -1   34.90    8.80
  12  13  -1   29.90    6.40
 -12  13   1   18.40    8.60
 -12  13   1   28.60    8.60
 -12  13   1   40.30    9.60
  11 -13  -1   27.00    7.90
 -11 -13   1   33.00    8.60
 -11  13   1   49.99    9.10
 -11  13   1   30.50    7.90
 -11  13   1   47.30    9.60
  11  13  -1   36.80    6.40
 -10 -13   1   50.89    8.00
  10 -13  -1   46.20    8.60
 -10 -13   1   56.59    9.70
 -10  13   1   58.59    9.90
  10  13  -1   49.00    6.80
 -10  13   1   51.89    8.90
 -10  13   1   60.99    9.00
   9 -13  -1   -4.50    4.90
  -9 -13   1    0.40    4.80
  -9 -13   1    2.60    4.50
  -9  13   1    0.00    4.70
  -9  13   1    0.20    5.00
  -9  13   1    3.50    5.40
   9  13  -1    4.30    3.30
   8 -13  -1   40.80    7.40
  -8 -13   1   34.20    6.90
   8 -13  -1   32.10    5.70
  -8 -13   1   33.50    7.30
  -8  13   1   26.70    6.30
   8  13  -1   38.40    5.20
  -8  13   1   32.30    7.10
  -8  13   1   42.00    7.40
   7 -13  -1  281.37   17.30
  -7 -13   1  242.48   18.30
   7 -13  -1  291.77   18.70
  -7  13   1  264.47   19.40
  -7  13   1  281.27   19.40
  -7  13   1  286.77   19.00
  -7  13   1  234.38   17.70
   7  13  -1  231.08   16.00
  -6 -13   1  126.19   11.80
   6 -13  -1  140.79   11.20
   6 -13  -1  150.58   10.30
   6  13  -1  133.79    9.40
  -6  13   1  146.99   11.50
  -6  13   1  136.79   11.00
  -6  13   1  125.69   11.70
  -5 -13   1   15.40    3.40
   5 -13  -1   21.70    5.10
   5 -13  -1   16.40    4.30
  -5 -13   1   14.10    5.20
   5 -13  -1   15.10    3.40
   5  13  -1   21.80    3.40
  -5  13   1   23.60    5.20
   5  13  -1   17.50    3.00
  -5  13   1   21.40    4.30
  -5  13   1   18.90    4.20
   4 -13  -1    1.80    2.70
  -4 -13   1   -0.90    1.60
   4 -13  -1   -0.30    2.10
  -4 -13   1    3.20    4.20
   4 -13  -1    2.60    3.00
   4  13  -1   -1.00    1.40
  -4  13   1   -1.50    3.10
   4  13  -1    1.20    1.60
  -4  13   1   -0.70    2.30
   4  13  -1    1.50    1.70
  -4  13   1   -0.10    2.40
  -3 -13   1  315.37   21.50
   3 -13  -1  341.17   20.00
   3 -13  -1  326.07   19.80
   3 -13  -1  316.97   21.50
  -3  13   1  323.47   19.70
   3  13  -1  342.57   18.90
   3  13  -1  329.57   19.00
  -3  13   1  343.17   21.50
   3  13  -1  317.17   18.50
  -3  13   1  324.07   19.40
  -2 -13   1  310.37   18.00
   2 -13  -1  314.17   17.40
   2 -13  -1  285.27   18.20
   2 -13  -1  293.37   20.50
  -2 -13   1  340.27   18.50
  -2 -13   1  284.57   20.40
  -2  13   1  304.27   18.20
   2  13  -1  299.37   17.50
   2  13  -1  338.97   17.80
  -2  13   1  312.77   18.00
  -2  13   1  318.87   20.20
  -1 -13   1  109.89    6.40
  -1 -13   1  111.89    7.20
   1 -13  -1  112.99   10.00
   1 -13  -1  116.09    7.10
  -1 -13   1  111.39   10.10
  -1 -13   1  117.79    7.50
   1 -13  -1  111.89    7.10
   1  13  -1  108.89    6.90
   1  13  -1  115.69    6.90
  -1  13   1  113.99    9.10
  -1  13   1  105.59    7.00
   0 -13   1    4.50    1.90
   0 -13   1    5.60    2.20
   0 -13  -1    8.50    4.20
   0 -13   1    6.20    1.40
   0 -13   1    7.10    4.10
   0  13  -1    5.60    1.70
   1 -13   1  408.46   22.30
  -1 -13  -1  395.96   25.30
   1 -13   1  402.96   25.40
   1 -13   1  376.56   23.30
  -1  13  -1  402.76   23.20
  -1  13  -1  413.76   22.70
  -1  13  -1  397.66   25.00
   2 -13   1  384.86   22.00
  -2 -13  -1  354.96   23.50
   2 -13   1  356.36   23.50
   2 -13   1  365.76   21.80
  -2  13  -1  364.56   23.40
  -2  13  -1  372.16   21.90
  -2  13  -1  376.96   21.40
   2  13   1  368.16   19.90
   2  13   1  354.76   20.00
  -3 -13  -1  441.46   25.00
   3 -13   1  502.75   26.80
   3 -13   1  460.15   27.70
   3 -13   1  450.55   26.50
  -3 -13  -1  410.36   27.40
   3 -13   1  454.75   25.30
   3  13   1  429.86   24.30
  -3  13  -1  433.66   27.60
  -3  13  -1  408.06   25.60
  -3  13  -1  445.76   26.40
   3  13   1  436.26   24.50
  -4 -13  -1   19.90    5.40
   4 -13   1   31.60    5.80
  -4 -13  -1   32.50    3.50
   4 -13   1   25.50    4.40
   4 -13   1   33.50    5.10
   4 -13   1   27.90    4.00
   4  13   1   28.00    2.90
  -4  13  -1   24.40    4.50
   4  13   1   32.20    2.90
  -4  13  -1   30.90    4.30
  -4  13  -1   27.20    5.30
   4  13   1   27.00    3.10
   5 -13   1   19.10    4.90
  -5 -13  -1   16.80    3.60
  -5 -13  -1   26.10    6.00
   5 -13   1   18.10    3.90
  -5  13  -1   18.20    4.30
  -5  13  -1   15.60    4.20
  -5  13  -1   19.60    5.10
   5  13   1   22.00    2.90
   6 -13   1  112.89   10.80
  -6 -13  -1  132.89   11.10
   6 -13   1  143.59   10.30
  -6 -13  -1  145.09   10.80
  -6  13  -1  142.99   11.30
  -6  13  -1  122.79   10.40
   6  13   1  118.69    8.80
  -6  13  -1  104.59   11.10
  -7 -13  -1   54.29    7.30
   7 -13   1   37.00    6.00
  -7 -13  -1   42.50    7.30
   7 -13   1   47.60    7.30
  -7  13  -1   46.10    7.70
  -7  13  -1   51.89    7.60
   7  13   1   47.70    5.20
  -7  13  -1   56.89    7.50
  -8 -13  -1   11.70    4.90
  -8 -13  -1   -3.40    4.90
   8 -13   1   14.30    5.00
   8 -13   1   16.10    5.80
  -8  13  -1    9.10    4.70
  -8  13  -1   19.80    6.50
   8  13   1   10.20    3.50
  -8  13  -1    3.60    5.30
  -9 -13  -1   -3.80    4.30
  -9 -13  -1   -2.40    5.10
   9 -13   1   -1.30    4.80
  -9  13  -1    3.80    4.80
  -9  13  -1    4.00    5.30
   9  13   1    1.60    2.70
  -9  13  -1    2.10    4.90
 -10 -13  -1   23.40    7.40
  10 -13   1   30.40    7.60
 -10  13  -1   28.10    8.30
 -10  13  -1   29.90    7.50
 -10  13  -1   35.80    8.10
  10  13   1   36.10    5.60
 -11 -13  -1   38.50    9.90
  11 -13   1   52.69    9.60
  11  13   1   42.00    7.00
 -11  13  -1   56.39   10.00
 -11  13  -1   57.69   10.70
 -11  13  -1   47.90    8.70
  12 -13   1   33.30    8.80
 -12 -13  -1   16.20    8.00
 -12  13  -1   12.40    7.40
 -12  13  -1    3.40    7.00
 -12  13  -1   -0.20    7.00
  12  13   1   22.60    5.90
  12 -14  -1    4.60    6.60
 -12 -14   1   13.60    8.60
 -12  14   1   -5.90    6.40
  12  14  -1   -2.90    4.10
 -12  14   1   -0.50    6.50
 -12  14   1   11.10    8.30
 -11 -14   1    4.00    7.10
  11 -14  -1   -0.50    5.90
 -11  14   1   -5.00    5.40
 -11  14   1    0.20    6.70
  11  14  -1    1.70    4.00
 -11  14   1    9.10    6.40
 -10 -14   1   39.60    8.40
  10 -14  -1   44.40    8.20
 -10 -14   1   30.50    7.20
  10  14  -1   32.50    5.60
 -10  14   1   44.80    8.30
 -10  14   1   46.30    9.20
 -10  14   1   28.20    7.50
   9 -14  -1   69.99    9.70
  -9 -14   1   91.09   10.40
  -9  14   1   65.79    9.70
  -9  14   1   87.79   10.70
   9  14  -1   74.39    7.30
  -9  14   1   72.19    9.50
  -8 -14   1   56.09    8.80
   8 -14  -1   70.19    8.60
  -8  14   1   63.79    9.30
  -8  14   1   53.89    8.30
   8  14  -1   61.49    6.20
  -8  14   1   70.09    9.30
   7 -14  -1    6.10    4.30
  -7 -14   1    1.60    4.60
  -7  14   1   -0.90    4.50
  -7  14   1   -1.90    4.10
  -7  14   1    3.50    3.80
   7  14  -1   -0.70    2.40
   6 -14  -1    0.10    3.40
  -6 -14   1    0.90    4.40
  -6  14   1    0.60    4.20
  -6  14   1    0.90    3.60
   6  14  -1   -0.80    2.30
  -5 -14   1  334.97   21.90
   5 -14  -1  318.27   20.30
   5 -14  -1  327.67   19.10
   5  14  -1  310.87   18.50
  -5  14   1  298.07   21.30
  -5  14   1  318.57   20.00
   4 -14  -1   64.49    7.20
   4 -14  -1   51.89    5.50
   4 -14  -1   49.20    4.70
  -4 -14   1   46.60    7.50
  -4  14   1   56.59    5.40
  -4  14   1   42.30    5.40
  -4  14   1   54.19    7.00
   4  14  -1   48.30    4.20
   3 -14  -1   23.00    2.90
   3 -14  -1   26.70    3.80
  -3 -14   1   27.30    6.00
   3 -14  -1   30.10    6.00
  -3 -14   1   26.30    3.10
   3 -14  -1   36.80    4.30
  -3  14   1   31.80    5.00
  -3  14   1   24.60    3.70
   3  14  -1   21.80    2.60
  -3  14   1   24.80    3.60
   3  14  -1   28.10    2.80
   3  14  -1   28.50    3.30
   2 -14  -1   45.30    7.20
   2 -14  -1   47.20    3.40
  -2 -14   1   29.80    6.50
   2 -14  -1   54.39    4.50
   2 -14  -1   43.90    4.30
  -2 -14   1   44.40    4.40
  -2 -14   1   44.20    3.90
  -2  14   1   50.29    4.10
  -2  14   1   44.40    6.10
   2  14  -1   48.70    3.70
   2  14  -1   49.80    3.40
  -2  14   1   48.10    4.30
   1 -14  -1  361.16   20.70
  -1 -14   1  365.26   20.90
   1 -14  -1  347.77   23.70
   1 -14  -1  380.96   20.80
  -1 -14   1  339.57   23.70
  -1 -14   1  347.47   21.00
   1  14  -1  367.56   20.40
  -1  14   1  366.96   20.40
   1  14  -1  376.16   20.50
  -1  14   1  374.06   23.20
   0 -14   1  356.76   20.30
   0 -14  -1  326.67   22.80
   0 -14   1  336.87   23.00
   0 -14   1  357.36   19.20
   0 -14   1  333.17   20.40
   0  14   1  339.27   22.20
   0  14  -1  359.16   19.90
   0  14  -1  364.96   20.10
   0  14   1  352.56   19.20
   1 -14   1  839.02   46.20
  -1 -14  -1  798.12   47.90
   1 -14   1  860.61   44.50
   1 -14   1  766.62   47.80
  -1  14  -1  829.92   48.30
  -1  14  -1  836.32   45.90
  -1  14  -1  768.42   44.90
   2 -14   1    1.20    1.20
   2 -14   1    4.90    2.70
   2 -14   1    3.10    2.60
  -2 -14  -1    8.70    4.60
   2 -14   1    5.20    4.30
  -2  14  -1    3.30    2.20
   2  14   1    2.00    0.80
   2  14   1    2.50    0.80
  -2  14  -1    7.50    3.70
  -2  14  -1    3.00    2.20
   3 -14   1   -1.60    2.80
  -3 -14  -1    0.50    1.40
  -3 -14  -1   -3.30    3.70
   3 -14   1    0.70    2.90
   3 -14   1   -0.20    2.10
   3 -14   1    1.60    3.80
  -3  14  -1    4.10    2.70
   3  14   1    2.50    1.20
   3  14   1    1.10    1.00
  -3  14  -1    2.10    2.30
  -3  14  -1   -2.80    3.00
  -4 -14  -1   38.00    3.80
   4 -14   1   22.20    4.60
   4 -14   1   33.00    6.20
  -4 -14  -1   32.30    6.40
   4 -14   1   36.50    4.40
  -4  14  -1   41.60    6.00
  -4  14  -1   41.60    5.30
  -4  14  -1   29.40    4.70
   4  14   1   26.70    3.00
   4  14   1   29.10    3.20
   5 -14   1  241.68   15.50
   5 -14   1  226.08   14.40
  -5 -14  -1  205.38   16.00
   5  14   1  216.18   13.10
  -5  14  -1  228.98   16.70
  -5  14  -1  206.78   15.30
  -5  14  -1  210.78   14.90
   6 -14   1    8.60    4.40
   6 -14   1    3.90    3.80
  -6 -14  -1    6.10    4.90
  -6  14  -1    8.10    4.90
  -6  14  -1    8.50    4.50
   6  14   1    6.00    2.60
  -7 -14  -1   -3.50    4.10
  -7 -14  -1    1.80    4.90
   7 -14   1    1.80    4.30
  -7  14  -1    1.30    4.30
   7  14   1   -2.20    2.40
  -7  14  -1    8.30    5.00
  -8 -14  -1   19.50    6.20
  -8 -14  -1   29.80    6.80
   8 -14   1   20.80    6.90
  -8  14  -1   20.20    6.80
   8  14   1   29.90    4.40
  -8  14  -1   18.60    5.70
  -9 -14  -1   67.49    9.00
   9 -14   1   63.59    9.30
  -9 -14  -1   62.79    9.50
  -9  14  -1   73.99    9.80
   9  14   1   60.39    6.60
  -9  14  -1   69.49    9.50
  -9  14  -1   58.69    9.80
 -10 -14  -1    3.60    6.20
  10 -14   1    0.30    5.50
 -10  14  -1    6.20    5.90
 -10  14  -1    4.80    6.30
 -10  14  -1   -4.30    4.90
  10  14   1   -0.60    3.20
  11 -14   1   -4.70    5.60
 -11 -14  -1   -0.90    7.00
  11  14   1    2.70    3.60
 -11  14  -1    1.70    6.00
 -11  14  -1   -1.70    5.70
 -11  14  -1    6.30    7.40
 -12 -14  -1    8.10    8.20
  12 -14   1   -2.90    6.20
 -12  14  -1    3.90    6.40
 -12  14  -1   -5.10    6.00
  12  14   1   -4.20    4.10
 -12  14  -1    3.30    6.40
  12 -15  -1   37.10    8.70
 -12  15   1   15.40    8.40
 -12  15   1   13.90    8.40
  12  15  -1   32.00    6.30
 -12  15   1   26.00    8.30
  11 -15  -1   -6.70    6.40
 -11  15   1    1.90    6.90
 -11  15   1   -6.80    6.90
  11  15  -1    3.50    4.00
 -11  15   1   -8.00    5.90
  10 -15  -1   43.40    9.00
 -10 -15   1   53.39    9.10
  10  15  -1   54.19    6.90
 -10  15   1   41.00    8.60
 -10  15   1   48.10    8.80
 -10  15   1   56.19    9.60
  -9 -15   1    3.70    6.00
   9 -15  -1    0.90    5.70
   9  15  -1    3.00    3.30
  -9  15   1    5.10    5.60
  -9  15   1    2.40    4.70
  -9  15   1    5.20    5.90
   8 -15  -1   43.70    7.70
  -8 -15   1   34.20    7.40
  -8  15   1   36.40    7.70
  -8  15   1   36.80    6.80
  -8  15   1   29.00    7.00
   8  15  -1   39.20    5.00
   7 -15  -1    5.20    4.90
  -7 -15   1   14.00    6.30
  -7  15   1    1.70    4.90
   7  15  -1    2.90    2.60
  -7  15   1    2.70    4.90
  -7  15   1    7.50    4.30
   6 -15  -1  312.07   21.20
  -6 -15   1  342.07   23.10
  -6  15   1  316.67   21.00
  -6  15   1  334.27   22.80
   6  15  -1  329.47   19.30
   5 -15  -1    6.50    3.80
  -5 -15   1    7.90    5.20
  -5  15   1    4.00    3.50
  -5  15   1   10.60    4.90
   5  15  -1    7.90    2.30
   4 -15  -1    1.20    3.10
  -4 -15   1    9.30    5.40
  -4  15   1    6.80    4.20
  -4  15   1    4.80    3.00
   4  15  -1    1.90    1.80
   3 -15  -1  101.39    9.60
   3 -15  -1  103.89    7.60
  -3 -15   1  102.49   10.50
  -3 -15   1  102.29    7.00
  -3  15   1   98.29    9.50
   3  15  -1   99.69    6.60
   3  15  -1  103.49    7.40
  -3  15   1   97.09    7.60
   2 -15  -1  499.25   28.80
  -2 -15   1  521.65   28.50
  -2 -15   1  483.25   28.60
  -2 -15   1  478.95   31.50
   2 -15  -1  524.15   28.90
   2 -15  -1  525.65   31.80
   2 -15  -1  494.35   27.30
  -2  15   1  543.95   31.50
   2  15  -1  490.25   27.70
   2  15  -1  488.55   28.10
  -2  15   1  503.75   28.30
  -1 -15   1  132.29    8.50
   1 -15  -1  127.19   11.70
   1 -15  -1  125.29    8.20
   1 -15  -1  139.69    8.30
  -1 -15   1  138.39    8.70
  -1 -15   1  119.79   11.60
   1  15  -1  139.59    8.30
  -1  15   1  146.09    8.40
  -1  15   1  137.49   11.00
   0 -15   1   88.19    6.80
   0 -15   1   94.29    5.60
   0 -15  -1   89.39    9.70
   0 -15   1   90.29    9.70
   0 -15   1  101.99    6.70
   0  15   1   97.39    8.70
   0  15  -1   97.99    6.60
   0  15  -1  104.49    9.00
   0  15  -1  112.19    6.60
   0  15   1  101.19    5.80
   1 -15   1    5.90    4.00
   1 -15   1   -1.80    1.50
  -1 -15  -1    6.30    4.50
   1 -15   1   -1.20    2.10
  -1  15  -1    6.40    2.00
  -1  15  -1    0.60    3.10
   2 -15   1  390.66   24.50
   2 -15   1  377.96   21.00
  -2 -15  -1  365.06   24.40
   2 -15   1  353.96   22.10
   2 -15   1  379.66   22.20
  -2  15  -1  347.77   21.50
  -2  15  -1  377.86   24.10
   3 -15   1    6.50    4.70
  -3 -15  -1   -0.30    1.20
   3 -15   1   -3.30    2.60
  -3 -15  -1    2.20    4.70
   3  15   1   -0.90    0.90
  -3  15  -1   -0.30    3.40
   3  15   1    0.70    1.10
  -3  15  -1    2.30    2.50
  -4 -15  -1   22.60    6.10
   4 -15   1   28.60    6.80
   4 -15   1   29.30    5.30
  -4  15  -1   27.20    5.90
   4  15   1   32.60    2.90
  -4  15  -1   31.40    5.00
   5 -15   1   22.60    5.10
  -5 -15  -1   18.90    5.90
  -5  15  -1   20.40    4.40
   5  15   1   18.00    2.70
  -5  15  -1   25.30    6.00
  -6 -15  -1  149.09   12.90
   6 -15   1  139.19   12.10
  -6  15  -1  145.59   11.70
   6  15   1  150.08    9.90
  -6  15  -1  163.38   13.20
   7 -15   1   -3.80    4.70
  -7 -15  -1   -2.00    4.50
  -7  15  -1   -1.20    4.80
   7  15   1   -3.00    2.30
  -7  15  -1   -2.90    3.70
   8 -15   1   54.49    8.40
  -8 -15  -1   58.49    8.90
  -8 -15  -1   46.70    8.00
   8  15   1   59.69    5.80
  -8  15  -1   44.00    7.60
  -8  15  -1   65.69    9.60
  -9 -15  -1    7.40    5.90
  -9 -15  -1   10.00    5.80
   9 -15   1    8.80    6.60
   9  15   1    4.90    3.40
  -9  15  -1   11.90    6.00
  -9  15  -1    5.90    6.00
  -9  15  -1   12.20    6.60
 -10 -15  -1   29.60    8.10
  10 -15   1   25.10    7.60
  10  15   1   18.50    4.70
 -10  15  -1   25.70    8.10
 -10  15  -1   22.50    7.60
 -10  15  -1   26.40    7.40
  11 -15   1   19.80    8.10
 -11 -15  -1    2.00    6.80
  11  15   1   12.10    4.60
 -11  15  -1   -2.30    6.60
 -11  15  -1    0.90    7.20
 -11  15  -1    6.00    7.40
  11 -16  -1   -6.50    5.60
 -11  16   1    3.00    6.30
  11  16  -1    2.90    3.70
 -11  16   1   -1.40    6.30
 -11  16   1   -0.90    6.60
  10 -16  -1    0.70    5.70
 -10 -16   1    8.50    6.50
  10  16  -1    3.00    3.70
 -10  16   1    0.80    5.90
 -10  16   1    4.20    6.40
 -10  16   1   -3.00    4.90
  -9 -16   1   83.59   11.30
   9 -16  -1   79.19   10.30
   9  16  -1   88.19    7.80
  -9  16   1   63.39   10.60
  -9  16   1   69.79   10.60
  -9  16   1   83.09   10.50
   8 -16  -1   19.80    5.80
  -8 -16   1    9.80    6.10
  -8  16   1   18.20    6.60
  -8  16   1   14.30    5.80
   8  16  -1   23.10    4.10
  -8  16   1   25.50    7.10
   7 -16  -1   48.00    7.30
  -7 -16   1   40.90    8.20
   7  16  -1   48.00    5.00
  -7  16   1   51.29    7.60
  -7  16   1   53.79    8.60
  -7  16   1   40.60    8.00
   6 -16  -1   46.70    6.90
  -6 -16   1   70.09    9.60
  -6  16   1   57.79    7.10
  -6  16   1   46.40    8.10
   6  16  -1   47.10    4.70
   5 -16  -1  136.99   10.60
  -5 -16   1  140.99   12.60
  -5  16   1  123.29   10.10
  -5  16   1  132.59   12.10
   5  16  -1  122.99    8.50
  -4 -16   1   81.29   10.10
   4 -16  -1   69.19    6.60
  -4  16   1   69.09    6.70
  -4  16   1   77.79    8.60
   4  16  -1   64.79    5.10
  -3 -16   1  193.58   11.80
  -3 -16   1  177.08   15.00
   3 -16  -1  175.28   12.00
  -3  16   1  188.98   12.10
  -3  16   1  171.18   14.10
   3  16  -1  187.98   11.00
  -2 -16   1   32.50    7.00
   2 -16  -1   40.30    7.30
  -2 -16   1   34.60    3.70
   2 -16  -1   29.10    3.60
  -2 -16   1   35.50    3.30
  -2  16   1   28.30    3.60
   2  16  -1   41.10    3.20
  -2  16   1   32.00    5.80
   1 -16  -1    8.80    5.20
  -1 -16   1   12.00    5.50
   1 -16  -1    8.00    1.80
  -1 -16   1    9.90    2.30
   1 -16  -1    9.30    1.80
  -1 -16   1    6.90    1.90
   1  16  -1   12.60    2.00
  -1  16   1   11.20    1.90
  -1  16   1   10.60    4.20
   0 -16   1   34.50    3.80
   0 -16   1   37.60    6.70
   0 -16  -1   35.40    7.10
   0 -16   1   40.50    3.80
   0  16   1   40.20    6.00
   0  16  -1   41.40    6.20
   0  16  -1   39.00    3.60
   1 -16   1   54.09    5.40
  -1 -16  -1   69.49    9.10
   1 -16   1   67.79    9.10
  -1  16  -1   74.09    7.80
  -1  16  -1   59.69    5.10
   2 -16   1    8.50    5.20
  -2 -16  -1    7.40    5.20
   2 -16   1    2.70    2.80
  -2  16  -1    7.90    4.20
  -2  16  -1    8.70    2.70
  -3 -16  -1  109.49   11.40
   3 -16   1  138.09   11.90
   3 -16   1  130.79    9.60
  -3  16  -1  114.49    9.00
   3  16   1  120.09    7.00
  -3  16  -1  122.99   11.10
   4 -16   1   10.00    4.20
   4 -16   1    7.70    5.20
  -4 -16  -1   17.60    5.80
   4  16   1   12.30    1.90
  -4  16  -1   12.00    3.90
  -4  16  -1    2.00    4.30
   5 -16   1  178.38   14.00
  -5 -16  -1  210.68   15.90
  -5  16  -1  222.68   16.20
   5  16   1  195.68   11.80
  -5  16  -1  186.08   13.80
   6 -16   1    1.70    4.60
  -6 -16  -1    0.70    4.90
  -6  16  -1   -7.30    3.30
  -6  16  -1    5.90    5.20
   6  16   1   -3.50    1.70
   7 -16   1   41.70    7.30
  -7 -16  -1   48.00    8.30
  -7  16  -1   44.40    8.10
  -7  16  -1   46.00    7.40
   7  16   1   47.90    4.90
  -8 -16  -1   15.00    6.50
   8 -16   1    9.90    6.20
  -8  16  -1   15.50    6.40
  -8  16  -1   22.40    6.40
   8  16   1   17.00    3.70
  -9 -16  -1  104.49   11.70
   9 -16   1  111.29   11.50
   9  16   1  101.99    8.90
  -9  16  -1   98.49   12.90
  -9  16  -1  132.39   13.00
  -9  16  -1   99.49   11.00
 -10 -16  -1    9.10    7.00
  10 -16   1    0.20    6.70
  10  16   1    2.10    3.60
 -10  16  -1   -6.70    5.90
 -10  16  -1   -1.00    6.20
 -10  16  -1    1.30    6.80
 -11 -16  -1    2.70    7.10
  11 -16   1    2.50    6.60
 -11  16  -1   -1.90    5.80
  11  16   1    4.50    3.90
 -11  16  -1    8.60    7.00
 -11  16  -1   -0.50    6.80
  11 -17  -1   45.70    9.60
  11  17  -1   31.00    6.00
 -11  17   1   41.30    9.40
 -11  17   1   33.70    9.10
 -11  17   1   23.20    8.60
 -10 -17   1   40.60    9.10
  10 -17  -1   55.69    9.80
 -10  17   1   33.80    8.80
 -10  17   1   18.90    7.70
 -10  17   1   48.10    9.10
  10  17  -1   40.90    6.20
   9 -17  -1    2.30    5.90
  -9 -17   1    0.00    6.60
  -9  17   1    1.50    4.90
  -9  17   1    2.40    6.00
   9  17  -1   10.60    3.70
  -9  17   1    5.40    6.30
   8 -17  -1   25.30    6.70
  -8 -17   1   35.50    8.20
  -8  17   1   23.80    6.60
   8  17  -1   33.50    4.70
  -8  17   1   28.10    6.70
  -8  17   1   16.50    6.90
  -7 -17   1   57.29    9.30
   7 -17  -1   58.69    7.60
  -7  17   1   49.10    7.40
  -7  17   1   63.49    9.50
   7  17  -1   51.29    5.20
  -7  17   1   45.20    8.50
  -6 -17   1   45.50    8.60
   6 -17  -1   58.69    7.30
   6  17  -1   49.20    4.70
  -6  17   1   49.60    8.40
  -6  17   1   47.10    6.70
  -5 -17   1   74.09   10.30
   5 -17  -1   81.69    7.90
  -5  17   1   71.69    9.70
   5  17  -1   82.59    5.90
  -5  17   1   73.69    7.50
  -4 -17   1   70.19   10.30
   4 -17  -1   87.59    7.60
   4  17  -1   86.09    5.90
  -4  17   1   93.29    9.80
  -4  17   1   79.69    7.40
   3 -17  -1   44.90    5.00
  -3 -17   1   40.80    4.30
  -3 -17   1   38.50    7.90
  -3  17   1   48.20    7.20
  -3  17   1   37.70    4.80
   3  17  -1   42.80    3.50
   2 -17  -1  274.87   16.10
   2 -17  -1  301.37   20.30
  -2 -17   1  261.47   15.80
  -2 -17   1  270.47   19.90
  -2  17   1  276.67   19.10
  -2  17   1  268.67   16.00
   2  17  -1  265.97   15.40
   1 -17  -1   55.19    3.80
  -1 -17   1   60.29    4.50
   1 -17  -1   55.79    8.70
  -1 -17   1   55.89    8.80
   1  17  -1   53.49    4.20
  -1  17   1   54.99    4.10
  -1  17   1   52.39    7.20
   0 -17   1    7.10    5.10
   0 -17   1   -0.60    2.00
   0 -17  -1   -5.40    3.90
   0  17   1    0.50    3.40
   0  17  -1   -4.20    3.50
   0  17  -1    3.00    1.80
  -1 -17  -1   33.90    6.80
   1 -17   1   22.40    6.60
   1 -17   1   31.20    3.90
  -1  17  -1   28.90    3.60
  -1  17  -1   23.30    5.40
   2 -17   1   36.30    4.50
  -2 -17  -1   42.30    7.40
   2 -17   1   42.70    8.00
  -2  17  -1   31.60    4.40
  -2  17  -1   37.90    6.40
   3 -17   1   25.60    4.60
   3 -17   1   20.70    6.50
  -3 -17  -1   22.00    6.70
  -3  17  -1   20.40    4.00
  -3  17  -1   22.80    5.80
   4 -17   1   15.00    5.90
   4 -17   1   18.50    4.60
  -4 -17  -1    3.80    5.20
   4  17   1   14.40    1.80
  -4  17  -1   16.50    4.10
  -4  17  -1   14.10    5.40
  -5 -17  -1   59.29    9.40
   5 -17   1   68.19    7.60
   5  17   1   67.19    4.90
  -5  17  -1   66.99    9.40
  -5  17  -1   65.79    7.20
   6 -17   1  102.09    9.90
  -6 -17  -1   98.79   11.00
   6  17   1   96.59    7.00
  -6  17  -1  106.19    9.60
  -6  17  -1  101.39   11.30
  -7 -17  -1   85.19   10.70
   7 -17   1   85.99    9.20
  -7  17  -1   84.19    9.30
  -7  17  -1   68.29   10.30
   7  17   1   86.89    6.70
  -8 -17  -1   47.50    9.00
   8 -17   1   46.70    8.40
  -8  17  -1   40.30    7.30
   8  17   1   51.29    5.40
  -8  17  -1   39.30    9.10
   9 -17   1    1.60    5.50
  -9 -17  -1   11.70    6.60
  -9  17  -1    9.00    6.30
  -9  17  -1    2.30    6.20
   9  17   1   -3.30    2.80
  -9  17  -1    0.40    6.30
  10 -17   1    8.10    6.50
 -10  17  -1   13.20    7.00
  10  17   1   12.20    4.00
 -10  17  -1   10.30    6.00
 -10  17  -1   -1.90    6.20
 -10 -18   1    9.20    7.60
  10 -18  -1    8.60    6.80
 -10  18   1    8.30    6.90
 -10  18   1   15.60    7.80
  10  18  -1    4.30    3.50
 -10  18   1   11.40    6.40
   9 -18  -1    0.60    6.10
  -9 -18   1    1.50    6.90
  -9  18   1   -2.60    6.10
   9  18  -1    0.30    3.20
  -9  18   1   10.00    6.00
  -9  18   1   -2.00    6.00
  -8 -18   1   56.79    9.80
   8 -18  -1   88.39   10.00
  -8  18   1   53.59    8.40
   8  18  -1   67.49    6.60
  -8  18   1   56.19    9.70
  -8  18   1   79.69   11.10
   7 -18  -1    9.00    5.10
  -7 -18   1   23.50    7.40
  -7  18   1   15.80    6.50
  -7  18   1    7.80    6.20
   7  18  -1   13.60    3.10
  -7  18   1   14.30    4.90
   6 -18  -1   -4.80    3.60
  -6 -18   1   -2.00    5.40
  -6  18   1    5.20    5.10
   6  18  -1   -0.20    1.90
  -6  18   1   -2.90    3.60
  -6  18   1    3.90    3.80
  -5 -18   1  102.39   11.50
   5 -18  -1   94.29    8.90
  -5  18   1  101.99    8.80
   5  18  -1  100.59    7.00
  -5  18   1  128.39   11.60
  -4 -18   1   95.69   11.90
  -4 -18   1  100.99    7.50
   4 -18  -1   97.09    8.30
  -4  18   1  112.49   10.80
   4  18  -1   95.09    6.60
  -4  18   1  110.79    8.50
  -3 -18   1   54.39    4.50
   3 -18  -1   59.69    5.60
  -3 -18   1   50.09    8.90
   3  18  -1   52.89    4.00
  -3  18   1   55.29    7.70
  -3  18   1   59.59    5.50
  -2 -18   1    1.60    1.70
   2 -18  -1    0.80    2.00
   2 -18  -1    4.50    5.10
  -2 -18   1   -2.20    4.80
   2  18  -1    2.00    1.40
  -2  18   1    1.50    3.90
  -2  18   1   -1.30    1.70
  -1 -18   1   51.39    4.10
   1 -18  -1   52.89    8.70
  -1 -18   1   48.50    8.50
  -1  18   1   51.99    3.90
  -1  18   1   54.49    7.40
   1  18  -1   58.19    4.10
   0 -18  -1   59.79    9.30
   0 -18   1   52.19    9.00
   0 -18   1   58.29    4.80
   0  18  -1   67.79    8.20
   0  18   1   57.09    7.40
   0  18  -1   59.79    4.60
  -1 -18  -1   29.70    7.30
   1 -18   1   40.20    4.30
   1 -18   1   28.30    7.20
  -1  18  -1   34.80    6.50
  -1  18  -1   45.80    4.30
   2 -18   1    4.00    5.50
  -2 -18  -1    8.00    5.50
   2 -18   1    9.80    3.30
  -2  18  -1    7.40    4.80
  -2  18  -1   10.20    3.00
   3 -18   1    3.30    5.30
  -3 -18  -1   -0.40    4.90
   3 -18   1    9.20    3.60
  -3  18  -1    4.90    3.00
  -3  18  -1    1.70    3.40
   4 -18   1  114.09   11.50
  -4 -18  -1  108.89   11.60
   4 -18   1   97.39    8.90
  -4  18  -1  108.69   11.20
  -4  18  -1  109.19    9.00
  -5 -18  -1   72.39   10.00
   5 -18   1   64.29    7.60
  -5  18  -1   58.89    8.90
  -5  18  -1   53.89    7.00
   5  18   1   56.29    4.40
  -6 -18  -1   24.00    7.40
   6 -18   1   26.90    6.10
   6  18   1   21.50    3.00
  -6  18  -1   22.00    6.10
  -6  18  -1   19.60    5.30
  -7 -18  -1    3.50    5.70
   7 -18   1    4.90    5.20
  -7  18  -1    1.50    4.20
   7  18   1    3.60    2.30
  -7  18  -1    1.70    5.50
   8 -18   1   45.10    7.90
  -8 -18  -1   51.99    9.20
  -8  18  -1   57.29    9.40
   8  18   1   49.00    5.60
  -8  18  -1   54.59    8.50
  -9 -18  -1   -2.50    6.40
   9 -18   1    9.50    6.90
  -9  18  -1   -1.40    5.90
  -9  18  -1    4.00    5.20
   9  18   1    4.70    3.30
  -9  18  -1   -2.70    6.20
  10 -18   1   30.80    8.10
 -10  18  -1   26.70    8.90
  10  18   1   36.50    5.60
 -10  18  -1   26.00    8.40
 -10  18  -1   26.80    8.40
   9 -19  -1   -2.40    5.70
  -9 -19   1    1.30    7.30
  -9  19   1    3.50    6.40
  -9  19   1    0.70    5.50
   9  19  -1   -5.30    2.70
  -9  19   1    9.90    7.10
  -8 -19   1    1.10    6.10
   8 -19  -1   -2.40    5.60
  -8  19   1   -1.10    6.20
   8  19  -1   -5.50    2.30
  -8  19   1   -6.30    5.30
  -8  19   1    1.60    5.00
  -7 -19   1   91.59   12.30
   7 -19  -1   86.49    9.80
  -7  19   1   88.49   11.70
   7  19  -1   83.69    6.90
  -7  19   1   89.39    9.60
  -7  19   1   92.79   11.80
   6 -19  -1    0.10    4.00
  -6 -19   1   -0.30    5.60
  -6  19   1    1.10    3.60
  -6  19   1    3.30    5.30
   6  19  -1   -0.40    1.90
  -6  19   1    1.90    5.50
   5 -19  -1    7.20    4.10
  -5 -19   1   20.70    7.30
  -5  19   1   13.60    4.20
   5  19  -1   12.20    2.30
  -5  19   1   10.90    5.70
   4 -19  -1    1.40    3.20
  -4 -19   1   11.40    5.90
   4  19  -1    7.80    1.80
  -4  19   1    2.90    3.20
  -4  19   1    5.60    4.80
  -3 -19   1  181.28   16.00
   3 -19  -1  171.18   11.80
  -3  19   1  185.88   14.90
  -3  19   1  191.68   12.10
   2 -19  -1    1.30    2.00
  -2 -19   1   -1.60    5.10
   2 -19  -1   -1.10    5.40
   2  19  -1    1.70    1.50
  -2  19   1    0.40    1.80
  -2  19   1    6.50    4.10
  -1 -19   1  102.59   11.40
   1 -19  -1   89.29   11.50
  -1  19   1   86.69    9.40
   1  19  -1   97.79    6.20
   0 -19   1    6.60    2.10
   0 -19   1    1.40    5.20
   0 -19  -1    8.40    5.70
   0  19  -1    5.90    1.90
   0  19   1    2.40    3.80
   0  19  -1    2.50    4.20
   1 -19   1   60.39    9.00
   1 -19   1   64.99    5.40
  -1 -19  -1   71.39   10.00
  -1  19  -1   49.60    7.80
   1  19   1   58.09    7.50
  -1  19  -1   53.79    5.00
   2 -19   1   22.00    4.00
   2 -19   1   31.80    7.50
  -2 -19  -1   26.10    7.70
  -2  19  -1   26.40    3.90
  -2  19  -1   28.90    6.30
  -3 -19  -1  209.08   17.00
   3 -19   1  195.78   13.70
   3 -19   1  217.08   17.10
  -3  19  -1  203.28   16.40
  -3  19  -1  202.08   13.50
  -4 -19  -1   15.50    6.40
   4 -19   1   15.50    6.50
   4 -19   1   10.50    4.20
  -4  19  -1    1.50    3.30
  -4  19  -1   11.30    5.70
  -5 -19  -1    6.00    5.80
   5 -19   1    5.90    4.60
  -5  19  -1    1.60    3.70
  -5  19  -1    5.10    5.20
  -6 -19  -1    1.40    5.90
   6 -19   1    0.60    4.50
  -6  19  -1    3.20    4.20
  -6  19  -1    2.70    5.70
   7 -19   1   44.80    7.60
  -7 -19  -1   48.50    9.50
  -7  19  -1   18.10    5.80
  -7  19  -1   43.10    8.90
   8 -19   1    0.80    5.00
  -8 -19  -1    0.00    6.10
  -8  19  -1   12.00    7.00
   8  19   1    2.00    2.80
  -8  19  -1    1.50    5.00
  -8  19  -1  -10.80    5.40
   9 -19   1   -5.30    6.10
  -9 -19  -1    5.60    7.10
  -9  19  -1   -8.00    6.20
  -9  19  -1    2.20    5.60
   9  19   1   -0.50    3.20
  -9  19  -1   -1.40    6.40
   9 -20  -1    4.50    6.10
  -9 -20   1   -0.10    7.70
  -9  20   1    4.80    6.70
  -9  20   1   -1.90    7.00
  -9  20   1    6.20    5.70
   8 -20  -1   39.60    7.80
  -8 -20   1   50.99   10.10
  -8  20   1   44.60    9.60
  -8  20   1   38.30    9.30
  -8  20   1   37.80    7.70
   7 -20  -1   -3.70    4.90
  -7 -20   1   -8.90    5.70
  -7  20   1    0.70    4.60
  -7  20   1   -4.10    5.30
  -7  20   1    3.00    6.10
  -6 -20   1   21.40    7.90
   6 -20  -1    7.20    4.80
  -6  20   1   12.60    6.50
  -6  20   1   16.60    6.80
  -6  20   1   12.50    4.60
  -5 -20   1   45.10    9.40
   5 -20  -1   44.90    6.10
  -5  20   1   30.50    7.60
  -5  20   1   39.00    5.90
   4 -20  -1  113.09    8.90
  -4 -20   1   96.09   12.80
  -4  20   1  111.19    8.90
  -4  20   1  111.09   11.50
  -3 -20   1    6.90    5.90
   3 -20  -1   10.70    2.90
  -3  20   1    3.40    4.50
  -3  20   1    7.10    2.80
  -2 -20   1   -4.40    4.80
   2 -20  -1   -2.20    5.20
  -2  20   1    6.10    4.20
  -1 -20   1   39.20    8.10
   1 -20  -1   28.20    7.80
  -1  20   1   36.30    6.40
   1  20  -1   21.40    5.80
   0 -20   1  175.88   16.40
   0 -20  -1  204.18   16.70
   0  20  -1  191.68   15.30
   0  20   1  198.28   15.10
   1 -20   1   34.50    4.00
  -1 -20  -1   31.50    7.30
   1 -20   1   31.70    7.90
  -1  20  -1   36.70    4.00
  -1  20  -1   39.80    6.70
   1  20   1   23.30    5.70
   2 -20   1    3.30    5.70
   2 -20   1    1.00    2.80
  -2 -20  -1   -4.20    5.00
  -2  20  -1    6.10    5.00
  -2  20  -1    4.80    2.70
   3 -20   1    9.80    5.90
  -3 -20  -1    3.40    6.30
   3 -20   1    6.90    3.60
  -3  20  -1    6.60    3.30
  -3  20  -1    4.00    5.30
   4 -20   1   83.49    8.10
  -4 -20  -1   71.89   11.30
  -4  20  -1   75.09    7.50
  -4  20  -1   71.19   10.10
  -5 -20  -1   25.10    8.00
   5 -20   1   50.49    7.00
  -5  20  -1   26.70    5.50
  -5  20  -1   33.10    7.80
   6 -20   1    7.50    5.00
  -6 -20  -1   -7.10    5.60
  -6  20  -1   -0.20    4.20
  -6  20  -1   -2.80    5.60
   7 -20   1   -4.10    4.60
  -7 -20  -1   -8.30    5.60
  -7  20  -1    3.10    4.60
  -7  20  -1   -0.10    6.10
   8 -20   1   28.10    7.10
  -8 -20  -1   15.50    8.10
  -8  20  -1   26.10    7.90
  -8  20  -1   19.60    6.60
  -8  20  -1   22.30    8.50
   9 -20   1   -0.90    6.10
  -9  20  -1    1.00    5.70
  -8 -21   1    7.60    7.10
   8 -21  -1   -0.30    5.30
  -8  21   1    0.10    5.10
  -8  21   1   -8.00    5.50
  -8  21   1   -1.90    6.20
  -7 -21   1   29.20    9.20
   7 -21  -1   38.50    7.10
  -7  21   1   36.80    8.50
  -7  21   1   45.00    9.50
  -7  21   1   37.40    7.20
   6 -21  -1   30.70    6.10
  -6 -21   1   26.50    8.50
  -6  21   1   19.50    5.60
  -6  21   1   32.70    8.20
  -6  21   1   21.60    7.60
  -5 -21   1   14.50    8.00
   5 -21  -1   14.70    4.70
  -5  21   1   19.60    6.80
  -5  21   1   28.90    5.30
  -4 -21   1    8.50    6.60
   4 -21  -1    3.00    3.50
  -4  21   1   -1.00    3.00
  -4  21   1    9.00    5.40
  -3 -21   1   12.80    7.00
  -3  21   1    1.90    4.50
  -2 -21   1  115.19   13.00
  -2  21   1  121.69   11.70
   1 -21  -1    2.40    5.90
  -1 -21   1    8.30    5.20
  -1  21   1    6.50    4.50
   1  21  -1   10.60    4.70
   0 -21   1   11.90    6.40
   0 -21  -1    4.00    6.00
   0  21   1   11.30    4.90
   0  21  -1   -0.60    4.40
   1 -21   1   26.30    8.10
  -1 -21  -1   11.20    6.60
   1  21   1   18.00    5.30
  -1  21  -1   17.90    5.90
  -2 -21  -1   81.09   12.00
   2 -21   1   88.89   11.90
  -2  21  -1   86.39    6.90
  -2  21  -1   76.99   10.10
  -3 -21  -1   25.80    7.70
   3 -21   1   20.50    4.40
   3 -21   1   16.90    7.00
  -3  21  -1    6.70    5.60
  -3  21  -1   20.60    4.20
   4 -21   1   28.20    5.60
  -4 -21  -1   24.00    8.10
  -4  21  -1   38.70    5.70
  -4  21  -1   36.70    7.90
   5 -21   1   -1.40    4.50
  -5 -21  -1    6.70    7.10
  -5  21  -1   11.30    4.50
  -5  21  -1   -1.30    5.50
  -6 -21  -1   20.50    8.00
   6 -21   1   11.40    5.80
  -6  21  -1   18.70    7.40
  -6  21  -1   11.40    5.00
   7 -21   1   34.00    7.40
  -7 -21  -1   39.50    9.20
  -7  21  -1   28.90    8.90
  -7  21  -1   28.60    6.80
   8 -21   1    7.00    6.10
  -8 -21  -1    2.80    8.00
  -8  21  -1    7.30    5.80
  -8  21  -1    6.30    6.70
  -8  21  -1    4.00    7.00
   7 -22  -1   26.30    6.60
  -7 -22   1   19.80    8.50
  -7  22   1   28.50    8.50
  -7  22   1   18.00    6.10
  -7  22   1   27.10    7.60
  -6 -22   1   -6.10    6.30
   6 -22  -1   -7.70    4.20
  -6  22   1   -0.50    6.20
  -6  22   1   -4.00    3.90
  -6  22   1   -0.20    6.20
  -5 -22   1   48.10   10.30
  -5  22   1   42.40    8.80
  -5  22   1   45.90    6.30
  -5  22   1   19.20    7.80
  -4 -22   1    6.50    6.80
  -4  22   1    1.40    4.60
  -3 -22   1   38.60    9.80
  -3  22   1   57.49    8.90
  -2 -22   1    2.40    4.70
  -2  22   1    1.20    4.50
   1 -22  -1   33.80    8.80
  -1 -22   1   31.20    8.60
   1  22  -1   41.40    7.30
  -1  22   1   31.10    6.80
   0 -22  -1   23.10    7.80
   0 -22   1   47.80    9.60
   0  22   1   17.20    5.60
   0  22  -1   22.90    6.20
   1 -22   1   74.99   11.50
  -1 -22  -1   59.39   10.50
   1  22   1   80.19    9.00
  -1  22  -1   57.49    9.10
  -2 -22  -1    8.20    6.70
   2 -22   1   -4.90    5.60
   2  22   1   -0.30    4.00
  -2  22  -1   -2.30    4.60
   3 -22   1   45.20    9.50
  -3 -22  -1   31.00    8.80
  -3  22  -1   43.30    8.20
  -4 -22  -1   12.90    7.70
   4 -22   1    6.30    4.40
  -4  22  -1   12.10    6.60
  -4  22  -1    6.50    3.80
   5 -22   1   49.60    7.40
  -5 -22  -1   63.49   11.00
  -5  22  -1   81.59   11.50
  -5  22  -1   67.89    7.90
   6 -22   1    3.20    5.30
  -6 -22  -1    8.20    7.20
  -6  22  -1    2.40    6.60
  -6  22  -1    7.20    5.00
  -7 -22  -1   12.30    8.00
   7 -22   1    7.20    5.90
  -7  22  -1    5.40    6.80
  -7  22  -1    2.90    5.20
  -6 -23   1   60.89   11.30
  -6  23   1   59.29   10.40
  -6  23   1   44.10    9.40
  -5 -23   1   -1.90    7.40
  -5  23   1    3.00    6.40
  -5  23   1    1.40    7.00
  -4 -23   1    4.30    7.20
  -4  23   1    5.20    5.70
  -3 -23   1    4.20    6.80
  -3  23   1   -0.90    4.90
  -2 -23   1   75.29   12.00
  -2  23   1   64.09    9.70
   2  23  -1   73.39    9.80
  -1 -23   1    2.40    6.30
   1  23  -1   -3.40    4.50
  -1  23   1    2.70    4.60
   0 -23   1    2.90    6.70
   0 -23  -1   -8.20    4.60
   0  23   1   -2.90    4.80
   0  23  -1   -8.80    3.60
   1 -23   1    3.90    6.50
  -1 -23  -1   -2.40    5.90
   1  23   1   -4.30    4.20
  -1  23  -1   -1.00    4.60
   2 -23   1   93.39   12.50
  -2 -23  -1   60.59   11.30
  -2  23  -1   75.39   10.40
   2  23   1   61.99    9.00
   3 -23   1   13.00    7.20
  -3 -23  -1    1.80    6.70
  -3  23  -1    2.20    5.90
  -4 -23  -1   -6.50    6.30
  -4  23  -1    5.90    6.40
  -5 -23  -1   10.00    7.90
  -5  23  -1   15.80    7.20
  -5  23  -1   13.70    4.80
   6 -23   1   47.10    7.60
  -6 -23  -1   45.50   10.80
  -6  23  -1   56.09   10.50
  -6  23  -1   53.29    8.00
  -4 -24   1    1.80    6.80
  -4  24   1   11.00    6.80
  -4  24   1    9.60    6.70
  -3 -24   1   22.70    8.30
  -3  24   1   17.80    6.40
  -2 -24   1   -5.30    6.40
  -2  24   1    2.50    5.30
   2  24  -1   -2.50    4.60
  -1 -24   1   57.69   11.20
  -1  24   1   49.30    8.60
   1  24  -1   53.49    8.70
   0 -24   1    4.10    7.00
   0 -24  -1   15.30    8.30
   0  24  -1    9.80    5.70
   0  24   1    8.30    5.30
  -1 -24  -1   41.10   10.20
   1 -24   1   46.90   10.10
   1  24   1   35.20    7.10
  -1  24  -1   35.80    8.20
  -2 -24  -1   -3.20    6.20
   2 -24   1    0.30    6.50
   2  24   1   -2.40    4.20
  -2  24  -1   -2.00    5.00
  -3 -24  -1   10.10    7.50
   3  24   1    1.70    4.60
  -3  24  -1    1.60    5.70
  -4 -24  -1   19.10    8.40
  -4  24  -1   12.30    6.90
  -2 -25   1   -2.00    6.70
   2  25  -1   23.60    6.70
  -2  25   1   19.80    6.60
  -1 -25   1   43.80   10.40
   1  25  -1   14.20    6.30
  -1  25   1   23.60    6.70
   0 -25   1   -3.10    6.60
   0  25  -1   -6.10    4.60
   0  25   1   -3.30    4.50
  -1 -25  -1    9.40    8.00
   1 -25   1    1.00    7.10
  -1  25  -1    4.50    5.50
   1  25   1    8.70    5.80
  -2 -25  -1   10.90    7.80
   2 -25   1   -4.50    6.40
   2  25   1   -1.30    4.60
  -2  25  -1   12.40    6.20
 -15   0   2   10.10    9.60
 -15   0   2    7.30    9.30
  15   0  -2    0.90    7.10
  15   0  -2    1.00    6.10
 -15   0   2  -15.10    7.40
 -14   0   2   30.00   10.90
  14   0  -2   42.50    8.20
  14   0  -2   41.00    9.60
 -14   0   2   46.30   11.30
 -14   0   2   68.59   12.20
  13   0  -2   -7.30    5.60
 -13   0   2    4.50    7.80
 -13   0   2    3.40    7.50
  13   0  -2    6.40    5.90
 -13   0   2   -7.60    6.70
  12   0  -2   61.79    9.40
 -12   0   2   52.39   10.00
  12   0  -2   47.30    8.10
 -12   0   2   53.09   10.20
 -12   0   2   41.60   10.30
 -11   0   2   -1.80    6.40
  11   0  -2   -1.20    5.10
  11   0  -2   -6.10    4.40
 -11   0   2    1.60    6.00
 -11   0   2   -1.70    3.90
 -11   0   2   -4.60    4.40
 -10   0   2  391.76   24.20
  10   0  -2  391.16   25.40
 -10   0   2  397.26   25.90
 -10   0   2  395.16   26.60
 -10   0   2  312.87   26.00
  10   0  -2  365.66   24.20
  -9   0   2    2.30    5.40
   9   0  -2    2.50    4.30
  -9   0   2    2.40    3.40
  -9   0   2    2.30    4.10
   9   0  -2    1.30    3.10
  -9   0   2    0.90    4.80
  -8   0   2   24.80    5.60
  -8   0   2   26.10    4.50
  -8   0   2   18.00    5.20
   8   0  -2   21.90    4.60
   8   0  -2   24.40    5.10
  -8   0   2   13.10    4.40
  -7   0   2   -6.50    2.20
  -7   0   2    0.40    2.50
  -7   0   2   -3.00    2.70
   7   0  -2   -3.10    2.10
   7   0  -2   -2.40    2.70
  -7   0   2   -6.80    3.40
   6   0  -2 1578.24   88.29
  -6   0   2 1670.43   91.59
   6   0  -2 1689.23   90.79
  -6   0   2 1640.14   89.19
  -6   0   2 1467.15   92.09
  -6   0   2 1612.34   90.49
   6   0  -2 1647.14   89.89
  -5   0   2   -1.50    2.50
   5   0  -2   -2.70    2.10
  -5   0   2   -4.10    2.40
   5   0  -2    3.80    2.20
   5   0  -2   -0.40    1.30
  -5   0   2   -4.10    1.80
  -5   0   2   -3.10    2.50
   4   0  -2 2028.00  107.19
  -4   0   2 2021.00  107.29
  -4   0   2 1945.81  110.89
  -4   0   2 1861.41  109.89
  -4   0   2 2054.49  106.79
  -4   0   2 1963.30  109.59
   4   0  -2 1859.81  106.69
   4   0  -2 2037.80  109.49
   4   0  -2 1981.70  109.29
  -4   0   2 2017.90  109.39
   4   0  -2 1953.00  109.69
   3   0  -2    0.50    1.30
   3   0  -2    2.60    1.60
   3   0  -2    0.90    1.00
  -3   0   2    0.20    1.00
  -3   0   2   -1.00    1.10
  -3   0   2   -0.70    1.80
  -3   0   2    0.50    1.40
   3   0  -2   -2.00    0.70
  -3   0   2   -1.90    1.10
  -3   0   2    0.60    1.70
   3   0  -2    2.60    1.80
   3   0  -2    3.30    1.30
  -2   0   2   -1.30    1.30
  -2   0   2   -2.30    1.20
   2   0  -2   -3.10    1.00
  -2   0   2   -3.30    0.80
   2   0  -2   -3.00    0.90
   2   0  -2   -4.90    1.10
  -2   0   2   -0.80    1.30
   2   0  -2   -2.90    0.90
   2   0  -2   -2.50    1.00
  -2   0   2    0.50    1.30
   2   0  -2   -2.20    1.20
  -2   0   2   -3.30    1.00
   1   0  -2   -1.20    0.70
   1   0  -2   -0.80    0.50
  -1   0   2    0.70    0.70
  -1   0   2   -1.80    0.60
  -1   0   2   -0.40    0.50
   1   0  -2   -0.10    0.70
  -1   0   2   -0.20    0.90
   0   0   2 6312.37  326.37
   0   0   2 5928.61  333.47
   0   0  -2 6064.59  334.67
  -1   0  -2   -2.30    1.00
  -1   0  -2   -1.10    1.00
   1   0   2   -1.80    0.80
   1   0   2   -2.50    0.90
   1   0   2   -4.20    0.80
  -1   0  -2   -1.80    0.90
   1   0   2   -2.10    0.80
  -1   0  -2   -1.30    0.90
   2   0   2  184.38   11.20
   2   0   2  193.28   11.30
   2   0   2  186.78   11.00
  -2   0  -2  165.48   11.20
  -2   0  -2  192.08   11.30
  -2   0  -2  186.38   10.70
  -2   0  -2  172.68   10.80
   2   0   2  182.98   10.90
   2   0   2  171.08   10.70
  -2   0  -2  185.68   11.20
   3   0   2   -2.40    1.10
   3   0   2   -1.00    1.50
  -3   0  -2   -2.20    1.50
  -3   0  -2   -1.00    1.60
   3   0   2    0.20    1.60
   3   0   2    0.30    1.40
   3   0   2   -3.10    1.20
  -3   0  -2    0.50    1.90
  -3   0  -2   -4.40    1.60
  -4   0  -2 1342.47   79.39
  -4   0  -2 1373.86   76.79
   4   0   2 1500.85   76.89
   4   0   2 1430.66   78.69
  -4   0  -2 1592.04   78.99
  -4   0  -2 1315.57   78.89
   4   0   2 1292.17   76.59
  -5   0  -2   -4.60    1.60
  -5   0  -2    0.40    2.50
  -5   0  -2    0.70    1.00
   5   0   2    0.60    2.30
  -5   0  -2   -1.50    2.60
   5   0   2   -1.80    2.30
  -6   0  -2   22.10    4.40
   6   0   2   23.40    4.30
   6   0   2   22.10    4.00
  -6   0  -2   20.80    4.70
  -6   0  -2   24.90    2.60
  -6   0  -2   18.30    4.80
  -7   0  -2    1.30    4.10
   7   0   2    0.90    3.10
  -7   0  -2    1.70    3.60
  -7   0  -2    0.10    1.60
   7   0   2    1.60    3.20
  -7   0  -2   -3.30    2.60
  -8   0  -2    8.60    4.10
   8   0   2   10.40    4.40
  -8   0  -2   12.40    2.50
  -8   0  -2    3.30    4.80
   8   0   2    6.10    3.90
  -8   0  -2    5.50    4.30
   9   0   2   -4.00    3.70
  -9   0  -2    5.70    5.10
   9   0   2   -3.00    4.10
  -9   0  -2    3.10    5.30
  -9   0  -2   -0.80    2.30
  -9   0  -2    0.20    4.80
 -10   0  -2   39.40    7.90
 -10   0  -2   37.70    8.50
  10   0   2   46.60    7.90
  10   0   2   50.59    7.50
 -10   0  -2   47.50    9.30
 -11   0  -2    5.40    6.30
  11   0   2    5.30    5.20
 -11   0  -2   -5.10    5.70
 -11   0  -2   -1.30    6.30
  11   0   2   -8.00    4.00
  12   0   2   41.60    8.00
 -12   0  -2   46.80    9.60
 -12   0  -2   38.60    9.70
 -12   0  -2   36.60   10.60
  12   0   2   29.20    7.90
 -13   0  -2    7.80    7.60
 -13   0  -2    2.70    8.30
  13   0   2    4.10    6.30
 -13   0  -2   -3.00    5.50
  13   0   2    5.50    5.80
  14   0   2   36.10    9.60
 -14   0  -2   20.00   10.70
  14   0   2   53.89    9.50
 -14   0  -2   57.19   11.90
 -14   0  -2   50.59   11.50
 -15  -1   2   36.20   11.30
 -15  -1   2   39.60   11.80
  15  -1  -2   25.50    9.30
  15  -1  -2   23.50    8.20
 -15  -1   2   29.70   11.10
  15   1  -2   40.80    9.90
 -15   1   2   28.90   10.80
 -15   1   2   35.70   11.20
  15   1  -2   46.70    9.10
 -15   1   2   23.30   10.70
 -14  -1   2   -2.50    7.30
  14  -1  -2    0.90    6.70
  14  -1  -2    5.80    6.70
 -14  -1   2    6.50    8.60
 -14  -1   2   16.90    9.50
 -14   1   2    5.40    8.40
 -14   1   2    3.60    8.20
  14   1  -2   -5.60    6.20
 -14   1   2    5.00    8.10
  14   1  -2   14.20    7.10
  13  -1  -2   -3.20    5.50
 -13  -1   2    5.70    7.50
  13  -1  -2    7.50    6.70
 -13  -1   2   -0.80    7.30
 -13  -1   2    4.40    7.90
 -13   1   2    3.40    8.00
  13   1  -2   -6.70    5.10
  13   1  -2   -4.50    5.50
 -13   1   2    9.40    8.20
 -13   1   2    0.70    7.80
  12  -1  -2   -5.90    4.70
 -12  -1   2    2.50    6.60
 -12  -1   2  -12.30    5.70
 -12  -1   2   11.50    7.70
  12  -1  -2    3.20    5.30
 -12   1   2    5.70    6.40
  12   1  -2   13.00    6.10
 -12   1   2    6.70    7.30
 -12   1   2   16.00    7.60
  12   1  -2   -0.30    5.00
 -11  -1   2  102.99   13.30
  11  -1  -2  119.49   12.00
  11  -1  -2  117.99   10.60
 -11  -1   2  124.79   12.80
 -11  -1   2   90.39   13.30
 -11   1   2  119.39   12.70
  11   1  -2  112.29   10.70
  11   1  -2  115.19   11.60
 -11   1   2   88.29   12.70
 -11   1   2  100.59   13.40
 -11   1   2  108.19   10.40
 -10  -1   2  101.99    9.50
  10  -1  -2  112.19   11.10
 -10  -1   2  143.29   13.30
 -10  -1   2   95.49   12.90
 -10  -1   2  134.49   12.20
  10  -1  -2  110.99   10.40
  10   1  -2   88.09    9.80
 -10   1   2  111.29    9.90
 -10   1   2   97.09   12.60
  10   1  -2  109.09   10.80
 -10   1   2  114.49   12.30
 -10   1   2  101.39   11.60
  -9  -1   2   -5.00    4.50
  -9  -1   2   -0.30    5.20
  -9  -1   2    0.60    5.00
   9  -1  -2    2.40    3.30
  -9  -1   2   -2.60    3.20
   9  -1  -2    0.60    3.80
  -9   1   2   -0.70    3.10
  -9   1   2   -4.40    4.50
   9   1  -2   -0.80    3.90
  -9   1   2    6.10    5.00
   9   1  -2   -1.90    3.60
  -9   1   2   -2.10    4.40
  -8  -1   2  146.29   11.90
   8  -1  -2  137.69   10.60
   8  -1  -2  146.49   11.50
  -8  -1   2  152.88   10.80
  -8  -1   2  126.79   12.00
  -8  -1   2  135.29   12.90
  -8   1   2  121.89   12.10
   8   1  -2  137.29   10.60
  -8   1   2  138.69   10.50
  -8   1   2  120.99   11.80
   8   1  -2  144.09   11.30
  -8   1   2  163.48   12.20
  -7  -1   2 1134.59   68.79
   7  -1  -2 1154.98   67.49
  -7  -1   2 1064.29   67.69
  -7  -1   2 1244.58   66.49
  -7  -1   2 1207.18   66.69
   7  -1  -2 1159.18   65.29
   7   1  -2 1173.78   65.39
   7   1  -2 1219.88   65.89
  -7   1   2 1194.58   66.69
  -7   1   2 1106.49   66.09
  -7   1   2 1118.09   68.49
  -7   1   2 1247.18   68.29
   7   1  -2 1237.48   67.29
  -6  -1   2  304.47   18.50
   6  -1  -2  307.67   18.30
  -6  -1   2  292.67   19.90
   6  -1  -2  290.97   18.80
  -6  -1   2  289.87   18.90
  -6  -1   2  310.87   19.80
   6   1  -2  299.07   18.80
   6   1  -2  300.47   17.70
   6   1  -2  313.67   18.30
  -6   1   2  271.67   18.80
  -6   1   2  310.27   20.10
  -6   1   2  290.17   18.40
  -6   1   2  269.57   19.30
   5  -1  -2  732.33   40.90
  -5  -1   2  712.33   41.90
  -5  -1   2  671.73   41.30
  -5  -1   2  727.13   40.60
  -5  -1   2  720.03   40.30
   5  -1  -2  743.03   39.80
   5  -1  -2  732.83   40.20
  -5   1   2  744.43   41.50
   5   1  -2  635.84   40.60
   5   1  -2  625.84   39.40
  -5   1   2  722.43   40.60
  -5   1   2  676.13   41.70
   5   1  -2  734.23   40.20
  -5   1   2  739.23   40.40
   4  -1  -2 1091.59   59.89
   4  -1  -2  993.00   58.19
  -4  -1   2 1029.40   60.89
   4  -1  -2 1082.69   59.59
  -4  -1   2 1081.69   59.89
  -4  -1   2 1093.29   58.89
  -4  -1   2 1081.29   59.79
  -4  -1   2  970.00   60.09
   4  -1  -2 1109.89   60.29
  -4   1   2 1016.00   58.69
  -4   1   2 1052.09   60.79
  -4   1   2 1096.99   60.29
   4   1  -2 1115.49   59.59
  -4   1   2 1051.39   59.79
   4   1  -2  999.40   58.19
   4   1  -2 1054.49   58.59
   4   1  -2 1174.88   59.99
  -4   1   2 1072.79   58.19
   3  -1  -2   35.40    3.00
   3  -1  -2   34.50    3.60
  -3  -1   2   35.50    2.90
  -3  -1   2   28.50    3.20
  -3  -1   2   32.70    3.30
   3  -1  -2   36.60    3.60
   3  -1  -2   34.60    3.20
  -3  -1   2   26.70    3.40
   3  -1  -2   27.20    2.80
   3  -1  -2   28.60    3.00
  -3  -1   2   32.00    3.10
  -3  -1   2   28.90    3.80
  -3   1   2   31.40    3.40
   3   1  -2   37.40    3.10
  -3   1   2   30.20    3.20
   3   1  -2   33.30    3.70
  -3   1   2   35.10    3.60
  -3   1   2   33.20    3.10
   3   1  -2   33.00    3.30
   3   1  -2   29.60    2.90
   3   1  -2   31.10    3.10
   3   1  -2   35.10    3.50
  -3   1   2   31.40    3.60
  -3   1   2   31.10    2.80
  -2  -1   2  266.47   15.40
  -2  -1   2  280.87   15.00
  -2  -1   2  266.07   15.80
   2  -1  -2  261.57   15.20
  -2  -1   2  250.97   15.60
   2  -1  -2  263.57   14.90
   2  -1  -2  275.97   15.60
   2  -1  -2  249.08   15.40
   2  -1  -2  274.47   15.70
   2  -1  -2  278.87   15.70
  -2  -1   2  247.58   15.60
   2   1  -2  262.27   15.30
  -2   1   2  250.57   15.70
   2   1  -2  275.67   15.70
  -2   1   2  250.47   15.30
  -2   1   2  279.67   15.60
   2   1  -2  243.68   14.90
  -2   1   2  245.58   15.60
   2   1  -2  276.77   15.80
   2   1  -2  246.78   15.40
   2   1  -2  278.37   15.60
  -2   1   2  286.47   15.00
  -2   1   2  274.37   15.40
   1  -1  -2  819.92   42.40
  -1  -1   2  778.02   42.40
   1  -1  -2  696.13   41.90
  -1  -1   2  748.13   42.00
  -1  -1   2  760.12   40.90
   1  -1  -2  813.62   42.30
   1  -1  -2  734.93   40.90
   1   1  -2  780.72   42.40
   1   1  -2  733.33   40.90
  -1   1   2  733.33   41.90
  -1   1   2  776.22   42.30
  -1   1   2  821.82   40.90
  -1   1   2  755.12   42.20
   1   1  -2  658.83   41.90
   0  -1   2  377.46   21.80
   0  -1   2  355.16   21.70
   0  -1  -2  379.36   20.90
   0  -1   2  412.66   21.00
   0  -1   2  414.16   21.60
   0  -1  -2  413.16   21.70
   0  -1  -2  330.37   21.40
   0   1   2  312.17   21.40
   0   1   2  415.26   21.50
   0   1  -2  402.46   21.90
   0   1   2  386.96   20.90
   1  -1   2  625.84   36.80
  -1  -1  -2  661.33   36.60
  -1  -1  -2  676.03   36.60
   1  -1   2  645.94   35.70
   1  -1   2  677.93   36.60
  -1  -1  -2  602.64   36.60
   1  -1   2  676.73   36.80
  -1  -1  -2  639.54   35.60
  -1  -1  -2  670.03   36.50
   1   1   2  675.03   35.60
  -1   1  -2  623.84   36.70
   1   1   2  646.94   36.60
   1   1   2  665.43   36.50
  -1   1  -2  664.53   36.60
  -1   1  -2  685.03   36.80
  -1   1  -2  695.53   35.80
  -1   1  -2  598.94   36.70
   1   1   2  653.93   36.60
   1   1   2  683.13   36.60
   2  -1   2   86.59    6.00
  -2  -1  -2   93.99    6.30
   2  -1   2   92.09    6.40
  -2  -1  -2   90.59    6.00
  -2  -1  -2   98.79    5.60
   2  -1   2   96.09    6.20
  -2  -1  -2   92.59    6.30
  -2  -1  -2   85.99    6.20
   2  -1   2  100.49    6.50
   2  -1   2   99.79    6.10
   2   1   2   85.39    6.00
   2   1   2   95.69    6.30
  -2   1  -2   91.19    6.20
  -2   1  -2  102.99    6.60
   2   1   2   94.99    6.00
  -2   1  -2  101.89    6.50
   2   1   2   88.59    5.30
  -2   1  -2   85.79    6.00
   2   1   2   87.39    6.20
   2   1   2   89.59    6.10
   3  -1   2 5325.57  282.07
  -3  -1  -2 4741.53  283.97
   3  -1   2 5591.44  283.97
  -3  -1  -2 5376.06  281.77
  -3  -1  -2 4893.71  275.07
  -3  -1  -2 5244.88  281.97
   3  -1   2 5379.76  275.37
   3  -1   2 4968.80  281.87
   3  -1   2 5366.06  275.27
  -3  -1  -2 4708.23  281.77
   3   1   2 5446.15  281.77
  -3   1  -2 4917.21  283.87
  -3   1  -2 4999.90  281.97
   3   1   2 4911.21  275.17
  -3   1  -2 4770.12  275.17
   3   1   2 5290.57  281.87
   3   1   2 5321.17  275.17
  -3   1  -2 5319.47  281.87
   3   1   2 5035.30  283.87
  -4  -1  -2   10.90    2.60
   4  -1   2    8.70    2.40
  -4  -1  -2    9.00    2.70
   4  -1   2    8.40    2.60
  -4  -1  -2    7.80    2.80
  -4  -1  -2   10.30    2.40
   4   1   2    6.80    2.10
  -4   1  -2    8.30    2.80
  -4   1  -2   10.80    2.60
  -4   1  -2   10.10    2.60
   4   1   2   13.20    2.40
   4   1   2    8.60    2.40
   4   1   2    6.90    2.20
   5  -1   2   -2.50    2.20
  -5  -1  -2    0.40    0.90
   5  -1   2   -2.10    1.60
  -5  -1  -2   -0.30    2.30
  -5  -1  -2   -1.10    2.40
  -5  -1  -2   -0.80    2.60
  -5   1  -2   -0.20    2.60
   5   1   2    2.10    2.20
  -5   1  -2    1.00    2.90
   5   1   2   -0.20    1.70
  -5   1  -2    3.60    3.10
  -6  -1  -2   56.29    7.10
   6  -1   2   50.29    5.80
  -6  -1  -2   53.99    4.00
   6  -1   2   58.79    6.20
  -6  -1  -2   59.99    6.70
  -6  -1  -2   56.39    6.10
  -6   1  -2   59.09    6.40
   6   1   2   56.09    6.00
  -6   1  -2   52.89    7.00
  -6   1  -2   60.19    4.60
   6   1   2   56.89    5.70
  -6   1  -2   57.39    6.40
   7  -1   2  705.83   40.60
  -7  -1  -2  721.43   41.10
  -7  -1  -2  756.72   42.70
  -7  -1  -2  718.13   39.60
   7  -1   2  723.93   42.00
  -7  -1  -2  639.44   42.60
  -7   1  -2  697.33   39.90
  -7   1  -2  706.73   42.80
  -7   1  -2  729.73   41.20
  -7   1  -2  627.64   42.10
   7   1   2  696.43   40.60
   7   1   2  719.63   41.70
   8  -1   2   94.79    8.70
  -8  -1  -2   79.59    9.90
  -8  -1  -2   81.09    8.80
  -8  -1  -2   78.79    5.80
  -8  -1  -2   92.69    8.70
   8  -1   2   73.89    7.40
  -8   1  -2   69.79    8.50
   8   1   2   79.29    8.20
  -8   1  -2   62.49    9.10
  -8   1  -2   77.69    6.20
  -8   1  -2   77.89    8.90
   8   1   2   72.79    7.30
   9  -1   2   37.70    6.90
  -9  -1  -2   35.20    4.10
  -9  -1  -2   37.00    8.10
   9  -1   2   41.50    6.70
  -9  -1  -2   40.60    7.50
  -9  -1  -2   50.39    7.70
  -9   1  -2   33.40    7.80
   9   1   2   43.30    6.90
  -9   1  -2   44.40    7.60
  -9   1  -2   32.20    7.40
   9   1   2   43.80    6.50
  -9   1  -2   49.00    4.90
  10  -1   2    4.10    4.90
 -10  -1  -2    3.00    5.20
  10  -1   2   -3.90    4.50
 -10  -1  -2    2.70    5.40
 -10  -1  -2   12.90    7.10
 -10   1  -2    5.10    5.90
 -10   1  -2    9.90    6.50
 -10   1  -2   12.80    5.50
  10   1   2    7.50    5.00
  10   1   2    9.50    4.80
 -11  -1  -2  116.29   13.60
  11  -1   2  114.59   12.50
  11  -1   2  137.99   12.50
 -11  -1  -2  140.99   13.60
 -11  -1  -2  134.29   15.10
  11   1   2  167.08   13.60
  11   1   2  133.39   12.10
 -11   1  -2  156.78   14.70
 -11   1  -2  123.19   13.30
 -11   1  -2  126.39   14.60
 -12  -1  -2    5.60    7.00
  12  -1   2    9.20    6.60
  12  -1   2   28.80    6.40
 -12  -1  -2   13.40    7.30
 -12  -1  -2   15.00    8.20
 -12   1  -2   11.70    7.30
 -12   1  -2   19.10    7.70
  12   1   2    9.10    5.70
  12   1   2   15.20    5.50
 -12   1  -2    4.10    7.40
  13  -1   2   21.00    7.20
 -13  -1  -2   28.70   10.00
 -13  -1  -2   25.20    9.30
 -13  -1  -2   -0.40    7.10
  13  -1   2    7.00    6.90
 -13   1  -2    3.30    8.30
  13   1   2   50.79    9.70
  13   1   2   24.30    7.20
 -13   1  -2   20.80    8.50
 -13   1  -2   27.00    9.00
 -14  -1  -2   25.60   10.20
  14  -1   2   19.60    7.50
 -14  -1  -2   17.30    9.80
  14  -1   2    5.60    7.00
 -14  -1  -2   17.20    9.10
  14   1   2   14.20    8.70
 -14   1  -2    3.10    8.50
  14   1   2   19.80    7.10
 -14   1  -2   19.60    9.40
 -14   1  -2   27.70    9.90
 -15  -2   2    0.70    8.40
 -15  -2   2   -4.50    7.90
  15  -2  -2    1.30    7.00
  15  -2  -2    5.10    7.80
 -15   2   2    7.50    9.30
  15   2  -2    3.60    8.20
  15   2  -2    6.40    6.40
 -15   2   2    2.10    8.50
  14  -2  -2   67.39   11.20
  14  -2  -2   54.19   10.10
 -14  -2   2   58.79   12.90
 -14  -2   2   35.80   11.40
 -14  -2   2   33.30   10.90
  14   2  -2   58.29   10.60
 -14   2   2   52.69   11.80
 -14   2   2   37.80   10.90
  14   2  -2   62.79   10.00
 -14   2   2   41.20   11.80
 -13  -2   2   62.89   12.50
 -13  -2   2   43.90   10.70
  13  -2  -2   54.69    9.40
 -13  -2   2   46.50   10.90
  13  -2  -2   56.29   10.20
  13   2  -2   62.79   10.00
 -13   2   2   76.09   12.90
  13   2  -2   68.09    9.70
 -13   2   2   52.89   10.50
 -13   2   2   45.50   10.80
 -12  -2   2   47.50    9.90
 -12  -2   2   55.99   10.30
 -12  -2   2   51.09   10.20
  12  -2  -2   37.90    8.20
  12  -2  -2   39.20    7.80
 -12   2   2   43.10    9.60
  12   2  -2   47.20    8.60
  12   2  -2   44.00    7.80
 -12   2   2   40.60    9.70
 -12   2   2   52.29   10.10
 -11  -2   2   17.00    6.30
  11  -2  -2   12.80    5.70
  11  -2  -2    9.90    5.90
 -11  -2   2   14.30    7.60
 -11  -2   2    4.30    6.10
  11   2  -2    2.20    5.40
 -11   2   2    4.60    6.30
  11   2  -2    3.30    4.90
 -11   2   2   11.60    7.00
 -11   2   2   -1.30    5.60
 -11   2   2   11.50    4.80
 -10  -2   2   23.20    7.20
  10  -2  -2   22.90    5.90
 -10  -2   2   21.00    5.00
 -10  -2   2   29.70    7.50
  10  -2  -2   19.70    5.60
 -10  -2   2   27.70    7.80
 -10   2   2   26.70    7.30
  10   2  -2   45.50    7.30
 -10   2   2   38.30    8.10
 -10   2   2   29.00    5.50
  10   2  -2   30.80    6.10
 -10   2   2   24.80    7.70
  -9  -2   2   83.59    8.30
   9  -2  -2  102.09    9.60
  -9  -2   2   79.79   11.20
   9  -2  -2   91.39    8.70
  -9  -2   2   88.69    9.90
  -9  -2   2   92.99   10.40
  -9   2   2   92.19    8.40
   9   2  -2  107.19    9.50
  -9   2   2   91.09   10.50
  -9   2   2   76.99    9.60
  -9   2   2   87.59   10.10
   9   2  -2   77.29    8.30
  -8  -2   2  371.36   22.50
   8  -2  -2  349.07   23.50
  -8  -2   2  406.76   24.10
  -8  -2   2  374.36   25.30
  -8  -2   2  353.36   24.50
   8  -2  -2  356.76   22.60
  -8   2   2  382.16   23.90
  -8   2   2  325.27   24.30
   8   2  -2  394.56   23.60
   8   2  -2  348.77   22.30
  -8   2   2  361.76   22.60
  -8   2   2  341.37   24.20
   7  -2  -2   90.59    8.40
  -7  -2   2  104.99    9.40
  -7  -2   2   85.09    7.70
   7  -2  -2   86.49    7.80
  -7  -2   2   92.09    8.80
  -7  -2   2   89.29    9.70
  -7   2   2   97.49    9.20
  -7   2   2  100.99    8.90
   7   2  -2   91.99    8.00
  -7   2   2   82.39    8.60
   7   2  -2   97.89    6.70
  -7   2   2   89.59    7.50
   7   2  -2   87.79    7.30
  -6  -2   2  721.83   46.70
   6  -2  -2  744.73   44.10
  -6  -2   2  796.62   46.40
  -6  -2   2  794.02   45.10
   6  -2  -2  764.92   45.70
  -6  -2   2  832.12   45.20
  -6   2   2  748.03   45.00
   6   2  -2  853.11   45.70
   6   2  -2  766.12   44.20
  -6   2   2  845.02   46.50
   6   2  -2  835.22   44.60
  -6   2   2  756.82   46.60
  -6   2   2  764.22   45.10
   5  -2  -2  251.77   16.90
   5  -2  -2  283.37   16.50
   5  -2  -2  283.67   16.50
  -5  -2   2  242.48   17.20
  -5  -2   2  291.17   17.20
  -5  -2   2  277.07   18.10
  -5  -2   2  287.97   16.80
  -5   2   2  259.57   17.60
   5   2  -2  260.97   16.30
   5   2  -2  297.37   16.30
   5   2  -2  287.77   16.90
  -5   2   2  262.97   16.70
  -5   2   2  246.18   17.40
  -5   2   2  246.68   16.90
  -4  -2   2  877.91   49.20
   4  -2  -2  816.32   49.90
   4  -2  -2  968.50   50.59
   4  -2  -2  913.61   49.90
  -4  -2   2  953.00   50.09
  -4  -2   2  882.51   49.99
  -4  -2   2  835.52   50.39
  -4  -2   2  872.41   51.09
   4  -2  -2  924.51   48.80
  -4   2   2  871.51   50.89
   4   2  -2  920.21   49.99
   4   2  -2  939.81   49.20
  -4   2   2  838.12   50.39
  -4   2   2  854.31   49.90
  -4   2   2  849.61   49.20
   4   2  -2  798.12   48.50
   4   2  -2  926.01   49.80
  -4   2   2  900.01   48.70
  -3  -2   2 1239.58   68.79
  -3  -2   2 1203.18   68.99
   3  -2  -2 1293.87   68.89
   3  -2  -2 1150.78   68.49
  -3  -2   2 1284.67   68.59
   3  -2  -2 1217.88   67.19
   3  -2  -2 1184.98   66.79
  -3  -2   2 1137.29   67.19
   3  -2  -2 1319.67   68.69
   3  -2  -2 1337.57   69.49
  -3  -2   2 1154.48   66.69
  -3  -2   2 1227.68   69.59
  -3   2   2 1306.67   66.89
  -3   2   2 1191.08   67.19
  -3   2   2 1153.78   68.89
   3   2  -2 1195.18   66.79
   3   2  -2 1296.57   67.29
  -3   2   2 1209.08   68.69
  -3   2   2 1243.18   68.49
   3   2  -2 1278.67   68.89
   3   2  -2 1265.07   69.59
   3   2  -2 1154.58   68.39
   3   2  -2 1284.97   68.69
  -3   2   2 1259.27   69.39
  -2  -2   2  806.52   46.80
   2  -2  -2  787.62   45.20
  -2  -2   2  852.81   46.40
  -2  -2   2  824.82   46.80
   2  -2  -2  909.11   47.00
  -2  -2   2  876.61   45.30
   2  -2  -2  826.12   45.50
   2  -2  -2  858.71   46.70
   2  -2  -2  792.52   46.40
   2  -2  -2  865.81   46.70
  -2   2   2  767.12   45.50
   2   2  -2  809.32   45.20
   2   2  -2  835.22   46.70
  -2   2   2  836.92   46.90
   2   2  -2  865.01   46.70
  -2   2   2  851.51   46.70
   2   2  -2  838.32   45.60
   2   2  -2  803.62   47.10
   2   2  -2  827.52   46.40
  -2   2   2  871.61   45.30
  -2   2   2  839.02   46.40
  -2   2   2  800.22   46.70
   1  -2  -2  781.62   45.40
   1  -2  -2  853.51   46.70
  -1  -2   2  876.21   46.50
   1  -2  -2  917.61   46.70
  -1  -2   2  883.81   45.30
   1  -2  -2  769.82   45.10
   1  -2  -2  793.82   46.30
   1  -2  -2  845.62   46.50
  -1  -2   2  801.12   46.90
   1   2  -2  834.32   46.90
   1   2  -2  832.92   45.30
  -1   2   2  815.62   46.70
  -1   2   2  853.41   46.70
   1   2  -2  801.52   46.50
  -1   2   2  884.51   45.20
  -1   2   2  862.21   46.30
   0  -2   2   97.19    6.30
   0  -2   2   98.89    6.00
   0  -2   2  101.99    6.50
   0  -2  -2   96.49    6.00
   0  -2  -2  105.69    6.30
   0  -2   2  103.29    6.70
   0   2  -2  105.39    6.30
   0   2  -2   99.19    6.10
   0   2   2  100.69    6.10
   0   2   2   97.79    6.00
   0   2   2  106.09    5.80
   0   2  -2  109.99    6.70
   0   2   2  100.99    6.30
   1  -2   2  499.15   26.50
  -1  -2  -2  475.75   27.10
  -1  -2  -2  485.45   26.90
  -1  -2  -2  476.45   26.30
  -1  -2  -2  500.35   27.10
   1  -2   2  494.35   27.20
   1  -2   2  496.25   27.40
   1  -2   2  491.35   27.40
   1   2   2  469.25   27.10
  -1   2  -2  489.95   27.40
  -1   2  -2  478.75   27.50
   1   2   2  483.45   26.30
   1   2   2  479.05   27.00
   1   2   2  490.05   27.10
  -1   2  -2  466.55   27.20
  -1   2  -2  457.65   26.50
   1   2   2  478.65   26.90
  -2  -2  -2  273.87   15.50
  -2  -2  -2  287.17   16.00
  -2  -2  -2  272.87   15.10
   2  -2   2  261.57   16.20
   2  -2   2  269.77   15.60
   2  -2   2  276.17   15.20
   2  -2   2  238.58   15.60
   2  -2   2  304.47   16.00
  -2  -2  -2  266.57   16.10
  -2  -2  -2  238.08   15.90
   2  -2   2  281.17   16.30
   2   2   2  265.77   15.80
  -2   2  -2  274.37   15.70
   2   2   2  284.67   15.40
  -2   2  -2  245.68   16.10
  -2   2  -2  274.67   16.00
   2   2   2  277.57   16.00
   2   2   2  279.57   16.00
  -2   2  -2  273.47   16.20
   2   2   2  257.37   15.50
   2   2   2  284.07   15.20
   2   2   2  273.47   15.20
  -3  -2  -2  789.32   45.20
  -3  -2  -2  744.53   44.80
   3  -2   2  879.51   45.20
   3  -2   2  786.42   42.90
   3  -2   2  835.62   45.00
   3  -2   2  732.73   43.70
   3  -2   2  765.32   44.80
   3  -2   2  847.12   43.80
  -3  -2  -2  828.32   44.70
  -3  -2  -2  833.42   43.70
  -3  -2  -2  765.72   43.00
   3   2   2  791.32   45.00
   3   2   2  758.62   44.50
  -3   2  -2  734.33   43.70
   3   2   2  848.52   43.60
   3   2   2  820.72   44.80
   3   2   2  759.42   43.50
  -3   2  -2  775.32   45.00
  -3   2  -2  818.82   45.00
  -3   2  -2  727.73   45.00
   4  -2   2 1125.09   67.89
  -4  -2  -2 1189.38   70.39
   4  -2   2 1356.66   69.99
  -4  -2  -2 1154.08   69.79
  -4  -2  -2 1198.98   67.89
  -4  -2  -2 1311.27   66.99
  -4  -2  -2 1380.46   69.79
   4   2   2 1260.47   70.19
  -4   2  -2 1106.89   69.79
   4   2   2 1326.77   67.89
   4   2   2 1193.48   67.79
  -4   2  -2 1258.77   70.29
   4   2   2 1221.18   69.39
  -4   2  -2 1266.37   68.19
  -5  -2  -2   43.90    6.00
   5  -2   2   40.60    5.00
  -5  -2  -2   42.80    5.10
  -5  -2  -2   42.70    4.80
  -5  -2  -2   45.10    3.20
   5  -2   2   52.39    5.40
  -5   2  -2   53.19    5.30
   5   2   2   40.50    4.50
   5   2   2   49.99    4.90
  -5   2  -2   43.40    5.70
  -5   2  -2   38.00    5.30
  -6  -2  -2  391.16   25.10
   6  -2   2  424.16   25.10
  -6  -2  -2  405.36   22.00
  -6  -2  -2  400.76   24.20
  -6  -2  -2  390.46   22.20
   6  -2   2  422.46   24.20
  -6  -2  -2  365.26   25.30
  -6   2  -2  407.66   25.40
  -6   2  -2  384.26   25.20
   6   2   2  383.26   23.80
   6   2   2  422.76   24.60
  -6   2  -2  395.26   24.40
  -7  -2  -2   69.59    6.70
   7  -2   2   73.59    7.10
   7  -2   2   57.59    7.20
  -7  -2  -2   62.49    4.20
  -7  -2  -2   54.19    8.10
  -7  -2  -2   63.29    4.10
  -7  -2  -2   60.29    7.80
  -7   2  -2   58.69    8.00
  -7   2  -2   63.29    7.90
   7   2   2   70.49    6.80
  -7   2  -2   82.39    7.60
   7   2   2   58.59    6.30
  -7   2  -2   63.09    5.40
  -8  -2  -2  129.89   11.60
   8  -2   2  121.59   10.80
  -8  -2  -2  126.89    7.50
   8  -2   2  112.89   10.20
  -8  -2  -2  126.89   12.20
  -8  -2  -2  124.29   10.60
   8   2   2  112.99   10.00
  -8   2  -2  115.69    8.80
  -8   2  -2  140.19   12.10
  -8   2  -2  122.09   10.50
   8   2   2  150.68   11.00
  -8   2  -2  121.79   11.10
  -9  -2  -2  218.18   15.20
  -9  -2  -2  184.28   15.50
  -9  -2  -2  160.78   15.70
   9  -2   2  174.28   13.90
   9  -2   2  168.78   14.30
  -9   2  -2  199.68   14.90
  -9   2  -2  183.78   12.30
   9   2   2  201.38   14.60
   9   2   2  168.98   13.50
  -9   2  -2  179.48   15.70
  -9   2  -2  199.38   15.80
  10  -2   2  179.58   14.40
  10  -2   2  189.98   15.30
 -10  -2  -2  180.58   16.10
 -10  -2  -2  183.58   14.60
 -10  -2  -2  168.58   16.60
 -10   2  -2  197.38   15.70
 -10   2  -2  177.58   12.40
  10   2   2  178.58   14.70
  10   2   2  170.58   14.00
 -10   2  -2  185.18   16.40
 -10   2  -2  189.78   16.20
  11  -2   2    4.20    5.20
 -11  -2  -2    7.70    6.60
 -11  -2  -2    6.50    6.20
  11  -2   2    8.10    5.80
 -11  -2  -2   -2.10    6.20
  11   2   2    5.00    5.10
 -11   2  -2   -3.30    6.10
 -11   2  -2    7.60    6.60
  11   2   2    8.60    5.10
 -11   2  -2   12.50    7.00
 -12  -2  -2   -4.70    6.40
 -12  -2  -2   10.70    7.30
  12  -2   2    2.70    5.80
 -12  -2  -2    9.10    6.80
  12  -2   2    3.80    6.10
 -12   2  -2    5.80    7.70
 -12   2  -2    8.10    7.40
  12   2   2    6.20    6.00
  12   2   2    4.70    5.40
 -12   2  -2   24.10    7.10
  13  -2   2   60.39   10.00
 -13  -2  -2   47.00   10.90
 -13  -2  -2   70.89   13.10
  13  -2   2   74.79   11.40
 -13  -2  -2   68.19   11.90
  13   2   2   64.09   10.60
 -13   2  -2   63.09   12.50
 -13   2  -2   69.89   11.90
 -13   2  -2   59.89   11.40
  13   2   2   64.49    9.70
 -14  -2  -2   40.20   10.70
 -14  -2  -2   51.19   11.60
  14  -2   2   37.60   10.00
 -14  -2  -2   39.60   11.80
  14  -2   2   29.70    8.20
  14   2   2   38.60    9.20
 -14   2  -2   35.60   10.30
 -14   2  -2   24.00   10.50
  14   2   2   32.90    8.20
 -14   2  -2   34.80   10.90
  15  -3  -2   -1.80    7.40
  15   3  -2   15.30    7.90
  14  -3  -2    8.00    7.10
 -14  -3   2   14.90    9.00
  14  -3  -2   -1.60    6.40
 -14  -3   2   18.50    9.10
 -14  -3   2   12.90    9.50
  14   3  -2   11.40    7.30
 -14   3   2   15.90    9.80
 -14   3   2   16.80    9.30
 -14   3   2    8.80    8.70
  14   3  -2   14.90    6.60
 -13  -3   2  -11.00    6.90
  13  -3  -2   -2.20    5.40
  13  -3  -2   -0.70    6.40
 -13  -3   2   -0.70    7.60
 -13  -3   2    3.80    7.50
 -13   3   2   -5.30    7.00
  13   3  -2    0.80    5.70
  13   3  -2   -1.90    5.40
 -13   3   2    1.60    7.10
 -13   3   2    1.60    7.50
 -12  -3   2   65.89   11.20
 -12  -3   2   45.60   11.00
  12  -3  -2   59.69   10.00
 -12  -3   2   81.99   11.70
  12  -3  -2   68.79    9.70
 -12   3   2   69.39   11.10
  12   3  -2   79.59    9.50
 -12   3   2   49.10   10.60
  12   3  -2   73.49    9.90
 -12   3   2   73.79   11.80
  11  -3  -2   12.70    6.00
 -11  -3   2   25.30    8.60
 -11  -3   2   13.80    6.80
 -11  -3   2   12.70    6.70
  11  -3  -2    8.50    5.60
 -11   3   2   11.10    6.90
  11   3  -2   19.50    5.60
 -11   3   2    4.60    6.10
  11   3  -2    5.60    5.30
 -11   3   2    8.70    4.90
 -11   3   2   20.00    7.00
 -10  -3   2  476.05   34.40
 -10  -3   2  493.65   31.30
 -10  -3   2  476.25   35.10
 -10  -3   2  585.94   34.00
  10  -3  -2  585.54   32.70
  10  -3  -2  506.65   33.50
  10   3  -2  513.15   32.10
  10   3  -2  535.55   33.20
 -10   3   2  547.85   34.90
 -10   3   2  503.65   34.80
 -10   3   2  550.94   33.90
 -10   3   2  533.25   32.30
  -9  -3   2   -1.70    3.50
   9  -3  -2    1.40    4.30
  -9  -3   2   -1.70    2.90
  -9  -3   2   -1.30    5.30
  -9  -3   2   -0.70    4.60
   9  -3  -2    1.60    3.90
  -9   3   2    1.40    4.00
  -9   3   2   -3.00    2.70
   9   3  -2   -6.10    3.40
   9   3  -2   -1.20    3.50
  -9   3   2    4.00    5.10
  -9   3   2   -1.20    4.60
  -8  -3   2   13.40    5.10
  -8  -3   2   16.20    6.00
   8  -3  -2   16.60    4.40
  -8  -3   2   18.20    5.20
  -8  -3   2   15.20    3.70
   8  -3  -2   13.30    3.90
  -8   3   2   16.70    5.40
   8   3  -2    7.90    4.00
   8   3  -2   13.80    2.50
   8   3  -2   23.30    4.50
  -8   3   2   20.80    5.60
  -8   3   2    7.00    4.40
  -8   3   2   14.20    3.90
   7  -3  -2   -2.70    2.90
  -7  -3   2    0.80    3.70
   7  -3  -2   -0.70    3.30
  -7  -3   2    2.30    4.30
  -7  -3   2    8.60    3.00
  -7  -3   2    2.40    4.00
  -7   3   2   -1.90    2.80
   7   3  -2    5.40    1.80
   7   3  -2    4.60    3.10
   7   3  -2   -0.10    2.00
  -7   3   2    0.30    2.70
  -7   3   2    4.20    3.90
  -7   3   2    2.80    3.00
  -6  -3   2  696.73   42.80
  -6  -3   2  673.43   42.10
   6  -3  -2  647.14   40.10
   6  -3  -2  690.83   41.60
  -6  -3   2  726.13   40.90
  -6  -3   2  730.53   41.10
   6   3  -2  719.93   40.20
  -6   3   2  723.53   41.10
   6   3  -2  780.72   41.50
  -6   3   2  749.23   42.30
   6   3  -2  745.13   40.40
  -6   3   2  702.53   41.10
  -6   3   2  647.64   42.20
  -5  -3   2   -2.60    2.90
  -5  -3   2    2.50    2.80
  -5  -3   2   -1.40    2.10
  -5  -3   2    0.60    2.30
   5  -3  -2    0.80    2.00
  -5  -3   2    3.70    2.90
   5  -3  -2    2.70    2.20
   5   3  -2   -1.60    1.50
   5   3  -2    1.90    2.00
   5   3  -2    2.90    2.10
  -5   3   2   -3.40    2.40
   5   3  -2   -0.60    1.70
  -4  -3   2   25.40    3.90
   4  -3  -2   23.60    3.40
  -4  -3   2   33.50    4.20
   4  -3  -2   22.80    3.70
   4  -3  -2   26.20    3.20
  -4  -3   2   31.00    3.40
  -4   3   2   24.50    3.30
  -4   3   2   26.10    2.90
   4   3  -2   27.10    3.50
  -4   3   2   31.70    3.90
  -4   3   2   28.00    3.90
   4   3  -2   33.00    3.40
  -4   3   2   24.80    3.80
   3  -3  -2  867.51   47.70
   3  -3  -2  898.41   48.90
   3  -3  -2  831.62   48.80
  -3  -3   2  906.41   48.70
  -3  -3   2  895.81   47.40
   3  -3  -2  904.31   49.10
   3  -3  -2  873.01   47.40
  -3  -3   2  844.52   48.90
   3  -3  -2  961.80   49.50
  -3  -3   2  873.41   49.10
  -3   3   2  852.71   48.60
   3   3  -2  847.92   48.60
  -3   3   2  862.81   48.90
  -3   3   2  852.31   47.90
   3   3  -2  890.21   48.90
   3   3  -2  901.41   47.90
  -3   3   2  850.01   49.00
   3   3  -2  753.82   47.30
  -3   3   2  905.71   47.50
   3   3  -2  848.82   49.00
   3   3  -2  873.31   49.60
  -3   3   2  826.62   49.30
   2  -3  -2  175.78   11.60
  -2  -3   2  206.08   12.30
   2  -3  -2  213.38   12.00
   2  -3  -2  198.38   11.90
   2  -3  -2  197.58   11.50
   2  -3  -2  199.78   12.00
  -2  -3   2  199.98   11.70
   2  -3  -2  201.08   11.30
  -2  -3   2  199.38   11.30
   2   3  -2  180.98   11.20
  -2   3   2  199.98   12.00
   2   3  -2  202.18   12.10
   2   3  -2  194.98   11.70
  -2   3   2  195.48   11.90
  -2   3   2  192.78   11.60
  -2   3   2  185.98   11.60
   2   3  -2  206.98   12.10
  -2   3   2  201.88   11.30
  -2   3   2  172.98   11.80
  -1  -3   2   85.59    5.60
   1  -3  -2   82.99    5.50
   1  -3  -2   82.09    5.30
  -1  -3   2   90.49    6.10
   1  -3  -2   85.29    5.70
   1  -3  -2   88.39    5.40
   1  -3  -2   90.89    5.40
  -1  -3   2   87.59    5.30
  -1   3   2   78.89    5.30
  -1   3   2   86.29    5.10
   1   3  -2   89.49    5.60
  -1   3   2   89.09    5.50
   1   3  -2   97.59    6.10
  -1   3   2   78.49    5.70
   1   3  -2   89.99    5.30
  -1   3   2   84.29    5.30
   0  -3   2   27.70    2.40
   0  -3   2   23.50    2.60
   0  -3  -2   23.50    2.30
   0  -3   2   22.20    2.00
   0  -3  -2   29.70    2.00
   0   3   2   26.80    1.80
   0   3  -2   24.90    2.10
   0   3  -2   27.00    2.30
   0   3   2   26.90    2.30
   0   3   2   27.40    2.00
   0   3   2   27.90    1.90
   1  -3   2  650.73   34.70
  -1  -3  -2  590.24   34.20
   1  -3   2  612.54   33.70
   1  -3   2  591.64   34.70
  -1  -3  -2  583.84   34.30
   1  -3   2  653.23   34.80
  -1   3  -2  616.04   33.70
  -1   3  -2  656.03   34.90
   1   3   2  624.34   34.20
   1   3   2  599.34   34.20
  -1   3  -2  560.04   34.60
   1   3   2  598.94   33.30
  -1   3  -2  647.74   34.80
   1   3   2  614.44   34.30
   1   3   2  620.24   33.90
   2  -3   2 2652.83  139.79
  -2  -3  -2 2686.73  142.79
  -2  -3  -2 2483.65  142.89
  -2  -3  -2 2573.94  139.39
   2  -3   2 2494.25  139.59
   2  -3   2 2701.83  143.29
   2  -3   2 2550.74  140.09
  -2  -3  -2 2537.45  140.09
   2  -3   2 2520.45  143.19
   2  -3   2 2786.32  143.99
  -2   3  -2 2463.75  139.59
  -2   3  -2 2522.65  143.99
   2   3   2 2603.94  142.69
   2   3   2 2713.33  140.19
   2   3   2 2529.15  143.99
   2   3   2 2580.84  142.59
   2   3   2 2713.53  139.39
  -2   3  -2 2667.33  143.19
   2   3   2 2731.03  142.79
  -2   3  -2 2586.44  143.19
   2   3   2 2482.55  139.39
  -3  -3  -2   65.59    5.60
   3  -3   2   69.89    4.60
  -3  -3  -2   62.79    4.60
   3  -3   2   57.09    5.20
  -3  -3  -2   64.69    5.30
   3  -3   2   69.29    5.70
  -3  -3  -2   73.09    5.10
  -3  -3  -2   65.69    5.40
   3  -3   2   73.59    5.80
   3  -3   2   76.49    5.30
   3   3   2   72.39    5.10
   3   3   2   77.49    5.60
  -3   3  -2   59.09    5.60
   3   3   2   75.49    5.00
   3   3   2   63.29    4.90
   3   3   2   68.19    5.40
  -3   3  -2   68.19    5.40
  -3   3  -2   59.89    5.20
  -4  -3  -2   26.40    4.00
  -4  -3  -2   24.20    3.30
  -4  -3  -2   24.70    3.40
   4  -3   2   18.60    3.10
  -4  -3  -2   22.60    2.40
  -4  -3  -2   14.00    3.20
   4  -3   2   18.10    3.40
   4   3   2   19.70    2.90
  -4   3  -2   26.50    3.70
  -4   3  -2   20.20    3.20
   4   3   2   26.20    3.10
  -4   3  -2   28.50    3.90
   4   3   2   21.50    3.10
  -5  -3  -2  238.38   14.10
  -5  -3  -2  234.48   15.40
  -5  -3  -2  236.18   16.50
   5  -3   2  268.97   16.20
  -5  -3  -2  249.18   15.80
  -5  -3  -2  245.88   16.20
   5  -3   2  249.48   15.60
   5   3   2  243.68   15.10
  -5   3  -2  232.28   15.60
  -5   3  -2  248.58   16.30
  -5   3  -2  238.68   16.40
   5   3   2  248.38   15.20
   5   3   2  259.87   15.70
   6  -3   2 1139.89   62.09
  -6  -3  -2 1123.79   60.39
   6  -3   2 1102.79   60.19
  -6  -3  -2 1052.09   58.59
  -6  -3  -2  968.90   61.69
  -6  -3  -2 1007.40   62.59
   6   3   2 1023.10   59.69
  -6   3  -2 1109.49   62.59
  -6   3  -2 1118.49   60.69
  -6   3  -2 1134.99   62.49
   6   3   2 1084.69   61.39
   7  -3   2  162.48   12.10
  -7  -3  -2  152.68    9.00
  -7  -3  -2  130.99   11.80
  -7  -3  -2  170.88   11.80
  -7  -3  -2  123.89   12.60
   7  -3   2  158.88   11.40
  -7   3  -2  160.48   12.50
   7   3   2  129.19   10.50
  -7   3  -2  155.38   10.20
  -7   3  -2  148.39   11.40
   7   3   2  146.79   11.20
  -7   3  -2  135.09   12.00
   8  -3   2  379.96   24.30
  -8  -3  -2  350.06   24.40
  -8  -3  -2  386.06   20.60
   8  -3   2  365.96   23.30
  -8  -3  -2  379.26   23.70
  -8  -3  -2  337.27   25.00
   8   3   2  391.36   23.80
   8   3   2  338.67   22.70
  -8   3  -2  371.36   23.90
  -8   3  -2  369.06   24.90
  -8   3  -2  361.06   22.10
  -8   3  -2  357.66   24.80
  -9  -3  -2   26.40    6.50
  -9  -3  -2   16.50    6.90
   9  -3   2   24.60    5.90
  -9  -3  -2   31.20    6.60
   9  -3   2   31.70    6.70
   9   3   2   28.60    5.50
  -9   3  -2   34.30    7.00
  -9   3  -2   23.50    6.60
  -9   3  -2   33.70    4.60
  -9   3  -2   22.70    6.80
   9   3   2   28.50    5.90
  10  -3   2   71.59    9.10
 -10  -3  -2   64.99   10.30
 -10  -3  -2   52.39   10.10
  10  -3   2   63.69    9.60
 -10  -3  -2   76.79    9.80
 -10   3  -2   80.79    7.10
  10   3   2   52.99    7.90
 -10   3  -2   77.99   10.80
 -10   3  -2   78.39   10.40
  10   3   2   83.79    9.00
 -10   3  -2   73.49   10.80
  11  -3   2   31.30    7.40
  11  -3   2   17.70    6.30
 -11  -3  -2    2.30    6.60
 -11  -3  -2    5.80    6.70
 -11  -3  -2   18.40    7.00
  11   3   2    9.30    5.10
 -11   3  -2   13.30    7.30
  11   3   2   13.40    5.80
 -11   3  -2   10.30    5.70
 -11   3  -2   21.90    7.60
  12  -3   2   86.29   11.30
 -12  -3  -2   65.49   13.40
 -12  -3  -2  113.39   13.30
 -12  -3  -2   91.39   13.20
  12  -3   2  118.09   12.30
 -12   3  -2   95.59   13.00
 -12   3  -2   75.69   12.70
  12   3   2   91.59   10.80
  12   3   2   82.89   11.20
 -12   3  -2  103.09   13.90
 -13  -3  -2   -4.20    6.50
 -13  -3  -2   -3.30    7.70
  13  -3   2   10.90    7.40
 -13  -3  -2   -4.20    8.70
  13  -3   2    3.60    6.30
  13   3   2    1.20    5.30
 -13   3  -2    2.60    7.40
  13   3   2   -5.20    6.80
 -13   3  -2   -0.60    7.40
 -13   3  -2    5.60    7.60
 -14  -3  -2    6.10    8.00
 -14  -3  -2  -11.80    8.80
  14  -3   2    8.10    6.80
  14  -3   2    5.70    6.10
 -14   3  -2   11.60    8.40
  14   3   2   -2.80    7.00
 -14   3  -2   -5.60    7.70
  14   3   2   -4.80    5.20
 -14   3  -2   -5.30    8.10
  14  -4  -2   11.10    7.20
 -14  -4   2   13.20    9.40
 -14  -4   2   12.10    9.20
  14  -4  -2   12.30    6.50
 -14  -4   2   21.10    9.20
 -14   4   2    5.40    8.40
 -14   4   2    5.30    8.10
  14   4  -2   26.70    7.50
 -14   4   2   18.20    9.60
  14   4  -2   11.20    7.10
 -13  -4   2  163.28   16.50
  13  -4  -2  144.99   14.90
 -13  -4   2  144.99   16.10
  13  -4  -2  155.08   14.20
 -13  -4   2  134.19   17.90
 -13   4   2  117.49   16.30
 -13   4   2  153.28   16.00
  13   4  -2  146.59   13.50
  13   4  -2  138.69   13.90
 -13   4   2  147.29   16.40
  12  -4  -2    9.70    6.20
 -12  -4   2   14.20    7.40
  12  -4  -2   -3.70    5.10
 -12  -4   2   -7.80    6.50
 -12  -4   2   11.10    7.40
 -12   4   2    1.60    6.40
 -12   4   2   -2.60    6.40
  12   4  -2    1.10    5.00
 -12   4   2   -2.50    6.50
 -12   4   2    8.90    5.40
  12   4  -2   12.00    5.60
 -11  -4   2    6.50    7.00
 -11  -4   2   -1.50    5.50
 -11  -4   2    0.60    6.10
  11  -4  -2    3.50    5.30
  11  -4  -2    1.00    4.70
 -11   4   2    1.00    5.80
 -11   4   2    1.00    5.80
  11   4  -2    4.10    5.00
  11   4  -2    3.70    4.50
 -11   4   2   -2.50    6.00
 -11   4   2   -1.80    3.90
 -10  -4   2   17.00    4.30
  10  -4  -2   23.90    5.80
 -10  -4   2   17.10    5.90
 -10  -4   2    8.40    6.80
 -10  -4   2   27.50    7.30
  10  -4  -2   16.30    5.70
 -10   4   2   15.70    6.80
 -10   4   2   22.00    5.30
  10   4  -2   19.30    5.30
  10   4  -2   21.80    5.80
 -10   4   2    7.30    6.10
 -10   4   2   14.10    6.90
  -9  -4   2  249.18   18.00
  -9  -4   2  200.98   14.70
  -9  -4   2  230.68   16.90
  -9  -4   2  216.68   17.90
   9  -4  -2  248.68   17.10
   9  -4  -2  236.68   16.00
   9   4  -2  206.18   15.40
  -9   4   2  213.58   17.50
  -9   4   2  197.28   17.30
  -9   4   2  239.18   17.30
  -9   4   2  228.68   15.70
   9   4  -2  240.08   16.40
   8  -4  -2   19.90    4.80
   8  -4  -2   15.40    5.00
  -8  -4   2   21.40    3.90
  -8  -4   2   22.20    5.80
  -8  -4   2   14.20    5.50
  -8  -4   2   23.90    6.50
   8   4  -2   23.00    3.10
   8   4  -2   25.50    5.10
  -8   4   2   27.60    4.60
  -8   4   2   23.30    6.00
  -8   4   2   20.20    5.50
   8   4  -2   19.30    4.40
  -8   4   2   24.40    5.20
   7  -4  -2   73.49    7.30
  -7  -4   2   65.29    7.50
   7  -4  -2   61.39    6.40
  -7  -4   2   68.99    8.80
  -7  -4   2   66.59    7.80
  -7  -4   2   60.99    6.10
  -7   4   2   56.89    7.70
  -7   4   2   74.79    6.90
   7   4  -2   66.49    6.50
   7   4  -2   66.79    6.20
  -7   4   2   70.29    7.60
   7   4  -2   67.09    5.30
  -7   4   2   54.99    7.50
   6  -4  -2  408.86   22.60
   6  -4  -2  348.97   23.10
  -6  -4   2  353.46   23.80
  -6  -4   2  375.36   22.50
  -6  -4   2  368.36   24.60
  -6  -4   2  401.36   23.30
  -6   4   2  390.76   23.30
  -6   4   2  386.56   24.00
   6   4  -2  350.16   22.20
  -6   4   2  380.76   23.00
   6   4  -2  394.76   22.20
   6   4  -2  369.06   22.90
  -6   4   2  347.07   23.60
  -5  -4   2  525.95   33.20
   5  -4  -2  530.35   32.10
  -5  -4   2  557.54   31.70
  -5  -4   2  549.54   31.70
  -5  -4   2  610.04   32.10
  -5  -4   2  549.74   32.70
   5  -4  -2  549.74   31.10
   5   4  -2  585.24   31.50
  -5   4   2  503.35   32.50
  -5   4   2  539.25   32.50
  -5   4   2  522.35   31.90
   5   4  -2  486.25   31.60
  -5   4   2  536.85   31.80
   5   4  -2  527.85   30.90
   5   4  -2  614.74   31.70
  -4  -4   2   13.30    2.70
  -4  -4   2    9.40    2.80
   4  -4  -2    8.00    2.20
  -4  -4   2    8.00    2.80
   4  -4  -2   12.50    2.80
   4  -4  -2   13.10    3.10
  -4  -4   2    8.70    2.40
  -4   4   2   12.60    2.50
   4   4  -2    8.10    2.00
  -4   4   2   11.30    2.80
   4   4  -2   13.30    2.20
   4   4  -2    5.80    2.00
  -4   4   2   12.60    2.30
   4   4  -2   11.00    2.30
  -4   4   2    8.70    2.60
  -4   4   2   12.40    2.90
   3  -4  -2  460.95   26.10
  -3  -4   2  473.65   26.60
   3  -4  -2  543.65   27.30
  -3  -4   2  455.25   26.90
   3  -4  -2  446.96   25.80
   3  -4  -2  477.95   27.00
  -3  -4   2  413.36   26.90
   3  -4  -2  446.96   26.70
  -3  -4   2  489.65   25.90
   3   4  -2  474.75   26.90
   3   4  -2  424.36   25.80
   3   4  -2  488.95   27.00
  -3   4   2  485.55   25.90
   3   4  -2  502.65   26.40
  -3   4   2  428.66   26.80
  -3   4   2  429.96   27.00
  -3   4   2  467.05   27.00
   3   4  -2  481.65   26.60
  -3   4   2  446.36   26.50
  -3   4   2  445.36   26.20
   2  -4  -2  537.35   29.70
  -2  -4   2  518.45   30.30
   2  -4  -2  541.15   29.90
  -2  -4   2  529.45   29.70
   2  -4  -2  525.35   28.80
  -2  -4   2  540.05   28.90
   2  -4  -2  529.35   29.10
   2  -4  -2  580.84   30.20
  -2   4   2  510.15   30.10
  -2   4   2  540.05   28.90
  -2   4   2  503.75   29.90
  -2   4   2  522.25   29.60
   2   4  -2  532.15   30.00
  -2   4   2  515.45   30.10
   2   4  -2  487.55   28.80
  -2   4   2  531.75   29.20
   2   4  -2  501.15   29.70
   2   4  -2  526.05   30.30
   1  -4  -2 1927.71   99.49
   1  -4  -2 1827.42   96.19
  -1  -4   2 1835.92   98.69
  -1  -4   2 1793.22   96.29
   1  -4  -2 1800.22   98.39
   1   4  -2 1788.92   98.69
  -1   4   2 1821.92   99.49
   1   4  -2 1831.52   99.69
  -1   4   2 1791.92   96.09
  -1   4   2 1746.03   98.39
  -1   4   2 1679.93   96.29
   1   4  -2 1727.93   96.29
  -1   4   2 1760.82   99.29
   0  -4  -2    0.30    0.60
   0  -4  -2    0.80    0.40
   0  -4   2    0.10    1.20
   0  -4   2    0.50    0.80
   0  -4   2   -1.00    0.90
   0   4   2    1.20    0.60
   0   4   2   -0.30    0.40
   0   4  -2    0.90    1.00
   0   4   2    1.00    1.20
   0   4   2    0.40    0.40
   0   4   2    2.30    1.10
   0   4  -2    0.60    0.90
  -1  -4  -2 2305.27  122.89
  -1  -4  -2 2202.98  121.29
   1  -4   2 2320.37  123.59
   1  -4   2 2240.18  120.39
   1  -4   2 2304.97  123.49
   1   4   2 2235.68  122.79
  -1   4  -2 2248.58  124.39
   1   4   2 2270.57  122.79
  -1   4  -2 2276.67  123.59
   1   4   2 2257.97  121.39
  -1   4  -2 2144.69  123.39
  -1   4  -2 2216.28  120.49
   1   4   2 2185.68  119.99
   1   4   2 2195.08  123.49
   2  -4   2  605.14   34.00
   2  -4   2  587.34   32.80
  -2  -4  -2  620.84   33.50
   2  -4   2  601.84   33.10
   2  -4   2  638.94   34.00
  -2  -4  -2  615.54   33.40
  -2  -4  -2  583.14   32.50
   2  -4   2  584.14   33.00
  -2  -4  -2  587.54   33.00
   2  -4   2  633.54   33.90
   2   4   2  580.94   33.90
   2   4   2  602.64   33.10
  -2   4  -2  591.74   33.90
   2   4   2  596.54   32.50
   2   4   2  562.54   33.20
   2   4   2  565.94   32.50
  -2   4  -2  568.24   33.00
   2   4   2  590.14   33.40
   2   4   2  648.14   33.20
  -2   4  -2  572.34   33.90
  -2   4  -2  529.15   33.80
  -3  -4  -2  557.14   30.60
  -3  -4  -2  556.64   31.30
   3  -4   2  541.15   30.90
  -3  -4  -2  541.85   30.50
   3  -4   2  579.64   32.00
  -3  -4  -2  587.24   31.60
   3  -4   2  545.45   31.80
   3  -4   2  575.24   30.50
   3   4   2  534.75   30.30
   3   4   2  531.65   31.10
  -3   4  -2  535.05   31.70
   3   4   2  589.64   30.70
  -3   4  -2  521.95   31.80
   3   4   2  541.05   30.50
  -3   4  -2  528.95   30.90
   3   4   2  540.35   31.80
   3   4   2  509.35   30.30
  -4  -4  -2  327.37   18.00
  -4  -4  -2  312.77   18.80
   4  -4   2  278.97   19.10
  -4  -4  -2  304.57   19.20
   4  -4   2  305.67   18.70
  -4  -4  -2  284.27   18.40
  -4  -4  -2  322.37   19.60
   4   4   2  310.97   18.70
  -4   4  -2  302.67   18.80
   4   4   2  341.67   18.50
   4   4   2  323.37   18.30
  -4   4  -2  334.67   19.70
  -4   4  -2  295.67   19.20
   5  -4   2   20.40    4.00
  -5  -4  -2   17.40    4.20
  -5  -4  -2   16.90    3.80
  -5  -4  -2   20.40    2.70
  -5  -4  -2   25.50    3.80
  -5  -4  -2   18.30    3.70
   5  -4   2   14.70    3.60
   5   4   2   20.30    3.10
   5   4   2   21.90    3.30
  -5   4  -2   19.90    2.70
  -5   4  -2   25.40    4.20
  -5   4  -2   11.80    3.60
   5   4   2   24.90    3.60
  -5   4  -2   20.50    4.20
   6  -4   2   11.30    3.40
  -6  -4  -2    1.60    2.80
  -6  -4  -2    1.00    3.00
  -6  -4  -2    3.20    1.90
  -6  -4  -2   -4.20    3.10
  -6   4  -2    2.00    1.80
  -6   4  -2   -2.00    3.10
  -6   4  -2   -1.00    2.50
   6   4   2    5.40    2.70
  -6   4  -2    0.40    2.90
   6   4   2    1.30    2.30
   7  -4   2   61.09    6.50
  -7  -4  -2   48.70    6.80
  -7  -4  -2   47.50    4.40
   7  -4   2   60.19    7.30
  -7  -4  -2   51.69    7.80
  -7  -4  -2   48.50    6.90
   7   4   2   54.89    5.70
  -7   4  -2   52.79    7.30
  -7   4  -2   56.29    7.10
  -7   4  -2   57.49    7.70
   7   4   2   57.79    6.00
  -8  -4  -2   99.69    9.30
  -8  -4  -2   85.89    9.50
  -8  -4  -2   82.59   10.50
   8  -4   2   76.29    8.60
  -8  -4  -2   97.59    6.40
   8  -4   2   96.09    8.90
  -8   4  -2   84.89    7.50
  -8   4  -2   95.19   10.00
   8   4   2   95.09    8.30
  -8   4  -2   93.99   10.00
  -8   4  -2  105.29    9.70
   8   4   2   81.79    8.30
  -9  -4  -2  375.16   26.30
  -9  -4  -2  413.26   22.30
   9  -4   2  329.67   25.40
   9  -4   2  416.96   25.20
  -9  -4  -2  331.27   26.60
  -9  -4  -2  400.46   25.50
  -9   4  -2  390.46   26.80
   9   4   2  401.76   25.30
  -9   4  -2  379.86   25.60
  -9   4  -2  396.86   26.80
   9   4   2  362.46   24.30
  -9   4  -2  419.36   24.00
 -10  -4  -2   46.70    8.20
  10  -4   2   57.39    7.60
  10  -4   2   45.20    8.10
 -10  -4  -2   48.70    8.70
 -10  -4  -2   23.00    8.10
 -10   4  -2   45.80    8.90
 -10   4  -2   45.10    8.60
 -10   4  -2   37.20    5.60
 -10   4  -2   50.69    8.50
  10   4   2   48.60    7.30
  10   4   2   46.50    6.90
 -11  -4  -2   22.10    7.50
 -11  -4  -2   20.70    7.00
  11  -4   2    5.50    5.50
  11  -4   2   18.40    6.80
 -11  -4  -2    0.30    6.80
 -11   4  -2   19.70    7.40
 -11   4  -2   14.60    7.10
  11   4   2   20.90    6.10
  11   4   2   14.60    5.30
 -11   4  -2   18.20    7.60
 -12  -4  -2   -8.20    5.90
 -12  -4  -2    1.80    7.20
 -12  -4  -2    2.30    6.60
  12  -4   2   -1.50    5.70
  12  -4   2   -1.00    6.10
 -12   4  -2   -0.80    7.10
  12   4   2   -5.60    5.10
 -12   4  -2   -4.40    6.20
 -12   4  -2   12.00    7.60
  12   4   2    1.80    4.80
  13  -4   2   60.89   10.70
 -13  -4  -2   52.09   11.10
  13  -4   2   57.79    9.60
 -13  -4  -2   37.70   10.00
 -13  -4  -2   55.69   12.10
 -13   4  -2   70.89   12.00
 -13   4  -2   38.70   10.60
  13   4   2   48.10    9.50
  13   4   2   43.30    8.20
 -13   4  -2   45.80   11.00
  14  -4   2   -3.70    7.10
  14  -4   2    3.20    6.60
 -14  -4  -2    7.90    8.90
 -14  -4  -2    2.00    9.00
 -14   4  -2   -1.20    8.20
 -14   4  -2   -4.50    7.50
  14   4   2    3.10    5.80
 -14   4  -2    2.40    8.30
 -14  -5   2   -0.90    8.20
 -14  -5   2   -0.90    8.50
  14  -5  -2   11.90    7.70
  14  -5  -2   26.90    8.20
 -14   5   2   14.10    9.70
  14   5  -2   12.90    6.40
 -14   5   2   11.50    8.80
 -14   5   2   25.50    9.90
  13  -5  -2    3.70    6.70
 -13  -5   2   -3.80    7.20
  13  -5  -2   16.40    6.90
 -13  -5   2    4.70    8.50
 -13  -5   2    2.20    7.60
 -13   5   2    3.40    7.90
 -13   5   2   -3.00    7.50
  13   5  -2   11.00    6.40
 -13   5   2    3.20    7.50
  13   5  -2   -4.90    4.70
 -12  -5   2    0.40    7.10
  12  -5  -2    5.00    6.10
 -12  -5   2    2.70    6.60
 -12  -5   2    5.40    6.70
  12  -5  -2    7.60    4.90
 -12   5   2    5.00    6.90
 -12   5   2    1.70    6.40
 -12   5   2    1.10    4.70
 -12   5   2    4.50    6.50
  12   5  -2    1.10    5.10
  12   5  -2    6.10    4.80
 -11  -5   2   49.00   10.70
  11  -5  -2   74.59    9.40
 -11  -5   2   77.79   11.30
  11  -5  -2   62.49    9.80
 -11  -5   2  105.89   11.80
  11   5  -2   67.89    8.60
 -11   5   2   68.89   10.90
 -11   5   2   65.59    8.40
 -11   5   2   69.89   10.90
 -11   5   2   62.39   10.70
  11   5  -2   82.69    9.30
  10  -5  -2   56.99    8.10
 -10  -5   2   72.39   10.20
  10  -5  -2   58.89    9.00
 -10  -5   2   50.39   10.30
 -10  -5   2   76.39   10.00
 -10   5   2   51.99    9.30
 -10   5   2   53.79    9.10
  10   5  -2   65.49    7.90
 -10   5   2   53.09    9.40
  10   5  -2   70.59    8.60
 -10   5   2   61.59    7.70
  -9  -5   2   28.60    7.20
  -9  -5   2   36.90    7.30
  -9  -5   2   40.70    8.50
   9  -5  -2   42.30    7.20
   9  -5  -2   47.00    6.80
  -9  -5   2   36.40    5.00
  -9   5   2   39.10    7.50
   9   5  -2   38.10    5.90
  -9   5   2   41.00    7.60
  -9   5   2   38.10    7.50
   9   5  -2   47.90    6.80
  -9   5   2   34.50    5.60
   8  -5  -2   75.09    8.20
  -8  -5   2   57.99    8.90
  -8  -5   2   86.49    8.60
  -8  -5   2   60.69    8.60
   8  -5  -2   71.99    7.30
  -8  -5   2   77.99    6.80
   8   5  -2   82.49    5.80
  -8   5   2   66.49    7.30
  -8   5   2   65.39    8.40
   8   5  -2   79.29    7.60
  -8   5   2   58.99    8.40
  -8   5   2   75.29    8.10
   8   5  -2   57.39    6.70
  -7  -5   2  299.27   21.80
  -7  -5   2  360.66   21.60
   7  -5  -2  288.37   21.30
   7  -5  -2  368.06   20.80
  -7  -5   2  317.27   22.80
  -7  -5   2  336.97   20.30
   7   5  -2  298.17   20.00
   7   5  -2  351.16   21.10
  -7   5   2  361.96   22.40
  -7   5   2  326.47   20.90
   7   5  -2  362.16   19.90
  -7   5   2  311.37   22.00
  -7   5   2  324.87   21.40
  -6  -5   2  293.87   20.40
   6  -5  -2  296.87   20.00
  -6  -5   2  320.07   19.30
   6  -5  -2  323.47   19.30
  -6  -5   2  317.57   19.90
  -6   5   2  304.47   19.90
  -6   5   2  331.87   20.70
   6   5  -2  296.77   18.90
  -6   5   2  295.17   19.60
   6   5  -2  332.47   19.00
  -6   5   2  296.97   20.50
   6   5  -2  362.06   19.90
   5  -5  -2   -2.00    2.20
  -5  -5   2   -0.20    2.30
   5  -5  -2    1.50    2.20
  -5  -5   2    1.00    3.20
  -5  -5   2   -2.60    2.90
  -5  -5   2    0.40    2.20
   5   5  -2    0.50    1.90
   5   5  -2   -0.90    1.90
  -5   5   2    1.30    2.10
  -5   5   2    1.20    2.30
   5   5  -2   -2.30    1.60
  -5   5   2   -3.50    2.30
  -5   5   2   -4.10    2.40
   5   5  -2   -4.50    1.80
   4  -5  -2  422.86   23.70
  -4  -5   2  420.86   25.00
  -4  -5   2  436.26   24.40
   4  -5  -2  405.96   24.60
  -4  -5   2  415.36   24.50
   4  -5  -2  459.45   25.10
  -4   5   2  392.66   24.60
  -4   5   2  416.56   25.00
   4   5  -2  450.05   24.20
  -4   5   2  369.86   24.00
   4   5  -2  386.06   23.50
  -4   5   2  406.56   24.90
   4   5  -2  422.16   24.40
   4   5  -2  384.26   24.20
  -4   5   2  450.05   23.80
   3  -5  -2  313.97   18.70
  -3  -5   2  303.07   18.70
  -3  -5   2  331.97   18.40
   3  -5  -2  308.57   17.70
   3  -5  -2  280.17   18.20
  -3   5   2  291.67   18.60
  -3   5   2  326.67   17.80
   3   5  -2  306.37   17.70
   3   5  -2  326.07   18.70
  -3   5   2  335.07   18.90
  -3   5   2  305.57   18.70
   3   5  -2  313.67   18.10
   3   5  -2  310.97   18.20
  -3   5   2  294.27   18.10
   2  -5  -2 4837.42  251.67
  -2  -5   2 4713.73  245.58
   2  -5  -2 4935.81  253.77
  -2  -5   2 4585.24  251.47
   2  -5  -2 4782.92  245.68
   2  -5  -2 4521.65  245.48
   2  -5  -2 4601.64  251.37
   2   5  -2 4553.44  251.67
  -2   5   2 4610.64  251.37
   2   5  -2 4544.15  251.37
  -2   5   2 4687.23  245.48
  -2   5   2 4359.86  245.78
  -2   5   2 4623.04  252.77
   2   5  -2 4326.57  245.48
  -2   5   2 4407.86  247.48
  -2   5   2 4375.46  253.67
  -2   5   2 4542.55  251.57
   2   5  -2 4647.44  252.87
   1  -5  -2   77.19    4.40
  -1  -5   2   68.29    4.40
   1  -5  -2   67.79    4.80
  -1  -5   2   77.39    4.80
   1  -5  -2   64.09    4.40
  -1   5   2   73.89    4.40
   1   5  -2   67.99    4.50
   1   5  -2   68.19    4.70
  -1   5   2   67.19    4.40
  -1   5   2   68.69    4.90
  -1   5   2   66.69    5.20
  -1   5   2   73.19    4.20
  -1   5   2   63.09    5.10
   0  -5  -2  434.36   25.10
   0  -5   2  471.65   24.30
   0  -5   2  418.16   25.20
   0  -5  -2  438.16   24.30
   0  -5   2  445.76   25.00
   0   5  -2  426.76   25.00
   0   5   2  446.86   23.70
   0   5  -2  432.86   24.30
   0   5   2  451.25   24.30
   0   5   2  459.65   25.10
   0   5   2  425.46   24.20
  -1  -5  -2  889.61   48.00
  -1  -5  -2  877.11   48.10
   1  -5   2  848.32   48.10
   1  -5   2  872.81   48.70
  -1  -5  -2  886.71   46.70
   1  -5   2  808.92   48.70
   1  -5   2  830.12   47.20
   1   5   2  918.51   47.80
  -1   5  -2  840.22   48.60
   1   5   2  871.81   46.70
  -1   5  -2  859.31   48.70
  -1   5  -2  830.02   47.30
   1   5   2  907.91   48.10
   1   5   2  870.71   47.80
  -1   5  -2  915.81   49.10
   2  -5   2 1930.21  107.69
  -2  -5  -2 2135.69  109.79
   2  -5   2 1805.32  110.29
   2  -5   2 2194.58  110.59
  -2  -5  -2 1979.00  108.39
   2  -5   2 2014.20  108.39
  -2  -5  -2 2073.19  109.89
   2   5   2 2029.60  109.69
   2   5   2 1966.50  109.59
   2   5   2 2109.39  108.49
  -2   5  -2 1893.41  110.29
   2   5   2 2043.40  107.09
   2   5   2 1815.82  106.99
  -2   5  -2 1967.10  107.69
  -2   5  -2 1974.70  111.09
   3  -5   2   38.40    4.00
  -3  -5  -2   44.00    3.90
   3  -5   2   41.10    3.80
   3  -5   2   44.10    4.50
  -3  -5  -2   39.10    4.00
  -3  -5  -2   50.99    4.00
   3  -5   2   43.40    4.40
  -3  -5  -2   37.70    3.60
   3   5   2   43.30    3.60
   3   5   2   44.70    3.50
  -3   5  -2   34.20    4.20
   3   5   2   54.09    4.30
   3   5   2   41.60    2.90
  -3   5  -2   31.80    3.70
   3   5   2   47.20    4.50
  -3   5  -2   36.20    4.10
   3   5   2   42.00    3.50
  -4  -5  -2  732.03   38.60
  -4  -5  -2  690.33   37.70
   4  -5   2  658.33   39.20
  -4  -5  -2  687.93   38.80
  -4  -5  -2  666.53   37.50
   4  -5   2  665.43   37.90
   4  -5   2  684.63   37.40
   4   5   2  648.64   38.20
   4   5   2  662.23   37.10
   4   5   2  663.93   37.20
  -4   5  -2  640.04   38.00
  -4   5  -2  670.83   39.20
   4   5   2  615.44   37.30
  -4   5  -2  654.73   39.10
  -4   5  -2  702.23   37.50
   4   5   2  718.83   37.60
   5  -5   2   16.20    3.60
  -5  -5  -2   13.90    3.40
   5  -5   2    9.90    3.00
  -5  -5  -2   14.60    3.20
  -5  -5  -2   14.40    3.40
  -5  -5  -2   12.10    2.60
   5   5   2   16.60    3.10
  -5   5  -2    9.20    3.40
   5   5   2   11.30    2.60
  -5   5  -2   15.30    3.80
  -5   5  -2   15.30    2.80
  -5   5  -2   13.80    3.50
   5   5   2   11.20    2.70
  -6  -5  -2   35.90    5.30
  -6  -5  -2   43.40    4.30
   6  -5   2   42.70    5.70
   6  -5   2   46.20    5.70
  -6  -5  -2   38.80    5.80
  -6  -5  -2   45.40    6.60
   6   5   2   33.50    4.60
  -6   5  -2   40.50    5.80
  -6   5  -2   44.50    4.20
  -6   5  -2   35.20    5.40
   6   5   2   40.60    4.60
  -6   5  -2   35.50    5.90
  -7  -5  -2  181.68   12.30
  -7  -5  -2  153.48   13.20
   7  -5   2  159.78   11.90
  -7  -5  -2  162.08   10.30
   7  -5   2  163.78   12.70
  -7  -5  -2  141.79   12.20
   7   5   2  162.28   11.80
  -7   5  -2  181.78   13.40
  -7   5  -2  140.19   11.80
  -7   5  -2  161.88   12.80
   7   5   2  146.29   11.10
   8  -5   2  123.59   11.80
  -8  -5  -2  144.49    9.40
  -8  -5  -2  121.19   12.60
   8  -5   2  163.38   11.90
  -8  -5  -2  148.89   12.10
  -8  -5  -2  121.79   11.90
   8   5   2  147.59   11.30
  -8   5  -2  147.39   10.60
   8   5   2  153.88   11.10
  -8   5  -2  140.59   12.60
  -8   5  -2  138.09   11.90
  -8   5  -2  141.79   12.60
  -9  -5  -2    1.10    2.30
   9  -5   2   -0.90    4.20
   9  -5   2   -0.90    4.40
  -9  -5  -2   -0.10    5.20
  -9  -5  -2   -3.80    4.40
  -9  -5  -2    4.10    4.70
  -9   5  -2    4.60    5.40
   9   5   2    0.70    4.00
  -9   5  -2    2.70    3.10
  -9   5  -2    7.00    5.10
   9   5   2   -1.60    3.30
  -9   5  -2   -6.50    4.60
  10  -5   2   89.59    9.50
 -10  -5  -2   97.39   10.30
 -10  -5  -2   61.39   10.60
 -10  -5  -2   73.69   10.70
  10  -5   2   78.19   10.40
 -10   5  -2   79.89   10.40
 -10   5  -2   86.49    8.20
  10   5   2   85.09    8.70
 -10   5  -2   75.09   10.60
 -10   5  -2   88.79   11.30
  10   5   2   65.09    9.00
  11  -5   2   29.90    7.60
 -11  -5  -2   26.70    7.70
 -11  -5  -2   46.60    9.70
 -11  -5  -2   35.20    8.20
  11  -5   2   26.50    6.90
 -11   5  -2   24.10    8.10
  11   5   2   31.90    6.80
 -11   5  -2   25.10    7.90
  11   5   2   23.50    5.90
 -11   5  -2   32.10    8.10
 -12  -5  -2   33.70    8.70
  12  -5   2   38.20    8.40
 -12  -5  -2   55.39   11.10
 -12  -5  -2   34.00    9.60
  12  -5   2   32.30    8.50
  12   5   2   49.60    7.80
 -12   5  -2   56.99   10.70
  12   5   2   51.79    8.70
 -12   5  -2   34.10    9.50
 -12   5  -2   32.80    9.40
 -13  -5  -2    3.20    7.10
  13  -5   2   13.90    6.90
 -13  -5  -2   -1.80    7.70
  13  -5   2    6.70    7.50
 -13   5  -2    2.30    7.80
  13   5   2    1.80    5.40
 -13   5  -2   -3.00    7.90
 -13   5  -2   16.40    8.70
  14  -5   2   22.90    8.90
  14  -5   2   -0.60    6.80
 -14  -5  -2    2.60    7.50
 -14  -5  -2   -8.30    8.00
  14   5   2   11.60    6.70
 -14   5  -2   15.70    9.10
 -14   5  -2    5.90    8.80
 -14   5  -2   -0.20    8.20
  14  -6  -2    4.80    7.60
 -14  -6   2   11.00    8.70
  14  -6  -2   21.10    8.10
 -14   6   2   16.00    9.30
 -14   6   2   12.20    9.00
  14   6  -2   21.70    7.00
 -14   6   2    4.00    8.50
 -13  -6   2   27.90    9.50
  13  -6  -2   41.30    9.40
  13  -6  -2   47.30    9.00
 -13   6   2   49.00   11.30
  13   6  -2   27.10    6.90
 -13   6   2   39.30    9.30
  13   6  -2   47.00    8.70
 -13   6   2   27.20    8.50
 -12  -6   2   -3.30    5.70
  12  -6  -2    7.00    6.30
 -12  -6   2   17.00    7.20
  12  -6  -2   12.60    5.40
 -12   6   2    7.90    6.70
 -12   6   2    8.10    5.30
 -12   6   2    0.30    6.50
  12   6  -2   11.00    5.30
 -12   6   2    0.10    6.40
  12   6  -2   11.80    5.70
  11  -6  -2    7.80    5.60
 -11  -6   2    4.40    6.40
 -11  -6   2    3.30    6.10
  11  -6  -2    9.10    5.60
 -11   6   2   11.90    6.70
 -11   6   2   10.50    6.70
  11   6  -2    9.40    4.80
  11   6  -2   12.80    5.40
 -11   6   2    6.60    4.90
 -11   6   2    5.90    6.20
 -10  -6   2  131.59   12.80
 -10  -6   2  128.09   13.70
  10  -6  -2  139.19   12.70
  10  -6  -2  139.69   11.90
 -10   6   2  140.29   11.80
 -10   6   2  128.39   12.80
  10   6  -2  119.49   10.90
  10   6  -2  147.79   12.00
 -10   6   2  137.29   13.40
 -10   6   2  130.19   13.30
  -9  -6   2  149.88   10.50
   9  -6  -2  161.98   12.00
   9  -6  -2  147.59   12.80
  -9  -6   2  156.18   13.00
  -9  -6   2  139.09   13.30
  -9   6   2  147.99   13.30
  -9   6   2  138.79   13.00
  -9   6   2  123.39   12.90
  -9   6   2  146.09   11.60
   9   6  -2  142.59   11.20
   9   6  -2  125.49   11.40
   8  -6  -2    3.10    3.70
  -8  -6   2   -3.40    4.10
  -8  -6   2   -9.50    3.80
   8  -6  -2    0.40    4.40
  -8  -6   2    2.40    2.70
  -8   6   2   -6.60    3.70
   8   6  -2   -4.30    3.40
  -8   6   2    3.30    4.50
   8   6  -2    0.30    1.70
  -8   6   2    7.90    4.60
   8   6  -2    0.30    3.00
  -8   6   2    6.60    3.80
  -7  -6   2   87.59    9.10
  -7  -6   2  104.09    9.10
   7  -6  -2  110.89    8.40
   7  -6  -2   99.89    8.80
  -7  -6   2   93.49    7.80
  -7   6   2   87.19    8.70
   7   6  -2   92.09    7.70
  -7   6   2   93.99    9.20
   7   6  -2  105.09    7.20
  -7   6   2   98.29    8.40
   7   6  -2   89.89    8.00
  -7   6   2   89.89    9.10
   6  -6  -2  316.87   19.00
   6  -6  -2  301.47   19.80
  -6  -6   2  309.77   19.10
  -6  -6   2  290.17   20.30
  -6  -6   2  332.57   20.00
   6   6  -2  302.87   18.70
  -6   6   2  282.97   20.20
   6   6  -2  324.17   19.40
  -6   6   2  324.67   20.50
  -6   6   2  290.37   19.70
   6   6  -2  328.07   18.90
  -6   6   2  318.67   19.80
  -5  -6   2  191.38   13.90
  -5  -6   2  207.38   13.20
   5  -6  -2  197.18   12.70
   5  -6  -2  191.78   13.60
   5  -6  -2  216.08   14.30
  -5   6   2  198.98   13.80
   5   6  -2  215.28   13.30
   5   6  -2  197.28   12.90
   5   6  -2  196.88   13.00
  -5   6   2  190.98   13.80
  -5   6   2  225.88   13.00
  -5   6   2  186.78   13.40
  -5   6   2  220.68   13.70
   5   6  -2  193.58   12.50
  -4  -6   2 1695.83   99.59
   4  -6  -2 1793.32   99.29
   4  -6  -2 1962.60   99.89
  -4  -6   2 1865.91   99.19
   4  -6  -2 1770.82   96.69
   4   6  -2 1715.13   99.49
  -4   6   2 1750.62   99.59
  -4   6   2 1623.44   97.09
   4   6  -2 1819.62   96.59
  -4   6   2 1928.51   96.89
  -4   6   2 1646.34  100.29
   4   6  -2 1816.62   98.99
  -4   6   2 1738.13   99.89
   4   6  -2 1876.31   97.19
  -3  -6   2  484.55   25.50
   3  -6  -2  437.56   24.60
   3  -6  -2  393.06   25.30
   3  -6  -2  489.85   25.90
  -3   6   2  458.25   24.70
   3   6  -2  456.15   25.30
  -3   6   2  416.66   25.60
   3   6  -2  439.16   25.10
  -3   6   2  419.86   25.00
   3   6  -2  445.26   26.00
  -3   6   2  437.96   26.00
  -3   6   2  439.16   26.10
   3   6  -2  409.46   24.50
  -2  -6   2  422.96   22.50
   2  -6  -2  354.36   23.00
   2  -6  -2  400.36   23.30
   2  -6  -2  400.96   22.40
   2  -6  -2  431.56   22.60
   2  -6  -2  421.06   23.70
  -2  -6   2  450.95   23.30
  -2   6   2  401.96   23.70
   2   6  -2  397.66   22.50
  -2   6   2  413.16   23.00
  -2   6   2  407.86   22.50
   2   6  -2  402.86   23.40
  -2   6   2  425.26   24.10
   2   6  -2  424.46   24.20
  -2   6   2  364.56   23.20
  -2   6   2  377.06   22.70
   2   6  -2  402.76   23.10
  -1  -6   2  399.76   21.60
  -1  -6   2  390.56   22.40
   1  -6  -2  390.76   21.30
   1  -6  -2  420.26   21.40
   1  -6  -2  373.26   22.00
   1   6  -2  406.36   22.40
   1   6  -2  383.86   21.70
  -1   6   2  388.16   21.60
  -1   6   2  393.76   21.40
  -1   6   2  386.36   22.80
  -1   6   2  382.96   21.90
   0  -6   2 1949.01  101.49
   0  -6   2 1814.72  101.19
   0  -6  -2 1804.42  100.09
   0  -6  -2 1788.02  100.29
   0  -6   2 1888.71   98.59
   0  -6  -2 1877.91  100.39
   0  -6   2 1781.52  100.29
   0   6  -2 1772.52  101.09
   0   6   2 1813.82  100.09
   0   6   2 1804.72   97.99
   0   6  -2 1899.21   98.69
   1  -6   2 1732.23   97.89
  -1  -6  -2 1831.42   94.49
   1  -6   2 1844.92   97.79
  -1  -6  -2 1782.72   96.89
  -1  -6  -2 1691.53   96.49
   1  -6   2 1758.62   96.59
   1  -6   2 1692.33   95.19
  -1  -6  -2 1795.72   96.89
   1   6   2 1775.72   96.69
  -1   6  -2 1770.32   97.79
  -1   6  -2 1659.73   95.29
   1   6   2 1844.82   96.69
  -1   6  -2 1723.13   97.79
   1   6   2 1768.52   94.59
  -1   6  -2 1854.41   98.79
   1   6   2 1773.32   96.69
   1   6   2 1769.92   94.59
  -2  -6  -2    1.50    1.40
  -2  -6  -2    3.70    2.00
  -2  -6  -2   -0.90    0.60
   2  -6   2    2.80    1.90
   2  -6   2    3.10    1.70
  -2  -6  -2    0.90    0.80
   2  -6   2    0.30    1.70
   2  -6   2    1.10    1.80
   2   6   2    2.00    0.90
   2   6   2    2.60    1.00
   2   6   2    3.30    1.20
   2   6   2    4.80    2.10
   2   6   2    3.00    1.00
  -2   6  -2    6.00    1.80
  -2   6  -2    1.80    1.60
  -2   6  -2    1.10    1.60
  -3  -6  -2   94.59    6.70
   3  -6   2   77.59    7.10
   3  -6   2  107.49    7.60
   3  -6   2   94.39    7.00
  -3  -6  -2   88.59    7.00
  -3  -6  -2   97.69    6.90
   3  -6   2   92.79    6.90
  -3  -6  -2   98.49    6.50
   3   6   2   92.39    6.30
   3   6   2   96.29    6.20
  -3   6  -2  100.79    7.40
   3   6   2   99.79    7.20
  -3   6  -2   90.39    6.90
   3   6   2  102.39    6.40
  -3   6  -2  104.09    7.30
   4  -6   2  527.25   30.60
  -4  -6  -2  529.35   30.40
   4  -6   2  517.55   30.20
  -4  -6  -2  566.14   30.90
  -4  -6  -2  566.44   30.30
  -4  -6  -2  543.75   31.20
   4  -6   2  519.75   31.60
  -4   6  -2  549.05   30.40
   4   6   2  486.25   29.80
   4   6   2  524.85   30.60
   4   6   2  563.54   30.10
  -4   6  -2  521.05   31.70
  -4   6  -2  524.15   31.60
  -4   6  -2  527.95   30.80
  -5  -6  -2  150.38   10.00
   5  -6   2  137.39   10.50
  -5  -6  -2  137.39   10.70
  -5  -6  -2  150.08   10.50
  -5  -6  -2  159.98   10.70
   5  -6   2  143.39   11.20
   5   6   2  154.38   10.30
  -5   6  -2  150.88   11.40
  -5   6  -2  142.89   10.70
  -5   6  -2  146.79   11.00
   5   6   2  150.28    8.60
   5   6   2  155.48   10.10
   5   6   2  153.48    8.50
   5   6   2  163.28   10.20
  -5   6  -2  168.78   10.20
  -6  -6  -2   48.10    5.80
   6  -6   2   45.70    6.30
   6  -6   2   36.20    5.30
  -6  -6  -2   41.60    6.00
  -6  -6  -2   55.09    6.10
  -6  -6  -2   47.90    4.90
   6   6   2   40.50    4.70
   6   6   2   50.09    5.50
  -6   6  -2   41.80    4.80
   6   6   2   45.30    4.90
  -6   6  -2   41.90    6.00
  -6   6  -2   43.60    6.50
  -6   6  -2   55.99    5.70
  -7  -6  -2   39.00    5.70
   7  -6   2   34.50    6.10
  -7  -6  -2   36.50    6.00
  -7  -6  -2   31.30    4.10
   7  -6   2   28.40    5.20
  -7   6  -2   25.30    5.50
  -7   6  -2   33.40    6.40
   7   6   2   26.30    4.60
  -7   6  -2   22.70    5.30
   7   6   2   25.10    4.30
  -8  -6  -2   19.80    5.20
  -8  -6  -2   27.80    6.10
  -8  -6  -2   13.80    3.30
   8  -6   2   22.10    5.30
   8  -6   2   15.80    5.40
   8   6   2   14.00    4.10
  -8   6  -2   20.80    5.50
  -8   6  -2   10.70    5.20
  -8   6  -2   16.20    3.80
  -8   6  -2   19.20    5.80
   8   6   2    8.70    3.70
   9  -6   2  242.38   17.60
  -9  -6  -2  272.67   15.40
  -9  -6  -2  227.98   18.50
  -9  -6  -2  271.57   18.30
   9  -6   2  264.97   18.90
  -9  -6  -2  245.98   19.80
   9   6   2  224.68   17.40
  -9   6  -2  269.37   19.60
   9   6   2  237.08   17.00
  -9   6  -2  246.88   16.80
  -9   6  -2  223.28   18.70
  -9   6  -2  251.77   18.50
 -10  -6  -2   30.30    6.90
  10  -6   2   21.30    6.70
  10  -6   2   24.50    5.60
 -10  -6  -2   31.30    7.60
 -10  -6  -2   12.50    7.00
  10   6   2   21.40    5.50
 -10   6  -2    8.40    6.20
 -10   6  -2   14.90    5.50
 -10   6  -2   26.40    5.10
  10   6   2   21.60    5.10
 -10   6  -2   20.50    6.40
 -11  -6  -2    5.20    6.70
  11  -6   2   23.80    7.20
 -11  -6  -2   13.00    7.30
 -11  -6  -2    3.50    5.90
  11  -6   2   10.60    5.60
 -11   6  -2   13.20    6.90
  11   6   2    8.80    4.70
 -11   6  -2   16.20    5.00
  11   6   2   -0.30    4.50
 -11   6  -2   14.30    7.00
 -11   6  -2    1.40    6.30
  12  -6   2   17.10    7.10
  12  -6   2   17.30    7.40
 -12  -6  -2    5.50    6.50
 -12   6  -2    7.50    7.90
 -12   6  -2    3.50    7.20
 -12   6  -2    1.60    6.90
  12   6   2    7.30    5.90
 -13  -6  -2   25.90    8.80
  13  -6   2   23.90    8.80
  13  -6   2   31.90    8.40
  13   6   2   20.50    6.40
 -13   6  -2   24.90    9.40
 -13   6  -2   40.50   10.40
 -13   6  -2   15.30    7.70
  14  -6   2   25.50    8.50
  14  -6   2    9.70    7.70
 -14  -6  -2   11.90    8.30
 -14   6  -2   16.10    9.70
 -14   6  -2   15.00    9.00
 -14   6  -2    9.10    8.60
  14   6   2    3.90    5.70
  14  -7  -2   13.90    8.20
  14  -7  -2   10.20    7.20
 -14  -7   2   10.30    9.20
 -14   7   2  -16.50    6.70
 -14   7   2    1.80    8.10
 -14   7   2    4.20    8.00
  14   7  -2   -6.60    4.70
  13  -7  -2   -0.70    6.50
 -13  -7   2    4.50    7.30
  13  -7  -2   -2.40    5.70
 -13   7   2   -2.20    7.10
 -13   7   2   13.50    8.20
  13   7  -2   -2.10    4.60
 -13   7   2    7.30    7.80
  12  -7  -2   39.10    8.10
  12  -7  -2   28.70    8.30
 -12  -7   2   37.10    9.90
 -12  -7   2   45.70   10.00
 -12   7   2   36.60    7.50
  12   7  -2   49.90    7.60
  12   7  -2   52.39    8.50
 -12   7   2   49.10   10.10
 -12   7   2   48.60    9.90
 -12   7   2   56.69   10.30
  11  -7  -2  117.59   11.00
 -11  -7   2  122.89   12.50
  11  -7  -2  110.99   11.80
 -11  -7   2  109.79   12.70
 -11   7   2  118.49   13.00
  11   7  -2   99.99    9.90
 -11   7   2  113.29   10.50
 -11   7   2   99.49   12.60
  11   7  -2   91.69   10.20
 -11   7   2   98.39   12.90
  10  -7  -2    3.30    5.30
 -10  -7   2   11.10    6.20
  10  -7  -2    6.30    4.90
 -10  -7   2    1.20    5.40
 -10   7   2    5.60    4.60
 -10   7   2   10.60    6.20
 -10   7   2    7.40    6.00
 -10   7   2   12.10    6.20
  10   7  -2   -1.30    3.50
  10   7  -2   20.20    5.60
  -9  -7   2   -1.40    4.70
  -9  -7   2   -2.30    4.90
   9  -7  -2    2.00    4.70
   9  -7  -2    9.70    4.70
  -9   7   2    6.30    5.90
  -9   7   2   13.40    5.70
   9   7  -2    5.00    3.70
  -9   7   2    1.90    5.00
  -9   7   2    7.40    4.10
   9   7  -2   10.20    4.40
   8  -7  -2    2.90    3.70
  -8  -7   2    8.80    4.70
  -8  -7   2   -0.70    4.50
   8  -7  -2    5.80    4.40
   8   7  -2    5.40    2.30
   8   7  -2   12.40    4.00
  -8   7   2    6.60    3.90
  -8   7   2    3.90    4.70
   8   7  -2    5.10    3.20
  -8   7   2    1.60    4.20
  -8   7   2    4.20    4.30
   7  -7  -2  558.74   30.90
   7  -7  -2  530.15   32.20
  -7  -7   2  567.44   31.80
  -7  -7   2  443.86   32.00
  -7   7   2  579.94   33.00
   7   7  -2  545.85   31.40
  -7   7   2  509.35   31.60
  -7   7   2  499.95   32.50
   7   7  -2  544.25   30.60
  -7   7   2  512.85   31.70
   7   7  -2  473.05   30.20
   6  -7  -2    2.10    3.60
   6  -7  -2   -2.50    2.70
  -6  -7   2    0.10    2.70
  -6  -7   2   -3.00    3.00
  -6   7   2   -4.90    2.70
  -6   7   2   -2.00    3.20
   6   7  -2    0.60    2.00
  -6   7   2   -0.20    2.90
   6   7  -2   -0.50    2.20
   6   7  -2   -3.70    2.00
  -6   7   2    1.40    2.90
   6   7  -2   -1.80    2.30
   5  -7  -2   67.59    6.40
   5  -7  -2   75.69    7.00
  -5  -7   2   83.09    6.30
  -5  -7   2   71.19    7.00
   5  -7  -2   68.19    5.80
   5   7  -2   70.49    5.80
  -5   7   2   81.69    6.10
  -5   7   2   60.19    6.50
  -5   7   2   68.39    6.60
  -5   7   2   72.59    6.80
   5   7  -2   69.69    6.20
   5   7  -2   70.09    5.70
   5   7  -2   84.99    6.40
  -5   7   2   60.79    6.30
  -4  -7   2  142.69   10.50
  -4  -7   2  155.48   10.00
   4  -7  -2  167.48   10.70
   4  -7  -2  140.29   10.10
   4  -7  -2  153.28    9.60
  -4   7   2  148.29    9.70
   4   7  -2  163.18   10.50
   4   7  -2  148.49    9.80
  -4   7   2  133.99   10.50
   4   7  -2  166.08   10.20
  -4   7   2  132.59   10.30
  -4   7   2  161.88   10.80
  -4   7   2  119.79    9.90
   4   7  -2  159.78    9.50
   3  -7  -2  977.80   55.19
   3  -7  -2 1031.80   56.79
   3  -7  -2 1063.19   57.09
  -3  -7   2 1001.10   56.69
   3   7  -2 1015.00   55.69
  -3   7   2 1040.30   57.69
  -3   7   2 1002.10   57.59
  -3   7   2  914.91   55.49
  -3   7   2  991.20   56.99
   3   7  -2 1057.29   57.69
   3   7  -2  986.80   56.59
  -3   7   2 1060.79   55.29
   3   7  -2 1046.80   55.19
   2  -7  -2    0.30    0.70
  -2  -7   2    1.70    1.40
   2  -7  -2   -0.90    1.40
   2  -7  -2   -1.60    1.10
   2  -7  -2   -0.60    1.60
   2   7  -2    0.40    1.10
  -2   7   2    0.10    0.90
  -2   7   2   -1.40    1.20
  -2   7   2   -0.40    1.10
   2   7  -2    1.50    1.10
   2   7  -2    2.40    2.40
  -2   7   2   -1.30    1.40
  -2   7   2    0.20    1.40
  -1  -7   2 1223.48   66.09
  -1  -7   2 1195.78   67.79
   1  -7  -2 1275.07   65.69
   1  -7  -2 1167.78   65.59
   1  -7  -2 1227.98   67.39
   1   7  -2 1173.78   66.09
  -1   7   2 1257.67   65.99
  -1   7   2 1224.68   65.79
  -1   7   2 1251.37   67.39
  -1   7   2 1321.07   68.89
   1   7  -2 1171.48   67.79
   0  -7   2   -2.30    1.50
   0  -7   2   -0.20    0.90
   0  -7   2    0.40    1.50
   0  -7  -2   -1.20    1.60
   0  -7   2   -0.50    1.30
   0   7  -2   -1.30    0.90
   0   7   2    0.40    0.30
   0   7  -2    3.60    1.40
  -1  -7  -2   71.89    4.50
  -1  -7  -2   77.59    6.30
  -1  -7  -2   72.69    4.50
   1  -7   2   78.99    6.30
   1  -7   2   66.69    5.60
   1  -7   2   75.39    5.50
   1   7   2   74.89    4.30
  -1   7  -2   71.59    5.20
  -1   7  -2   80.39    6.00
   1   7   2   78.49    4.30
  -1   7  -2   81.79    5.60
  -2  -7  -2   49.00    4.90
  -2  -7  -2   39.10    3.50
   2  -7   2   43.20    4.40
   2  -7   2   33.40    4.00
  -2  -7  -2   47.60    3.30
   2  -7   2   44.10    4.10
   2  -7   2   48.40    4.60
  -2   7  -2   47.60    4.00
  -2   7  -2   48.60    4.50
   2   7   2   45.10    3.10
   2   7   2   44.90    3.10
  -2   7  -2   51.19    4.40
   2   7   2   39.00    3.00
   2   7   2   40.80    3.20
   3  -7   2 1333.47   78.79
  -3  -7  -2 1432.86   77.49
  -3  -7  -2 1372.06   78.09
   3  -7   2 1603.34   79.19
   3  -7   2 1359.76   77.29
   3  -7   2 1368.26   76.69
  -3  -7  -2 1488.95   77.99
  -3   7  -2 1330.27   79.29
  -3   7  -2 1325.77   76.79
  -3   7  -2 1385.26   78.89
   3   7   2 1447.26   76.09
   3   7   2 1427.56   77.69
   3   7   2 1403.46   75.99
   4  -7   2  127.89    8.60
  -4  -7  -2  120.69    8.20
  -4  -7  -2  121.39    8.10
  -4  -7  -2  110.69    8.40
   4  -7   2   98.89    8.70
   4  -7   2  102.89    8.20
  -4  -7  -2  117.89    8.60
  -4   7  -2  116.89    8.80
   4   7   2  120.99    7.90
  -4   7  -2  117.19    8.50
  -4   7  -2  112.79    9.00
   4   7   2  102.09    7.50
   4   7   2  129.49    7.90
  -5  -7  -2   -4.90    2.20
  -5  -7  -2    3.10    2.70
  -5  -7  -2   -2.80    2.50
  -5  -7  -2    5.30    2.90
   5  -7   2    2.60    2.80
   5  -7   2    2.90    2.90
   5   7   2    1.70    0.90
   5   7   2    4.90    2.10
   5   7   2    3.50    1.30
  -5   7  -2    2.00    2.60
   5   7   2    0.30    1.80
   5   7   2    1.70    2.10
  -5   7  -2    4.30    3.10
  -5   7  -2   -0.20    2.00
  -6  -7  -2  100.79    8.70
   6  -7   2   98.09    9.10
  -6  -7  -2  117.09    9.30
   6  -7   2  111.49    8.80
  -6  -7  -2  102.49    8.00
  -6  -7  -2  122.99    9.10
   6   7   2  107.69    8.30
  -6   7  -2   98.69    9.20
   6   7   2  113.09    8.30
   6   7   2  101.29    7.90
  -6   7  -2  121.59    9.60
  -6   7  -2   89.09    8.70
  -7  -7  -2  630.54   34.80
  -7  -7  -2  611.44   33.50
  -7  -7  -2  532.65   35.30
   7  -7   2  599.14   34.60
   7  -7   2  573.94   36.00
   7   7   2  611.04   34.70
  -7   7  -2  544.55   35.90
  -7   7  -2  600.24   35.20
   7   7   2  528.75   33.50
  -7   7  -2  611.14   36.40
   8  -7   2   26.10    6.30
  -8  -7  -2   25.50    4.30
  -8  -7  -2   35.20    6.30
   8  -7   2   20.20    5.50
  -8  -7  -2   44.90    7.40
  -8   7  -2   26.10    6.20
   8   7   2   31.70    5.30
   8   7   2   30.00    5.10
  -8   7  -2   24.70    6.60
  -8   7  -2   22.40    5.80
  -9  -7  -2    2.80    3.20
  -9  -7  -2   -0.40    4.80
   9  -7   2    3.90    4.70
  -9  -7  -2    4.20    4.70
   9  -7   2    4.70    5.20
  -9   7  -2    6.30    5.10
  -9   7  -2   -0.90    5.00
  -9   7  -2    6.40    5.40
   9   7   2    4.00    4.00
  -9   7  -2    5.30    3.90
   9   7   2    6.50    3.90
 -10  -7  -2    2.90    5.50
  10  -7   2   -2.40    4.50
 -10  -7  -2    1.40    5.20
  10  -7   2    8.20    5.70
 -10   7  -2    0.00    5.60
  10   7   2    5.00    4.40
  10   7   2    9.00    4.30
 -10   7  -2    7.70    4.30
 -10   7  -2    6.70    6.00
 -10   7  -2    4.30    6.00
  11  -7   2   84.19   10.30
 -11  -7  -2   64.69   10.50
  11  -7   2   73.19   10.20
 -11   7  -2   62.79   11.00
 -11   7  -2   88.29   11.90
 -11   7  -2   73.59   10.80
  11   7   2   67.59    8.40
 -11   7  -2   59.39    8.00
 -12  -7  -2   11.00    7.20
  12  -7   2   13.70    7.10
  12  -7   2   17.50    7.50
 -12   7  -2   12.10    8.30
  12   7   2   18.20    5.80
 -12   7  -2   25.90    9.30
 -12   7  -2   24.20    8.80
  13  -7   2   22.00    8.30
  13  -7   2    9.20    7.30
 -13  -7  -2   14.40    8.70
 -13   7  -2    9.30    8.10
  13   7   2   10.20    5.70
 -13   7  -2    9.90    8.00
 -13   7  -2   15.40    8.90
  14  -8  -2   60.39   11.40
 -14  -8   2   73.99   13.40
  14  -8  -2  101.09   12.40
  14   8  -2   67.89   10.00
 -14   8   2   75.89   13.80
 -14   8   2   56.19   12.30
 -14   8   2   60.79   12.10
  13  -8  -2    6.10    6.90
 -13  -8   2    6.20    7.50
  13  -8  -2    5.60    6.70
 -13   8   2   -9.90    6.50
  13   8  -2    4.90    5.20
 -13   8   2    3.10    7.90
 -13   8   2   10.80    8.40
 -12  -8   2   75.49   12.60
  12  -8  -2   96.99   11.30
  12  -8  -2  134.19   12.30
 -12   8   2   94.29   13.60
 -12   8   2  127.59   11.60
 -12   8   2  112.79   14.00
  12   8  -2  115.39   11.20
 -12   8   2  127.89   14.10
  11  -8  -2    3.60    5.40
 -11  -8   2   -6.70    5.60
  11  -8  -2    0.80    4.90
 -11  -8   2   -2.70    5.70
 -11   8   2   -7.70    5.20
 -11   8   2    1.90    6.00
  11   8  -2    3.20    4.40
 -11   8   2    3.10    5.00
  11   8  -2   -2.10    3.70
 -11   8   2    1.40    6.00
 -10  -8   2   15.10    6.60
  10  -8  -2   21.30    5.80
 -10  -8   2   25.30    7.40
  10  -8  -2   22.80    6.70
  10   8  -2    6.00    4.60
  10   8  -2   16.90    4.60
 -10   8   2   14.80    5.60
 -10   8   2   14.60    6.70
 -10   8   2   14.00    6.30
 -10   8   2   15.00    5.10
   9  -8  -2    7.00    4.70
  -9  -8   2    2.00    5.00
   9  -8  -2   -0.30    4.60
  -9  -8   2   -3.00    4.90
  -9   8   2   -3.00    4.90
  -9   8   2    4.90    5.20
   9   8  -2   -3.10    3.90
  -9   8   2   -6.60    4.50
   9   8  -2    2.40    3.40
  -9   8   2    6.10    4.20
   8  -8  -2  455.95   32.00
   8  -8  -2  538.45   31.20
  -8  -8   2  541.25   33.30
  -8  -8   2  603.74   32.50
   8   8  -2  498.45   30.60
   8   8  -2  569.74   31.80
  -8   8   2  445.56   32.60
  -8   8   2  530.35   32.20
  -8   8   2  529.85   33.30
  -8   8   2  501.65   32.10
   7  -8  -2   33.10    5.80
  -7  -8   2   34.70    6.40
   7  -8  -2   36.50    5.30
  -7   8   2   31.70    5.50
   7   8  -2   36.60    4.80
   7   8  -2   39.60    5.00
  -7   8   2   33.10    6.40
  -7   8   2   28.60    5.70
  -7   8   2   33.90    5.70
   7   8  -2   32.10    5.00
   6  -8  -2   33.10    4.50
  -6  -8   2   31.60    5.30
  -6  -8   2   30.10    4.60
   6  -8  -2   30.00    4.90
  -6   8   2   38.10    5.40
   6   8  -2   25.50    4.20
   6   8  -2   28.90    3.90
  -6   8   2   28.00    5.10
   6   8  -2   28.40    4.20
  -6   8   2   25.30    4.90
  -6   8   2   29.80    4.90
  -5  -8   2    1.50    2.70
   5  -8  -2   16.40    4.30
  -5  -8   2    6.10    3.00
   5  -8  -2    3.20    2.90
   5  -8  -2    8.20    3.20
   5   8  -2   -1.30    2.10
   5   8  -2   -0.80    2.40
   5   8  -2    3.20    2.20
  -5   8   2   16.60    3.80
  -5   8   2   11.50    3.10
  -5   8   2    6.00    2.70
  -5   8   2    0.00    3.20
  -5   8   2    9.00    3.40
   4  -8  -2  753.12   41.40
   4  -8  -2  719.63   42.70
   4  -8  -2  827.32   43.40
  -4  -8   2  737.43   42.50
   4   8  -2  763.22   42.40
   4   8  -2  640.14   41.10
  -4   8   2  801.42   43.20
   4   8  -2  784.22   41.90
  -4   8   2  764.62   41.60
  -4   8   2  747.53   42.00
  -4   8   2  728.23   43.50
  -4   8   2  725.73   43.50
  -3  -8   2  663.53   37.60
   3  -8  -2  619.94   37.60
   3  -8  -2  705.03   38.10
   3  -8  -2  662.73   36.50
   3   8  -2  614.04   36.40
  -3   8   2  648.24   38.50
  -3   8   2  659.93   37.00
   3   8  -2  689.93   37.50
  -3   8   2  640.64   37.80
   3   8  -2  705.83   37.10
  -3   8   2  691.43   36.70
   2  -8  -2    2.50    1.80
   2  -8  -2    3.30    1.60
  -2  -8   2    2.70    1.70
   2   8  -2    1.10    1.40
  -2   8   2    3.70    1.20
  -2   8   2    4.40    2.00
   2   8  -2    2.50    1.30
  -2   8   2    2.60    1.50
  -2   8   2    3.10    1.40
   1  -8  -2   43.60    4.90
   1  -8  -2   48.80    3.40
  -1  -8   2   46.70    4.90
   1  -8  -2   48.80    2.90
   1  -8  -2   43.60    2.80
   1  -8  -2   40.60    3.20
  -1  -8   2   46.30    3.80
   1   8  -2   48.50    3.50
  -1   8   2   53.59    4.30
   1   8  -2   48.30    3.70
  -1   8   2   44.90    3.10
  -1   8   2   47.10    3.10
  -1   8   2   46.70    3.30
   0  -8  -2  160.08   10.90
   0  -8   2  181.78   10.10
   0  -8   2  163.08   11.20
   0  -8   2  151.28   10.10
   0   8  -2  145.99    9.50
   0   8  -2  154.88    9.80
   1  -8   2  108.49    7.80
   1  -8   2  118.89    8.60
   1  -8   2  117.89    7.70
  -1  -8  -2  120.69    8.50
   1   8   2  106.59    6.20
   1   8   2  114.19    6.20
  -1   8  -2  123.29    7.40
  -1   8  -2  100.79    8.00
  -1   8  -2  116.09    7.70
   2  -8   2  115.19    8.10
  -2  -8  -2  107.79    6.80
   2  -8   2  102.59    7.90
  -2  -8  -2  106.09    8.30
  -2  -8  -2  109.09    6.90
   2  -8   2  111.69    8.30
   2  -8   2  108.69    7.60
   2   8   2   96.29    6.50
  -2   8  -2  120.99    8.00
   2   8   2  117.19    6.60
   2   8   2  107.29    6.40
  -2   8  -2  108.19    8.20
  -2   8  -2  114.39    7.50
   2   8   2  113.79    6.50
   3  -8   2   16.90    3.60
  -3  -8  -2   14.40    2.70
   3  -8   2   16.20    3.40
   3  -8   2   13.90    2.90
  -3  -8  -2   16.90    3.60
  -3  -8  -2   11.90    2.20
   3  -8   2   16.00    3.30
  -3   8  -2   11.50    3.00
   3   8   2   12.50    1.90
  -3   8  -2   13.90    2.80
   3   8   2   13.00    1.90
  -3   8  -2   13.70    3.30
   3   8   2   10.90    1.90
   4  -8   2  873.51   47.50
   4  -8   2  971.10   49.40
  -4  -8  -2  881.61   47.00
  -4  -8  -2  848.92   47.90
  -4  -8  -2  866.71   48.30
   4  -8   2  813.52   47.60
   4  -8   2  756.32   48.80
  -4  -8  -2  869.21   48.00
  -4   8  -2  817.62   49.20
  -4   8  -2  843.02   49.00
   4   8   2  829.12   46.50
  -4   8  -2  797.32   47.50
   4   8   2  847.92   47.70
   4   8   2  870.41   46.80
   5  -8   2   15.20    3.80
   5  -8   2   14.20    3.90
  -5  -8  -2   22.90    3.80
  -5  -8  -2    8.20    3.20
  -5  -8  -2    9.70    3.90
  -5  -8  -2   17.60    3.80
  -5   8  -2   18.40    3.90
  -5   8  -2   16.30    4.20
  -5   8  -2   14.40    3.90
   5   8   2   17.80    3.10
   5   8   2   16.30    3.00
   5   8   2   17.60    2.50
   5   8   2   13.20    2.80
  -6  -8  -2  240.18   16.10
   6  -8   2  242.58   17.40
   6  -8   2  258.97   16.80
  -6  -8  -2  289.47   16.90
  -6  -8  -2  277.17   16.90
  -6  -8  -2  246.18   17.20
   6   8   2  266.17   14.50
  -6   8  -2  247.68   17.60
  -6   8  -2  248.18   17.70
   6   8   2  273.67   16.30
   6   8   2  244.28   14.60
   6   8   2  244.38   15.80
  -6   8  -2  241.08   17.00
   6   8   2  268.87   16.30
   7  -8   2   14.00    4.30
  -7  -8  -2   13.80    3.60
  -7  -8  -2    8.00    4.20
   7  -8   2   16.40    4.70
  -7  -8  -2   12.10    4.40
  -7   8  -2   11.70    4.50
  -7   8  -2    7.80    4.70
   7   8   2   10.10    3.40
   7   8   2   11.80    3.20
  -7   8  -2   18.20    5.00
   8  -8   2  275.07   18.70
   8  -8   2  278.37   19.90
  -8  -8  -2  302.37   18.90
  -8  -8  -2  298.87   19.80
  -8  -8  -2  282.37   17.40
   8   8   2  283.67   18.30
   8   8   2  241.18   17.40
  -8   8  -2  276.37   19.50
  -8   8  -2  249.28   19.70
  -8   8  -2  276.27   20.30
  -9  -8  -2   30.60    4.80
  -9  -8  -2   21.40    6.50
  -9  -8  -2   24.30    6.60
   9  -8   2   25.10    6.60
   9  -8   2   15.50    5.60
  -9   8  -2   17.50    5.90
  -9   8  -2   28.60    5.60
  -9   8  -2   27.70    7.00
  -9   8  -2    7.50    6.10
   9   8   2   25.70    5.30
   9   8   2   27.80    5.00
  10  -8   2  257.07   17.90
 -10  -8  -2  264.97   19.20
  10  -8   2  231.68   18.70
 -10   8  -2  228.28   18.50
 -10   8  -2  242.28   19.40
 -10   8  -2  243.98   17.20
 -10   8  -2  208.98   18.80
  10   8   2  223.98   16.30
  11  -8   2   -4.90    5.10
  11  -8   2   -3.00    5.00
 -11  -8  -2   -6.50    5.20
 -11   8  -2   -1.80    5.80
 -11   8  -2  -11.20    5.30
 -11   8  -2   -0.40    3.70
 -11   8  -2   -0.40    6.20
  11   8   2   -5.10    3.50
 -12  -8  -2   22.90    8.00
  12  -8   2   15.40    7.60
  12  -8   2    6.70    6.30
 -12   8  -2   15.80    6.90
  12   8   2   16.10    5.90
 -12   8  -2   20.90    8.50
 -12   8  -2   13.40    7.70
  13  -8   2    7.40    6.80
  13  -8   2    8.30    7.60
 -13  -8  -2    4.00    8.50
 -13   8  -2    0.50    7.40
 -13   8  -2    6.50    8.30
  13   8   2    1.80    4.90
 -13   8  -2   -0.80    7.70
  14  -9  -2    2.40    7.20
 -14  -9   2    8.90    9.00
  14  -9  -2    7.20    7.40
 -14   9   2   12.00    8.70
 -14   9   2    5.30    8.50
  14   9  -2   12.00    6.30
 -14   9   2   -1.70    7.70
 -13  -9   2   -2.50    6.80
  13  -9  -2    9.20    6.80
  13  -9  -2   -8.60    5.90
  13   9  -2    0.60    4.80
 -13   9   2    9.10    8.30
 -13   9   2  -13.40    6.50
 -13   9   2    5.50    7.60
  12  -9  -2   14.20    7.20
  12  -9  -2   19.60    6.90
 -12  -9   2   15.80    8.40
 -12   9   2    7.80    7.50
 -12   9   2    9.90    7.40
 -12   9   2   16.70    6.90
 -12   9   2    8.30    7.50
  12   9  -2   21.50    6.30
 -11  -9   2   32.90    8.50
  11  -9  -2   48.00    8.00
  11  -9  -2   41.60    8.50
 -11   9   2   50.59    8.00
 -11   9   2   38.80    8.80
 -11   9   2   43.90    9.20
 -11   9   2   46.70    9.30
  11   9  -2   43.10    6.70
 -10  -9   2  104.29   10.30
 -10  -9   2  116.39   12.30
  10  -9  -2  109.79   11.40
  10  -9  -2  106.89   10.40
 -10   9   2  138.19   12.80
  10   9  -2   89.99    9.50
 -10   9   2   90.59   11.70
 -10   9   2  102.19   10.50
 -10   9   2  113.89   12.20
  10   9  -2  110.79    9.60
   9  -9  -2   50.89    7.50
  -9  -9   2   52.39    9.00
   9  -9  -2   46.90    8.00
  -9   9   2   38.60    6.80
  -9   9   2   42.80    8.00
  -9   9   2   58.39    8.70
   9   9  -2   46.60    6.50
  -9   9   2   46.30    7.80
   9   9  -2   41.50    6.20
   8  -9  -2    4.50    3.90
   8  -9  -2    7.00    4.50
  -8  -9   2    7.80    4.90
  -8   9   2    9.60    4.70
  -8   9   2    5.30    4.40
   8   9  -2   12.70    3.60
  -8   9   2   12.30    5.30
  -8   9   2   18.10    5.40
   8   9  -2    7.00    3.40
  -7  -9   2  359.46   22.00
   7  -9  -2  318.27   20.00
   7  -9  -2  311.67   21.10
  -7   9   2  289.27   20.70
   7   9  -2  314.57   19.50
   7   9  -2  330.17   20.30
  -7   9   2  355.96   21.90
  -7   9   2  326.87   21.40
  -7   9   2  290.77   21.40
  -6  -9   2  316.07   18.60
   6  -9  -2  289.17   18.80
   6  -9  -2  295.97   18.00
  -6  -9   2  285.07   19.30
  -6   9   2  268.07   19.20
   6   9  -2  268.67   17.40
   6   9  -2  307.67   18.30
  -6   9   2  258.37   18.40
   6   9  -2  288.67   18.00
  -6   9   2  296.17   19.10
  -6   9   2  305.67   19.40
   5  -9  -2  522.55   29.50
  -5  -9   2  517.55   30.30
   5  -9  -2  541.85   31.10
   5  -9  -2  504.95   30.60
  -5   9   2  496.95   30.90
   5   9  -2  537.95   30.10
  -5   9   2  483.75   31.20
  -5   9   2  496.65   31.30
   5   9  -2  561.54   30.00
  -5   9   2  557.44   29.80
  -5   9   2  508.05   30.30
   5   9  -2  461.45   29.00
   4  -9  -2  136.69    9.50
   4  -9  -2  133.49    8.50
   4  -9  -2  107.69    8.90
  -4  -9   2  130.19    8.90
  -4   9   2  128.79    9.10
   4   9  -2  121.69    8.60
   4   9  -2  136.59    9.00
  -4   9   2  129.59   10.00
  -4   9   2  131.39    8.60
  -4   9   2  133.29    9.30
   4   9  -2  125.09    8.30
  -4   9   2  132.29    9.90
  -3  -9   2  291.57   17.30
   3  -9  -2  273.87   16.60
  -3  -9   2  279.47   18.70
   3  -9  -2  310.67   17.80
   3  -9  -2  272.37   17.30
  -3   9   2  311.17   17.00
  -3   9   2  261.17   17.10
   3   9  -2  312.47   17.20
   3   9  -2  291.67   17.20
  -3   9   2  303.97   17.70
   3   9  -2  274.67   16.60
  -3   9   2  304.17   18.40
  -2  -9   2   36.60    3.40
   2  -9  -2   32.70    3.10
   2  -9  -2   21.50    2.40
  -2  -9   2   35.60    5.00
   2   9  -2   33.00    3.10
  -2   9   2   29.70    3.90
  -2   9   2   36.50    3.30
  -2   9   2   35.40    2.80
   2   9  -2   31.60    2.90
  -2   9   2   35.10    3.20
   1  -9  -2  155.88    9.00
   1  -9  -2  157.18    8.40
   1  -9  -2  147.09   10.90
   1  -9  -2  149.99    8.40
  -1  -9   2  165.38   10.10
  -1  -9   2  144.29   10.80
  -1  -9   2  163.98    9.60
   1  -9  -2  158.48    9.10
   1   9  -2  153.38    9.20
  -1   9   2  132.79    8.80
  -1   9   2  153.78    8.80
   1   9  -2  152.18    9.50
  -1   9   2  146.69    8.70
  -1   9   2  170.08   10.50
   0  -9   2  730.43   42.00
   0  -9  -2  718.13   42.40
   0  -9   2  707.03   42.50
   0  -9   2  769.72   41.80
   0   9  -2  770.42   41.80
   0   9  -2  749.03   40.70
   1  -9   2  202.28   11.80
   1  -9   2  177.78   12.60
  -1  -9  -2  182.08   12.60
   1  -9   2  181.18   11.80
  -1   9  -2  171.38   11.10
  -1   9  -2  191.48   12.40
  -1   9  -2  189.28   11.70
   2  -9   2   12.20    2.60
   2  -9   2    4.00    3.10
  -2  -9  -2    6.30    1.50
   2  -9   2   -1.10    2.20
  -2  -9  -2   -0.20    2.80
  -2  -9  -2    0.60    1.20
   2  -9   2    2.10    2.40
   2   9   2    1.70    0.70
  -2   9  -2    2.90    2.40
   2   9   2    3.80    0.80
   2   9   2    2.10    0.90
   2   9   2    0.30    0.80
  -2   9  -2    0.60    2.00
  -2   9  -2    2.00    1.80
   3  -9   2  240.98   14.80
  -3  -9  -2  214.88   15.40
   3  -9   2  272.87   15.70
  -3  -9  -2  235.88   14.60
   3  -9   2  248.98   15.60
   3  -9   2  250.47   15.80
   3   9   2  247.68   14.10
   3   9   2  236.18   13.90
  -3   9  -2  275.77   15.70
   3   9   2  223.28   13.70
  -3   9  -2  218.68   14.80
  -3   9  -2  249.18   15.90
   4  -9   2    3.60    3.00
   4  -9   2    1.90    2.90
  -4  -9  -2    4.90    2.60
  -4  -9  -2    5.70    3.00
   4  -9   2   -0.90    2.90
  -4  -9  -2    3.60    1.90
   4  -9   2    4.90    2.60
  -4  -9  -2    3.60    2.30
  -4   9  -2    1.10    2.30
   4   9   2    4.60    1.70
   4   9   2    2.70    1.70
  -4   9  -2    0.20    2.50
   4   9   2    4.30    1.70
  -4   9  -2    0.20    2.30
   5  -9   2   10.80    3.00
  -5  -9  -2    9.20    3.00
   5  -9   2   10.30    3.70
   5  -9   2   10.00    3.30
  -5  -9  -2   15.10    3.40
  -5  -9  -2    7.60    3.70
  -5  -9  -2    8.60    3.30
   5   9   2   12.10    2.60
   5   9   2   10.10    2.40
   5   9   2   12.00    2.60
   5   9   2   11.10    2.60
  -5   9  -2   12.80    3.60
  -5   9  -2    5.20    3.50
  -5   9  -2   10.40    3.60
   6  -9   2  321.07   22.40
  -6  -9  -2  333.27   22.00
  -6  -9  -2  348.17   21.30
  -6  -9  -2  374.46   21.60
   6  -9   2  381.56   21.80
  -6  -9  -2  339.07   21.10
   6   9   2  350.26   20.00
  -6   9  -2  333.17   22.60
   6   9   2  366.26   21.10
   6   9   2  344.97   20.50
  -6   9  -2  295.77   22.20
   6   9   2  356.76   20.80
  -6   9  -2  318.27   21.70
  -7  -9  -2  367.66   22.20
  -7  -9  -2  343.97   22.60
  -7  -9  -2  358.46   21.40
   7  -9   2  338.27   23.00
  -7  -9  -2  390.36   22.20
   7  -9   2  349.47   21.90
  -7   9  -2  311.27   23.00
   7   9   2  372.16   21.70
   7   9   2  309.27   20.70
  -7   9  -2  334.47   22.40
  -7   9  -2  321.77   23.20
  -8  -9  -2   88.59    9.10
   8  -9   2   90.69    9.70
   8  -9   2   85.69    9.30
  -8  -9  -2   76.89    9.70
  -8  -9  -2   93.29    7.90
  -8   9  -2   71.19    9.70
   8   9   2   88.09    7.70
  -8   9  -2   61.29    9.00
   8   9   2   80.59    7.70
  -8   9  -2   89.29   10.70
   9  -9   2    4.40    4.90
   9  -9   2   21.50    6.20
  -9  -9  -2   12.00    4.10
  -9  -9  -2    7.90    5.70
  -9  -9  -2   12.90    6.70
   9   9   2    7.00    3.90
  -9   9  -2   19.40    5.80
  -9   9  -2   18.50    6.50
  -9   9  -2   10.10    4.50
  -9   9  -2   22.20    6.40
 -10  -9  -2   25.70    7.60
  10  -9   2   24.10    6.60
  10  -9   2   25.40    7.20
 -10   9  -2   22.70    7.40
 -10   9  -2   22.30    5.40
 -10   9  -2   17.60    7.00
 -10   9  -2   10.70    6.40
  10   9   2   23.40    5.00
  11  -9   2   61.19    9.30
 -11  -9  -2   64.89   10.90
  11  -9   2   67.29   10.60
 -11   9  -2   63.89   10.50
 -11   9  -2   72.89   11.10
 -11   9  -2   80.29   11.80
  11   9   2   53.09    7.90
 -11   9  -2   77.79    8.60
  12  -9   2   22.00    8.10
  12  -9   2   26.90    8.00
 -12  -9  -2   18.50    8.80
 -12   9  -2   11.30    7.60
 -12   9  -2   14.80    8.20
  12   9   2   17.00    6.30
 -12   9  -2   23.90    9.10
  13  -9   2    7.00    7.80
  13  -9   2   14.60    7.70
 -13  -9  -2   10.90    8.40
 -13   9  -2    4.30    7.60
  13   9   2   -3.90    5.10
 -13   9  -2    6.80    7.70
 -13   9  -2    7.40   14.20
 -13 -10   2   70.89   12.20
  13 -10  -2   50.59   10.60
 -13  10   2   67.69   12.20
 -13  10   2   58.49    9.50
 -13  10   2   46.50   11.10
  13  10  -2   70.99    9.10
 -12 -10   2    4.80    7.10
  12 -10  -2   14.10    6.60
  12 -10  -2    0.60    6.80
 -12  10   2    3.60    7.50
 -12  10   2    6.10    6.60
 -12  10   2    5.40    5.90
 -12  10   2   -6.10    5.90
  12  10  -2    6.80    4.60
  11 -10  -2   -8.70    4.70
 -11 -10   2    7.30    7.10
  11 -10  -2    3.70    5.30
 -11  10   2   -4.00    5.50
 -11  10   2    5.30    6.40
 -11  10   2   -3.50    4.60
  11  10  -2    8.80    4.60
 -11  10   2   -3.80    5.40
 -10 -10   2   12.00    5.60
 -10 -10   2   -3.00    5.00
  10 -10  -2   -1.90    4.90
  10 -10  -2    2.40    5.20
 -10  10   2    3.80    4.70
 -10  10   2   -4.30    5.30
  10  10  -2   -6.10    3.20
 -10  10   2   -0.90    5.20
 -10  10   2    1.40    5.50
   9 -10  -2   36.10    7.50
  -9 -10   2   34.70    6.80
  -9 -10   2   38.40    7.30
   9 -10  -2   38.80    6.50
  -9  10   2   35.20    6.60
  -9  10   2   45.30    8.40
  -9  10   2   22.00    6.60
   9  10  -2   38.80    5.90
   9  10  -2   40.50    5.50
  -9  10   2   40.60    7.90
   8 -10  -2   35.80    5.70
  -8 -10   2   33.70    6.60
  -8 -10   2   33.80    6.80
   8 -10  -2   26.90    6.00
  -8  10   2   35.70    6.60
  -8  10   2   40.60    7.10
  -8  10   2   31.10    6.00
   8  10  -2   31.50    5.10
  -8  10   2   34.10    6.80
   8  10  -2   35.00    5.10
   7 -10  -2   40.30    5.60
  -7 -10   2   49.80    7.20
  -7 -10   2   43.30    6.80
   7 -10  -2   46.60    6.50
   7  10  -2   55.79    5.40
   7  10  -2   44.30    4.90
  -7  10   2   46.70    7.20
  -7  10   2   49.60    6.80
  -7  10   2   29.40    6.10
  -7  10   2   38.70    6.20
   6 -10  -2  501.05   27.70
  -6 -10   2  526.65   28.50
  -6 -10   2  448.76   28.90
   6 -10  -2  424.16   28.60
  -6 -10   2  476.45   29.30
  -6  10   2  438.66   29.20
   6  10  -2  488.75   28.00
   6  10  -2  445.06   27.10
  -6  10   2  499.15   29.40
  -6  10   2  449.56   28.40
   6  10  -2  471.55   28.00
  -6  10   2  494.35   29.80
  -5 -10   2   99.69    9.00
   5 -10  -2   98.29    7.20
   5 -10  -2   80.79    7.50
   5 -10  -2   93.89    8.50
  -5 -10   2  102.59    7.60
  -5  10   2  101.69    7.40
  -5  10   2   74.39    7.60
  -5  10   2   98.79    8.80
   5  10  -2   90.19    6.70
   5  10  -2   95.99    7.50
  -5  10   2   93.89    8.50
  -5  10   2   83.69    7.90
   5  10  -2   97.19    7.10
   4 -10  -2  450.15   26.80
   4 -10  -2  515.25   27.50
  -4 -10   2  467.25   26.50
   4 -10  -2  442.86   25.70
  -4 -10   2  411.56   27.60
  -4  10   2  458.45   27.10
  -4  10   2  435.06   27.70
  -4  10   2  473.15   26.10
   4  10  -2  460.65   26.30
   4  10  -2  460.15   26.20
  -4  10   2  436.96   26.40
   4  10  -2  427.86   25.50
  -3 -10   2  176.48   13.70
   3 -10  -2  214.18   12.70
   3 -10  -2  177.88   11.60
  -3 -10   2  210.18   12.30
   3 -10  -2  180.78   12.20
   3  10  -2  188.48   11.60
  -3  10   2  203.68   12.50
  -3  10   2  203.58   12.30
  -3  10   2  189.98   13.20
  -3  10   2  214.38   12.00
   3  10  -2  192.68   12.00
   3  10  -2  202.48   12.30
  -2 -10   2   27.40    3.00
   2 -10  -2   28.70    3.00
   2 -10  -2   24.40    2.30
  -2 -10   2   31.60    5.30
  -2  10   2   30.10    2.60
   2  10  -2   20.70    2.70
   2  10  -2   26.90    2.60
  -2  10   2   24.10    3.80
  -2  10   2   25.30    2.90
  -2  10   2   24.80    2.80
  -1 -10   2  731.73   41.90
   1 -10  -2  732.53   42.70
   1 -10  -2  771.92   41.10
   1 -10  -2  742.63   41.00
  -1 -10   2  708.33   42.80
  -1 -10   2  765.62   41.60
   1  10  -2  741.03   40.50
  -1  10   2  732.53   40.80
  -1  10   2  735.13   42.80
   1  10  -2  724.53   41.50
  -1  10   2  751.82   40.20
   0 -10  -2  276.17   18.20
   0 -10   2  272.37   18.30
   0 -10   2  320.07   17.10
   0 -10   2  289.97   17.30
   0  10  -2  284.57   16.90
   0  10  -2  273.27   16.40
   1 -10   2    2.50    2.30
   1 -10   2    4.00    1.80
   1 -10   2    3.50    2.00
   1 -10   2    0.90    2.80
  -1 -10  -2    0.90    2.40
  -1  10  -2    1.60    1.60
  -1  10  -2    3.80    1.90
  -1  10  -2    3.10    2.60
  -2 -10  -2   58.29    6.40
   2 -10   2   54.89    6.20
  -2 -10  -2   64.59    4.20
   2 -10   2   64.89    5.30
   2 -10   2   74.29    5.70
   2 -10   2   57.89    5.60
   2  10   2   59.89    3.90
   2  10   2   66.99    3.90
  -2  10  -2   65.39    6.20
  -2  10  -2   65.59    5.50
  -2  10  -2   58.29    5.10
   3 -10   2  290.77   17.10
   3 -10   2  259.67   17.00
   3 -10   2  273.97   16.00
   3 -10   2  264.47   16.80
  -3 -10  -2  255.57   17.20
  -3 -10  -2  265.47   15.70
  -3 -10  -2  236.28   15.30
   3  10   2  267.27   14.90
   3  10   2  270.17   15.10
  -3  10  -2  272.97   16.80
  -3  10  -2  242.08   16.00
   3  10   2  266.87   15.00
  -3  10  -2  251.87   17.10
  -4 -10  -2  113.99    7.70
   4 -10   2  128.99    9.00
   4 -10   2  113.69    9.00
   4 -10   2  102.29    8.10
  -4 -10  -2  104.29    9.20
   4 -10   2  102.69    8.90
  -4 -10  -2  104.59    8.10
  -4  10  -2  117.29    9.10
   4  10   2   98.19    7.00
   4  10   2  106.39    7.20
   4  10   2  111.69    7.30
  -4  10  -2  113.09    8.40
  -4  10  -2  101.69    8.70
   5 -10   2  149.59   11.00
   5 -10   2  159.58   10.80
  -5 -10  -2  155.58   10.30
  -5 -10  -2  138.89   11.00
   5 -10   2  126.39   11.20
  -5 -10  -2  147.79   10.30
  -5 -10  -2  150.68   10.80
  -5  10  -2  154.28   11.60
  -5  10  -2  137.79   10.90
  -5  10  -2  155.08   11.80
   5  10   2  155.18   10.00
   5  10   2  161.78   10.00
   5  10   2  146.39    9.70
   6 -10   2  159.28   12.70
  -6 -10  -2  169.48   11.80
   6 -10   2  187.78   12.40
  -6 -10  -2  148.79   12.20
  -6 -10  -2  163.18   11.80
  -6 -10  -2  147.69   11.80
   6  10   2  186.18   11.50
   6  10   2  163.48   11.00
  -6  10  -2  179.98   13.60
   6  10   2  169.18   10.80
   6  10   2  177.68   11.40
  -6  10  -2  166.48   13.20
  -6  10  -2  146.89   12.10
  -7 -10  -2    4.60    3.80
   7 -10   2   -1.00    3.50
   7 -10   2    2.00    4.10
  -7 -10  -2    2.30    3.70
  -7 -10  -2    1.00    3.50
   7  10   2   -0.20    2.50
  -7  10  -2    4.10    3.80
  -7  10  -2   -0.50    4.10
  -7  10  -2    0.60    4.10
   7  10   2   -1.10    2.50
  -8 -10  -2   -1.10    3.80
  -8 -10  -2    1.70    5.00
   8 -10   2    4.90    4.60
   8 -10   2    2.70    4.50
  -8  10  -2    4.30    4.60
  -8  10  -2   11.20    5.40
   8  10   2    1.10    2.80
  -8  10  -2   -4.40    4.30
  -9 -10  -2   69.09    7.70
  -9 -10  -2   61.69    9.00
   9 -10   2   77.79    9.80
   9 -10   2   74.79    9.00
  -9  10  -2   72.89    9.80
  -9  10  -2   66.49    9.80
  -9  10  -2   77.09    8.50
   9  10   2   74.59    7.30
  -9  10  -2   56.59    9.50
 -10 -10  -2    4.10    5.70
  10 -10   2    1.20    5.00
  10 -10   2    1.70    5.50
 -10  10  -2   -6.20    5.10
 -10  10  -2    3.80    4.40
 -10  10  -2   -0.40    5.80
 -10  10  -2   -2.80    5.10
  10  10   2   -0.40    3.40
  11 -10   2    3.90    5.80
 -11 -10  -2  -10.50    5.10
  11 -10   2   -1.60    5.70
 -11  10  -2   -0.10    4.60
 -11  10  -2   -6.10    6.10
 -11  10  -2    4.10    6.40
  11  10   2   -0.40    4.30
 -11  10  -2    1.70    6.10
  12 -10   2    5.90    6.90
  12 -10   2   17.00    7.20
 -12 -10  -2   10.70    7.30
 -12  10  -2   18.30    8.50
 -12  10  -2   13.10    7.90
  12  10   2   13.30    5.60
 -12  10  -2   -0.30    6.80
  13 -10   2   42.10   10.00
 -13 -10  -2   12.20    8.10
  13 -10   2   25.30    8.30
 -13  10  -2   23.70    9.70
  13  10   2   17.40    5.80
 -13  10  -2    7.90    7.90
 -13  10  -2   12.80    8.40
 -13 -11   2    0.20    7.00
  13 -11  -2   -0.70    6.80
 -13  11   2   -1.00    6.00
  13  11  -2   -2.00    4.40
 -13  11   2  -18.10    5.90
 -13  11   2   -9.30    6.50
 -12 -11   2   16.60    7.90
  12 -11  -2   12.20    6.80
 -12  11   2   12.80    7.70
 -12  11   2   12.50    7.30
 -12  11   2   15.10    7.20
  12  11  -2   23.60    5.70
 -11 -11   2   -9.30    5.40
  11 -11  -2    0.10    5.10
  11 -11  -2    0.30    6.90
 -11  11   2   -7.80    5.70
 -11  11   2    2.70    5.30
 -11  11   2    0.90    5.80
  11  11  -2   -3.30    3.40
 -11  11   2   -3.30    5.90
  10 -11  -2   61.29    8.10
  10 -11  -2   57.29    8.90
 -10 -11   2   62.79    9.70
 -10 -11   2   55.69    8.30
  10  11  -2   53.79    7.00
 -10  11   2   57.39    9.10
 -10  11   2   63.39    8.90
 -10  11   2   54.39    9.60
 -10  11   2   61.69    9.80
   9 -11  -2    3.00    4.60
  -9 -11   2   -0.70    5.10
   9 -11  -2   -3.00    3.80
  -9 -11   2   -1.00    4.50
  -9  11   2    0.50    5.00
  -9  11   2   -5.10    4.20
   9  11  -2   -1.10    3.10
  -9  11   2   -1.10    4.80
  -9  11   2    1.00    4.70
   8 -11  -2   59.69    7.90
  -8 -11   2   52.19    7.80
   8 -11  -2   60.19    7.00
  -8 -11   2   61.99    8.30
   8  11  -2   52.39    6.90
   8  11  -2   45.10    6.00
  -8  11   2   69.89    9.20
  -8  11   2   42.70    7.30
  -8  11   2   43.80    7.80
  -8  11   2   47.30    7.40
  -7 -11   2    3.50    4.40
   7 -11  -2    0.90    3.80
   7 -11  -2    6.60    3.70
  -7 -11   2   -1.10    4.30
  -7  11   2   -7.60    3.10
  -7  11   2    5.90    4.30
   7  11  -2    2.10    2.80
  -7  11   2    2.80    3.80
   7  11  -2    2.50    2.40
  -7  11   2    3.50    4.00
   6 -11  -2  303.37   21.00
  -6 -11   2  356.96   20.70
   6 -11  -2  351.96   20.20
  -6 -11   2  332.87   21.80
   6  11  -2  312.17   20.10
   6  11  -2  340.87   20.40
  -6  11   2  329.57   21.00
  -6  11   2  308.97   21.80
   6  11  -2  307.37   19.50
  -6  11   2  365.16   21.70
  -6  11   2  323.07   21.90
   5 -11  -2   38.90    5.70
  -5 -11   2   24.60    5.60
  -5 -11   2   35.40    4.50
   5 -11  -2   26.10    4.60
   5 -11  -2   30.80    4.10
   5  11  -2   27.80    3.80
  -5  11   2   30.00    4.80
  -5  11   2   31.60    4.80
  -5  11   2   24.10    4.60
   5  11  -2   29.20    4.20
   5  11  -2   29.80    3.60
  -5  11   2   30.20    4.30
  -5  11   2   22.60    4.90
   4 -11  -2  157.78   10.30
   4 -11  -2  149.69   11.00
   4 -11  -2  184.18   11.70
  -4 -11   2  173.38   12.90
  -4 -11   2  157.18   10.70
   4  11  -2  160.98   10.70
  -4  11   2  166.48   10.60
   4  11  -2  174.48   10.60
   4  11  -2  158.08   10.10
  -4  11   2  160.98   11.20
  -4  11   2  154.18   10.90
  -4  11   2  161.28   12.00
  -3 -11   2   31.20    3.60
  -3 -11   2   29.70    5.90
   3 -11  -2   31.30    4.10
   3 -11  -2   39.40    4.10
   3  11  -2   35.90    3.60
  -3  11   2   26.40    3.50
  -3  11   2   34.70    3.30
  -3  11   2   29.40    3.70
   3  11  -2   33.20    3.20
  -3  11   2   34.10    4.70
   3  11  -2   28.10    3.00
   2 -11  -2 1633.24   88.99
  -2 -11   2 1544.85   89.09
  -2 -11   2 1584.24   89.89
   2 -11  -2 1585.84   86.59
   2  11  -2 1594.74   86.99
  -2  11   2 1581.94   91.09
  -2  11   2 1654.23   87.19
   2  11  -2 1638.24   89.09
  -2  11   2 1631.44   89.09
  -2  11   2 1667.73   86.99
  -1 -11   2    1.10    1.50
  -1 -11   2    1.00    2.00
   1 -11  -2    4.80    1.30
   1 -11  -2    3.70    2.80
   1  11  -2    2.30    1.30
   1  11  -2    4.00    1.60
  -1  11   2    2.80    1.10
  -1  11   2    3.50    2.40
   0 -11   2  287.87   20.00
   0 -11   2  320.97   18.60
   0 -11  -2  309.87   20.00
   0 -11   2  309.07   18.80
   0  11  -2  304.37   17.90
   0  11  -2  340.57   18.60
   1 -11   2    4.10    2.20
  -1 -11  -2   11.90    3.90
   1 -11   2    6.30    2.00
   1 -11   2    7.70    2.50
   1 -11   2    3.00    3.30
  -1  11  -2    8.90    3.00
  -1  11  -2   10.90    2.30
  -1  11  -2    5.50    2.00
   2 -11   2  568.54   36.80
   2 -11   2  713.13   37.10
  -2 -11  -2  653.63   35.40
  -2 -11  -2  632.94   37.60
   2 -11   2  609.94   37.50
   2 -11   2  665.73   35.90
  -2  11  -2  627.24   35.90
  -2  11  -2  653.13   37.00
   2  11   2  624.74   34.60
   2  11   2  630.74   34.50
  -2  11  -2  674.63   38.30
  -3 -11  -2   -1.80    1.80
   3 -11   2   -1.50    2.60
   3 -11   2    1.40    2.60
  -3 -11  -2    1.30    3.50
   3 -11   2   -1.60    2.00
   3 -11   2   -2.70    3.30
  -3 -11  -2   -0.50    1.40
  -3  11  -2    0.70    2.10
   3  11   2    0.30    0.90
   3  11   2    1.10    1.10
  -3  11  -2   -4.30    2.40
   3  11   2   -0.60    1.00
  -3  11  -2    1.00    2.20
   4 -11   2  240.58   15.50
  -4 -11  -2  211.08   15.40
  -4 -11  -2  215.08   14.40
   4 -11   2  240.08   14.70
   4 -11   2  255.67   15.90
   4 -11   2  235.58   15.60
  -4  11  -2  217.98   15.40
   4  11   2  241.88   13.70
   4  11   2  237.58   13.70
   4  11   2  219.68   13.40
  -4  11  -2  221.98   14.90
  -4  11  -2  221.48   15.70
  -5 -11  -2   10.20    3.10
   5 -11   2    7.70    3.60
  -5 -11  -2   10.80    4.40
   5 -11   2   10.30    3.70
   5 -11   2    6.20    3.80
  -5 -11  -2   10.10    3.50
   5  11   2    9.30    2.40
  -5  11  -2   11.90    3.90
   5  11   2   10.30    2.40
   5  11   2    8.20    2.40
  -5  11  -2    8.40    3.70
  -5  11  -2    6.70    4.00
   6 -11   2  102.89    8.80
  -6 -11  -2  114.59    8.90
  -6 -11  -2  113.99    9.70
   6 -11   2  103.19    9.90
  -6 -11  -2  105.49    9.30
  -6  11  -2  106.89    9.60
   6  11   2   99.39    7.70
   6  11   2  117.89    8.20
  -6  11  -2  109.99   10.30
  -6  11  -2  103.29    9.80
  -7 -11  -2   -4.70    3.50
   7 -11   2    3.70    4.60
  -7 -11  -2    1.40    4.30
   7 -11   2   -0.40    4.00
   7  11   2   -2.30    2.50
  -7  11  -2   -1.60    3.70
  -7  11  -2   -0.10    4.30
  -7  11  -2    5.80    4.60
  -8 -11  -2  126.59   10.50
   8 -11   2  127.39   10.80
  -8 -11  -2  111.19   11.40
   8 -11   2  111.99   11.40
  -8  11  -2  126.09   12.10
  -8  11  -2  137.59   12.30
   8  11   2  118.99    9.40
  -8  11  -2  136.49   11.70
  -9 -11  -2    6.70    5.40
   9 -11   2   15.80    5.80
   9 -11   2   14.70    6.10
  -9 -11  -2   20.20    5.10
  -9  11  -2   18.10    6.10
  -9  11  -2    8.50    6.10
   9  11   2   16.30    4.30
  -9  11  -2   25.30    5.90
  -9  11  -2   18.00    6.60
  10 -11   2   28.90    6.60
 -10 -11  -2   28.80    8.10
  10 -11   2   29.10    7.40
 -10  11  -2   32.50    7.70
 -10  11  -2   18.80    7.30
  10  11   2   25.10    5.30
 -10  11  -2   23.20    7.70
 -10  11  -2   30.10    7.10
  11 -11   2    0.70    6.00
 -11 -11  -2    4.10    6.90
  11 -11   2   -1.20    5.50
 -11  11  -2   -3.70    5.80
 -11  11  -2   -1.70    6.10
 -11  11  -2    3.80    7.10
  11  11   2   -5.00    3.40
 -11  11  -2    2.40    6.50
  12 -11   2   33.60    8.90
 -12 -11  -2   49.60   10.20
  12 -11   2   33.10    8.80
 -12  11  -2   40.10    9.50
  12  11   2   30.50    6.40
 -12  11  -2   32.90    9.80
 -12  11  -2   28.30    9.20
 -13 -11  -2    8.80    7.70
  13 -11   2    3.20    7.40
  13  11   2    0.80    4.40
 -13  11  -2    4.80    7.30
 -13  11  -2    7.30    7.80
 -13 -12   2   42.20   10.50
  13 -12  -2   14.80    7.80
 -13  12   2   10.80    7.00
  13  12  -2   28.40    6.80
 -13  12   2   21.70    8.90
 -13  12   2    7.70    7.60
  12 -12  -2    4.30    6.40
 -12 -12   2    0.80    7.70
  12  12  -2    0.50    3.90
 -12  12   2    3.50    6.10
 -12  12   2   -3.20    6.50
 -12  12   2  -10.20    5.90
  11 -12  -2    5.20    6.20
 -11 -12   2   -4.70    6.40
 -11  12   2   -3.50    6.00
 -11  12   2   -3.00    5.60
 -11  12   2   -5.30    5.80
  11  12  -2   -1.30    4.10
 -10 -12   2   -0.70    5.20
 -10 -12   2    8.70    6.00
  10 -12  -2    0.20    4.90
 -10  12   2    4.00    5.90
 -10  12   2    2.50    5.70
 -10  12   2    7.50    5.50
  10  12  -2    2.60    3.70
  -9 -12   2  110.59   11.40
   9 -12  -2  113.89   11.30
  -9 -12   2  111.89   12.00
   9 -12  -2  126.09   10.30
   9  12  -2  109.49    9.30
  -9  12   2  119.79   12.20
  -9  12   2  109.39   12.00
  -9  12   2  103.99   10.90
  -9  12   2  118.29   11.60
   8 -12  -2   29.40    5.90
   8 -12  -2   34.40    6.90
  -8 -12   2   43.20    7.60
  -8 -12   2   41.10    7.30
  -8  12   2   40.70    7.10
  -8  12   2   26.60    6.20
   8  12  -2   37.00    5.30
  -8  12   2   37.90    7.00
  -8  12   2   30.00    7.20
  -7 -12   2   11.90    6.10
   7 -12  -2   19.20    5.50
   7 -12  -2   18.10    4.50
  -7  12   2   27.40    5.10
  -7  12   2   10.50    5.10
   7  12  -2   17.30    3.60
  -7  12   2   19.10    5.30
  -7  12   2   19.80    5.60
  -6 -12   2    9.20    5.30
   6 -12  -2    5.40    3.40
   6 -12  -2    4.00    3.70
  -6  12   2    9.20    4.10
  -6  12   2   12.90    4.20
  -6  12   2    4.80    4.30
   6  12  -2    9.70    2.70
  -6  12   2    7.30    4.10
   6  12  -2    5.30    2.70
  -5 -12   2  243.38   15.60
  -5 -12   2  228.58   17.30
   5 -12  -2  278.57   17.00
   5 -12  -2  252.47   15.20
   5 -12  -2  245.88   16.20
  -5  12   2  279.27   16.70
   5  12  -2  244.48   15.50
  -5  12   2  208.28   15.70
  -5  12   2  239.98   17.20
  -5  12   2  253.67   17.50
   5  12  -2  225.88   14.80
  -5  12   2  272.77   15.70
   5  12  -2  251.57   15.40
  -4 -12   2   80.19    8.80
  -4 -12   2   96.39    6.90
   4 -12  -2   85.29    7.10
   4 -12  -2   83.29    6.40
   4 -12  -2   99.39    7.70
  -4  12   2   99.69    6.80
  -4  12   2   77.69    8.00
   4  12  -2   87.59    6.40
  -4  12   2   85.69    7.20
  -4  12   2   76.99    6.90
   4  12  -2   89.49    6.80
   4  12  -2   83.09    6.10
   3 -12  -2   68.49    5.90
  -3 -12   2   63.49    8.40
  -3 -12   2   79.09    5.80
   3 -12  -2   83.79    6.40
  -3  12   2   77.99    5.50
   3  12  -2   69.79    5.30
  -3  12   2   77.59    6.00
  -3  12   2   80.79    7.30
  -3  12   2   67.19    5.70
   3  12  -2   80.59    6.00
   3  12  -2   78.79    5.60
   2 -12  -2   18.60    2.70
  -2 -12   2   26.70    5.10
   2 -12  -2   20.40    1.90
   2 -12  -2   20.00    2.80
  -2  12   2   16.90    3.80
   2  12  -2   24.20    2.50
  -2  12   2   17.70    2.50
  -2  12   2   20.10    2.50
   2  12  -2   18.30    2.50
  -1 -12   2  147.59   12.50
   1 -12  -2  169.88    9.70
   1 -12  -2  173.38    9.80
   1 -12  -2  155.88   12.20
  -1 -12   2  149.79   10.80
  -1  12   2  162.88   11.70
  -1  12   2  172.48    9.70
   1  12  -2  164.58   10.00
   1  12  -2  174.88   10.40
   0 -12   2  408.66   24.10
   0 -12   2  405.56   23.80
   0 -12   2  401.86   25.60
   0 -12  -2  416.96   25.60
   0  12  -2  424.26   23.80
   0  12  -2  404.06   23.10
   1 -12   2 1318.47   75.29
  -1 -12  -2 1314.57   75.19
   1 -12   2 1435.26   74.79
   1 -12   2 1301.97   74.79
  -1  12  -2 1353.96   74.59
  -1  12  -2 1355.46   72.79
  -1  12  -2 1271.17   76.29
  -2 -12  -2  107.29    9.20
   2 -12   2  119.79    9.80
   2 -12   2  118.59    8.60
   2 -12   2  117.79    7.90
   2 -12   2  122.79    8.50
  -2  12  -2  118.89    9.20
  -2  12  -2  107.69    8.20
  -2  12  -2  105.59    7.90
   2  12   2  111.99    6.30
   2  12   2  110.69    6.30
  -3 -12  -2   48.90    6.60
   3 -12   2   42.70    6.30
   3 -12   2   50.19    5.50
   3 -12   2   43.20    5.60
  -3 -12  -2   52.79    4.00
   3 -12   2   46.70    4.80
  -3  12  -2   49.80    6.20
  -3  12  -2   51.09    5.10
   3  12   2   43.60    3.50
   3  12   2   44.40    3.40
  -3  12  -2   53.09    5.40
   3  12   2   51.29    3.00
  -4 -12  -2   42.60    6.50
   4 -12   2   54.29    6.50
   4 -12   2   52.39    5.50
   4 -12   2   52.29    6.80
  -4 -12  -2   53.69    5.20
   4 -12   2   68.79    6.50
   4  12   2   49.50    4.00
   4  12   2   50.89    4.30
  -4  12  -2   49.40    6.60
  -4  12  -2   45.90    5.70
   4  12   2   49.80    4.10
  -4  12  -2   68.59    6.50
   5 -12   2  253.67   17.70
   5 -12   2  258.07   16.70
  -5 -12  -2  270.57   16.30
   5 -12   2  273.87   17.60
  -5 -12  -2  257.97   16.80
  -5 -12  -2  257.07   17.60
   5  12   2  269.87   15.70
   5  12   2  247.68   15.30
   5  12   2  272.27   15.70
  -5  12  -2  244.58   16.90
  -5  12  -2  258.07   17.80
  -5  12  -2  247.28   18.00
   6 -12   2   10.40    4.60
  -6 -12  -2    7.00    4.10
  -6 -12  -2    7.10    4.20
   6 -12   2   12.00    4.30
  -6  12  -2   15.40    4.70
  -6  12  -2    8.20    4.00
   6  12   2    4.60    2.50
  -6  12  -2    6.70    4.50
  -7 -12  -2    3.60    4.30
   7 -12   2    4.00    4.50
   7 -12   2    6.50    4.00
  -7 -12  -2    5.80    4.60
  -7  12  -2    0.30    4.00
   7  12   2    0.10    2.70
  -7  12  -2    4.10    4.70
  -7  12  -2   -3.10    4.20
  -8 -12  -2   17.90    5.00
  -8 -12  -2   22.70    6.30
   8 -12   2   24.90    6.20
   8 -12   2   26.30    5.80
  -8  12  -2   17.30    6.30
  -8  12  -2   26.10    6.10
   8  12   2   20.80    4.10
  -8  12  -2   24.90    7.20
  -9 -12  -2  213.08   14.30
   9 -12   2  182.68   15.30
   9 -12   2  209.08   14.90
  -9 -12  -2  166.98   15.10
  -9  12  -2  167.08   15.60
  -9  12  -2  168.58   15.40
   9  12   2  175.48   12.80
  -9  12  -2  149.19   14.40
 -10 -12  -2    0.00    6.10
  10 -12   2    5.70    8.40
  10 -12   2   -2.10    4.70
 -10  12  -2    0.60    6.10
  10  12   2    2.20    3.40
 -10  12  -2    4.10    6.20
 -10  12  -2    2.10    4.90
 -10  12  -2    1.30    5.40
 -11 -12  -2    4.60    6.80
  11 -12   2   11.80    6.90
 -11  12  -2   12.50    7.00
  11  12   2    5.10    4.50
 -11  12  -2   14.70    6.90
 -11  12  -2   11.10    6.10
 -12 -12  -2   -3.80    7.60
  12 -12   2   -1.80    6.50
  12  12   2    5.80    4.80
 -12  12  -2    1.00    6.90
 -12  12  -2   -0.90    6.10
 -12  12  -2    1.20    7.50
  12 -13  -2   29.50    8.70
 -12 -13   2   71.69   11.60
 -12  13   2   43.10   10.40
 -12  13   2   46.80    9.20
 -12  13   2   38.50    9.20
  12  13  -2   39.00    7.00
  11 -13  -2   45.50    9.00
 -11 -13   2   36.00    8.80
  11  13  -2   43.80    6.60
 -11  13   2   36.40    9.10
 -11  13   2   41.10    8.80
 -11  13   2   41.80    9.00
 -10 -13   2  104.79   12.90
 -10 -13   2   96.19   10.60
  10 -13  -2  107.59   11.50
  10  13  -2  103.59    9.30
 -10  13   2  111.19   11.60
 -10  13   2   87.19   12.20
 -10  13   2  121.39   12.30
   9 -13  -2   -2.40    4.50
  -9 -13   2    1.80    5.10
  -9  13   2   -2.40    5.00
   9  13  -2   -2.00    2.60
  -9  13   2   -2.80    4.70
  -9  13   2   -0.30    4.60
  -8 -13   2    4.50    5.60
   8 -13  -2    1.20    5.10
  -8  13   2    1.60    4.30
  -8  13   2   -4.40    4.30
   8  13  -2    1.10    3.00
  -8  13   2    5.00    4.90
  -7 -13   2  180.68   13.90
   7 -13  -2  181.78   11.70
   7 -13  -2  135.49   12.50
   7  13  -2  155.98   11.00
  -7  13   2  146.49   13.40
  -7  13   2  152.98   12.90
  -7  13   2  171.08   13.30
  -7  13   2  150.18   13.50
   6 -13  -2   96.59    7.70
  -6 -13   2   94.19   10.10
   6 -13  -2   94.99    8.70
  -6  13   2   86.59    8.80
   6  13  -2   76.19    6.80
  -6  13   2   92.09    8.60
  -6  13   2   98.99    8.80
  -6  13   2  105.89    9.80
   5 -13  -2    0.40    2.30
  -5 -13   2   -1.00    2.70
  -5 -13   2   -3.00    4.20
   5 -13  -2   -5.00    2.80
   5 -13  -2   -0.40    3.70
  -5  13   2   -0.90    3.60
  -5  13   2    1.50    2.80
  -5  13   2   -2.80    3.60
  -5  13   2   -1.70    2.90
   5  13  -2   -0.90    1.90
   5  13  -2   -4.90    1.50
   4 -13  -2    0.40    1.90
   4 -13  -2   -3.10    2.70
   4 -13  -2   -6.70    2.30
  -4 -13   2    3.70    2.40
  -4 -13   2   -6.30    3.60
   4  13  -2   -1.50    1.50
  -4  13   2   -2.50    1.70
  -4  13   2   -2.50    2.20
  -4  13   2    3.90    2.60
   4  13  -2   -1.70    1.80
  -4  13   2   -5.40    2.70
   4  13  -2   -1.90    1.50
   3 -13  -2  160.88    9.60
   3 -13  -2  149.19   10.30
   3 -13  -2  164.58   10.80
  -3 -13   2  145.89   12.60
  -3  13   2  167.48   10.50
   3  13  -2  152.58    9.70
   3  13  -2  161.48   10.00
   3  13  -2  165.88   10.30
  -3  13   2  158.48   10.50
  -3  13   2  147.79   11.80
  -2 -13   2   32.90    6.50
   2 -13  -2   43.60    3.90
   2 -13  -2   37.90    3.60
   2 -13  -2   41.70    2.80
  -2 -13   2   40.20    4.60
  -2  13   2   33.40    3.50
   2  13  -2   38.00    3.50
  -2  13   2   41.00    3.40
  -2  13   2   32.70    5.10
   2  13  -2   41.00    3.60
   1 -13  -2  188.18   13.70
  -1 -13   2  175.18   13.90
   1 -13  -2  188.68   10.70
  -1 -13   2  172.68   11.70
   1 -13  -2  185.28   10.60
  -1  13   2  193.28   13.00
  -1  13   2  186.58   10.60
   1  13  -2  172.38   10.90
   1  13  -2  191.08   11.30
   0 -13   2   11.90    4.50
   0 -13   2   15.20    2.40
   0 -13  -2   25.50    5.30
   0 -13   2   13.10    3.00
   0 -13   2    5.20    2.10
   0  13   2   25.40    3.90
   0  13  -2   14.80    2.40
   0  13  -2   13.90    2.50
  -1 -13  -2    7.90    4.40
   1 -13   2   12.80    3.00
   1 -13   2   13.50    4.60
   1 -13   2    7.10    2.80
  -1  13  -2   10.10    2.30
  -1  13  -2    7.80    3.50
  -1  13  -2    8.20    2.40
   2 -13   2  342.87   22.80
   2 -13   2  422.36   23.10
   2 -13   2  396.56   22.00
   2 -13   2  359.06   24.10
  -2 -13  -2  362.36   24.10
  -2  13  -2  370.06   22.20
  -2  13  -2  391.96   24.10
  -2  13  -2  385.26   22.90
  -3 -13  -2   22.70    2.40
  -3 -13  -2   26.40    5.40
   3 -13   2   23.40    3.70
   3 -13   2   26.20    4.40
   3 -13   2   22.10    4.20
   3 -13   2   16.60    4.90
  -3  13  -2   20.00    4.80
  -3  13  -2   16.50    3.60
   3  13   2   22.70    2.00
   3  13   2   21.90    2.20
  -3  13  -2   19.50    3.90
  -4 -13  -2    2.70    2.00
   4 -13   2   -0.40    2.60
   4 -13   2   -2.90    3.30
  -4 -13  -2   -6.10    3.60
   4 -13   2    4.00    3.40
   4 -13   2    0.60    3.20
   4  13   2   -1.50    1.20
  -4  13  -2   -2.60    2.80
  -4  13  -2    2.80    2.90
   4  13   2    2.30    1.50
  -4  13  -2   -0.70    3.20
   4  13   2   -0.20    1.30
   5 -13   2   14.90    4.90
  -5 -13  -2   11.80    4.70
   5 -13   2   25.90    4.90
   5 -13   2   12.70    4.00
  -5 -13  -2   21.10    4.20
  -5  13  -2   24.60    5.20
  -5  13  -2   23.70    4.80
   5  13   2   18.20    2.80
  -5  13  -2   13.00    4.20
   6 -13   2  160.58   13.70
  -6 -13  -2  177.78   13.50
  -6 -13  -2  187.28   13.20
   6 -13   2  172.08   12.70
   6  13   2  182.58   11.40
  -6  13  -2  169.68   13.70
  -6  13  -2  183.78   14.40
  -6  13  -2  166.58   13.10
   7 -13   2   71.79    8.80
   7 -13   2   69.89    7.50
  -7 -13  -2   64.59    8.10
  -7 -13  -2   75.19    8.00
  -7  13  -2   68.79    9.20
   7  13   2   49.70    5.50
  -7  13  -2   50.29    8.40
  -7  13  -2   58.49    8.30
   8 -13   2   58.89    8.70
  -8 -13  -2   72.99    9.30
  -8 -13  -2   65.79    8.40
   8 -13   2   67.59    8.40
  -8  13  -2   50.39    8.50
  -8  13  -2   74.69    9.40
  -8  13  -2   37.40    8.00
   8  13   2   59.39    6.10
  -9 -13  -2    5.50    5.00
   9 -13   2    6.20    6.10
  -9 -13  -2   -6.20    4.70
  -9  13  -2    6.40    5.10
   9  13   2    3.90    3.50
  -9  13  -2   -2.90    5.20
  10 -13   2    3.20    5.80
 -10 -13  -2   15.50    7.00
 -10  13  -2    3.50    6.20
 -10  13  -2    5.10    5.50
  10  13   2    6.50    4.00
 -10  13  -2   12.20    6.70
  11 -13   2   23.70    8.00
 -11 -13  -2   27.10    9.00
 -11  13  -2   24.00    8.70
  11  13   2   20.40    5.20
 -11  13  -2   27.90    7.90
 -11  13  -2   19.80    7.70
  12 -13   2   45.00   10.10
 -12 -13  -2   45.90   10.00
 -12  13  -2   53.49   10.40
 -12  13  -2   38.60    8.30
 -12  13  -2   21.30    8.80
  12  13   2   46.70    7.10
  12 -14  -2   36.10    8.60
 -12  14   2   21.20    8.60
 -12  14   2   24.10    8.30
  12  14  -2   30.00    6.10
 -12  14   2   31.70    9.10
  11 -14  -2    2.10    6.00
  11  14  -2    4.30    4.40
 -11  14   2   14.00    7.50
 -11  14   2   12.30    6.50
 -11  14   2   -0.80    6.80
 -10 -14   2    8.70    6.40
  10 -14  -2   24.90    7.60
 -10  14   2   27.30    7.50
 -10  14   2    7.80    5.70
 -10  14   2   19.20    7.10
  10  14  -2    9.40    3.80
  -9 -14   2   73.09   10.10
   9 -14  -2   49.60    8.60
  -9  14   2   62.09    9.20
   9  14  -2   68.39    6.80
  -9  14   2   65.29    9.90
  -9  14   2   41.30    8.50
  -8 -14   2  122.49   12.00
   8 -14  -2  122.39   11.10
  -8  14   2  125.99   12.10
   8  14  -2  119.59    9.30
  -8  14   2  115.59   12.10
  -8  14   2  117.19   11.40
   7 -14  -2   27.10    5.80
  -7 -14   2   25.70    7.20
   7  14  -2   27.30    4.30
  -7  14   2   17.60    5.50
  -7  14   2   27.50    6.60
  -7  14   2   24.50    6.30
  -6 -14   2   13.20    6.60
   6 -14  -2    7.10    4.10
  -6  14   2    6.20    4.70
   6  14  -2    6.00    2.50
  -6  14   2   13.20    5.10
   5 -14  -2   55.29    5.40
   5 -14  -2   57.59    6.40
  -5 -14   2   48.50    8.10
  -5  14   2   50.89    6.30
  -5  14   2   50.49    7.30
  -5  14   2   50.69    7.50
   5  14  -2   51.99    4.80
   4 -14  -2  313.47   18.00
  -4 -14   2  289.17   17.40
  -4 -14   2  268.67   19.90
   4 -14  -2  306.07   19.00
  -4  14   2  273.97   17.60
  -4  14   2  292.77   19.40
   4  14  -2  262.97   16.60
  -4  14   2  283.97   18.10
  -3 -14   2    0.10    1.10
   3 -14  -2    3.30    1.60
  -3 -14   2    4.40    4.60
   3 -14  -2    1.00    2.00
   3 -14  -2    0.90    2.40
  -3  14   2    2.20    2.10
  -3  14   2    2.40    2.10
   3  14  -2    0.40    1.60
   3  14  -2    4.90    2.10
  -3  14   2   -4.40    2.70
   3  14  -2    1.80    1.60
   2 -14  -2   34.20    3.70
   2 -14  -2   40.20    2.60
  -2 -14   2   33.50    6.60
   2 -14  -2   45.50    4.00
  -2 -14   2   36.60    4.50
   2  14  -2   39.90    3.70
   2  14  -2   43.50    3.70
  -2  14   2   41.30    3.70
  -2  14   2   41.40    5.80
   1 -14  -2  126.39    7.30
  -1 -14   2  126.59    8.70
  -1 -14   2  137.59   11.10
   1 -14  -2  118.99   10.90
   1 -14  -2  121.19    7.30
  -1  14   2  122.59    7.40
  -1  14   2  141.49   10.20
   1  14  -2  124.89    8.10
   1  14  -2  111.39    7.80
   0 -14   2  258.97   17.10
   0 -14   2  242.08   19.00
   0 -14  -2  278.47   19.40
   0 -14   2  297.57   16.20
   0  14  -2  285.27   16.50
   0  14  -2  291.27   16.80
   0  14   2  300.67   18.50
  -1 -14  -2   31.60    6.10
   1 -14   2   40.70    6.60
   1 -14   2   37.10    4.20
   1 -14   2   31.40    4.10
  -1  14  -2   31.80    3.80
  -1  14  -2   23.40    3.40
  -1  14  -2   26.40    5.10
  -2 -14  -2   13.30    4.90
   2 -14   2   15.50    2.90
   2 -14   2   14.60    3.40
   2 -14   2   14.50    4.10
   2 -14   2   13.90    3.60
  -2  14  -2   20.70    4.20
  -2  14  -2   15.30    3.30
  -2  14  -2   11.10    2.70
  -3 -14  -2   -0.90    1.10
   3 -14   2   -0.80    3.40
  -3 -14  -2    0.20    3.90
   3 -14   2    2.20    4.00
   3 -14   2   -0.20    2.20
   3 -14   2   -2.90    3.00
  -3  14  -2    4.40    3.80
  -3  14  -2   -3.80    2.20
  -3  14  -2   -1.20    2.60
   3  14   2   -0.40    0.80
   3  14   2    1.40    1.00
  -4 -14  -2  315.27   21.60
   4 -14   2  347.57   19.90
   4 -14   2  320.47   20.80
   4 -14   2  333.97   21.80
  -4 -14  -2  344.97   19.10
  -4  14  -2  303.97   21.80
  -4  14  -2  337.07   20.40
   4  14   2  311.97   18.30
  -4  14  -2  307.67   20.80
   5 -14   2   51.89    7.70
  -5 -14  -2   60.49    8.40
  -5 -14  -2   51.99    5.90
   5 -14   2   54.89    7.20
   5 -14   2   54.79    6.30
   5  14   2   47.90    4.50
  -5  14  -2   47.70    7.50
  -5  14  -2   65.09    7.70
  -5  14  -2   60.89    6.40
  -6 -14  -2   25.10    5.00
   6 -14   2   18.50    5.30
  -6 -14  -2   24.90    6.40
   6 -14   2   15.70    4.80
   6  14   2   19.90    3.40
  -6  14  -2   33.50    6.70
  -6  14  -2   23.70    5.50
  -6  14  -2   32.00    6.50
   7 -14   2   50.79    7.60
  -7 -14  -2   43.60    7.70
  -7 -14  -2   47.60    6.90
   7  14   2   40.70    4.70
  -7  14  -2   44.20    6.90
  -7  14  -2   35.70    7.40
  -8 -14  -2   68.39    8.80
   8 -14   2   73.39    9.50
  -8 -14  -2   77.29    9.30
  -8  14  -2   57.19    8.60
  -8  14  -2   65.79    9.60
   8  14   2   65.29    6.30
  -9 -14  -2   24.20    7.00
  -9 -14  -2   34.00    6.90
   9 -14   2   29.00    7.50
  -9  14  -2   34.20    7.50
   9  14   2   35.90    5.20
  -9  14  -2   34.40    8.10
  10 -14   2   85.29   11.50
 -10 -14  -2   76.59   11.00
 -10  14  -2  104.59   11.40
 -10  14  -2   74.99   10.90
  10  14   2   98.99    8.70
 -10  14  -2   77.19   11.90
 -11 -14  -2    6.50    7.40
  11 -14   2    4.60    6.70
  11  14   2    7.50    4.30
 -11  14  -2    1.20    7.00
 -11  14  -2   12.00    6.50
 -11  14  -2   -1.30    6.40
 -12 -14  -2   -0.30    7.40
  12 -14   2   23.50    8.20
  12  14   2    7.70    5.00
 -12  14  -2    8.60    7.20
 -12  14  -2    9.90    6.90
 -12  14  -2   18.00    8.60
  12 -15  -2    6.60    6.60
 -12  15   2   -3.90    5.80
 -12  15   2    2.40    7.80
 -12  15   2   -7.30    6.50
  12  15  -2    5.00    4.60
  11 -15  -2   66.19   10.30
 -11  15   2   64.09   11.30
 -11  15   2   63.59   10.70
  11  15  -2   50.79    7.30
 -11  15   2   65.89   10.70
 -10 -15   2    4.50    7.10
  10 -15  -2    9.90    6.10
  10  15  -2    9.50    3.80
 -10  15   2   15.40    7.50
 -10  15   2   14.50    7.20
 -10  15   2   -1.80    5.80
  -9 -15   2   33.00    8.10
   9 -15  -2   50.69    7.90
  -9  15   2   41.10    7.80
  -9  15   2   30.30    7.70
   9  15  -2   33.30    5.20
  -9  15   2   22.10    7.10
   8 -15  -2    3.30    5.10
  -8 -15   2   -9.70    4.10
   8  15  -2   -2.10    2.60
  -8  15   2    2.70    4.10
  -8  15   2   -7.00    3.60
  -8  15   2    0.00    5.00
   7 -15  -2  264.07   18.10
  -7 -15   2  273.77   19.50
   7  15  -2  246.68   16.10
  -7  15   2  272.37   19.80
  -7  15   2  246.68   17.90
  -7  15   2  259.87   19.10
   6 -15  -2    5.00    4.30
  -6 -15   2   10.50    5.80
  -6  15   2    9.10    4.20
  -6  15   2    8.70    5.10
  -6  15   2   14.60    5.60
   6  15  -2    8.80    2.90
  -5 -15   2  316.87   21.80
   5 -15  -2  320.47   19.60
  -5  15   2  311.17   21.30
  -5  15   2  306.07   21.50
  -5  15   2  286.47   19.20
   5  15  -2  296.07   18.00
   4 -15  -2   -2.10    3.00
  -4 -15   2   13.80    5.90
   4  15  -2    5.40    2.10
  -4  15   2    3.90    4.00
  -4  15   2    8.00    3.20
   3 -15  -2  216.58   13.20
  -3 -15   2  172.28   15.60
  -3  15   2  215.58   13.10
  -3  15   2  229.18   15.60
   3  15  -2  201.38   12.50
  -2 -15   2  145.49   10.20
  -2 -15   2  146.69   13.00
   2 -15  -2  158.78    9.70
   2 -15  -2  156.58    9.60
  -2 -15   2  160.88    9.90
  -2  15   2  151.58    9.60
   2  15  -2  136.29    9.30
  -2  15   2  168.18   12.20
   1 -15  -2  285.07   15.20
   1 -15  -2  262.77   19.20
   1 -15  -2  268.37   15.20
  -1 -15   2  279.87   15.40
  -1 -15   2  274.07   16.30
  -1 -15   2  227.88   18.70
  -1 -15   2  286.37   16.70
  -1  15   2  271.07   15.30
   1  15  -2  270.27   15.90
  -1  15   2  270.67   18.30
   0 -15   2   46.80    5.00
   0 -15   2   50.69    4.00
   0 -15  -2   35.00    6.90
   0 -15   2   50.49    7.70
   0  15   2   49.60    6.20
   0  15  -2   52.79    4.40
   1 -15   2  132.49   12.30
  -1 -15  -2  141.29   12.60
   1 -15   2  144.29   10.40
   1 -15   2  157.98    9.40
   1 -15   2  150.48   10.20
  -1  15  -2  153.38    9.80
  -1  15  -2  141.19   11.50
  -2 -15  -2   17.40    5.50
   2 -15   2    1.70    4.50
   2 -15   2    8.20    3.40
   2 -15   2    3.10    1.50
  -2  15  -2    7.60    4.20
  -2  15  -2   14.50    3.00
   3 -15   2  365.46   23.30
  -3 -15  -2  337.97   23.10
   3 -15   2  347.87   21.70
   3 -15   2  333.87   20.90
  -3  15  -2  311.77   20.70
  -3  15  -2  354.36   23.30
   3  15   2  348.27   18.90
   3  15   2  359.76   18.80
   4 -15   2   38.50    5.70
   4 -15   2   47.00    7.30
  -4 -15  -2   33.80    6.80
  -4  15  -2   32.70    6.60
  -4  15  -2   29.80    5.00
   4  15   2   33.60    2.90
  -5 -15  -2   16.30    5.50
   5 -15   2    6.00    4.60
   5 -15   2    8.70    4.80
   5  15   2    8.50    2.00
  -5  15  -2    9.30    4.20
  -5  15  -2    6.60    3.90
  -6 -15  -2   46.70    7.60
   6 -15   2   45.30    7.30
   6  15   2   43.00    4.30
  -6  15  -2   39.20    6.40
  -6  15  -2   39.20    7.50
   7 -15   2  200.68   16.00
  -7 -15  -2  229.18   16.70
  -7 -15  -2  206.98   15.50
  -7  15  -2  213.78   16.10
  -7  15  -2  231.58   17.30
   7  15   2  207.48   13.50
  -8 -15  -2    0.30    4.90
  -8 -15  -2   -4.30    4.90
   8 -15   2   -9.10    4.60
  -8  15  -2   -0.90    5.00
  -8  15  -2   -3.80    4.70
   8  15   2    2.70    2.90
  -9 -15  -2    0.40    5.50
   9 -15   2    2.90    6.40
  -9 -15  -2    0.10    5.40
  -9  15  -2    4.60    5.20
  -9  15  -2   -1.60    5.40
   9  15   2    6.60    3.30
  10 -15   2    2.50    6.10
 -10 -15  -2    4.00    6.50
  10  15   2    2.30    3.70
 -10  15  -2    6.40    6.80
 -10  15  -2   -4.20    6.20
 -10  15  -2    4.90    5.90
 -11 -15  -2   76.49   11.70
  11 -15   2   69.79   11.10
  11  15   2   83.59    8.40
 -11  15  -2   60.99   11.50
 -11  15  -2   88.59   12.10
 -11  15  -2   73.89   11.10
  11 -16  -2    2.00   12.00
 -11  16   2   -9.10    6.60
 -11  16   2   -3.00    5.30
  11  16  -2   -0.70    3.70
 -11  16   2   -0.30    6.60
 -10 -16   2   13.10    7.20
  10 -16  -2   10.10    6.80
 -10  16   2   19.90    7.60
 -10  16   2   19.40    7.80
  10  16  -2   11.40    4.10
 -10  16   2   22.70    7.20
   9 -16  -2   -1.60    5.50
  -9 -16   2    8.30    6.50
   9  16  -2    8.10    3.60
  -9  16   2   13.30    5.80
  -9  16   2    1.20    6.00
  -9  16   2    7.10    6.10
  -8 -16   2   65.69   10.30
   8 -16  -2   65.69    8.50
   8  16  -2   55.59    5.90
  -8  16   2   56.89    9.20
  -8  16   2   59.59    9.60
  -8  16   2   49.99    8.20
  -7 -16   2    0.50    5.40
   7 -16  -2   -2.20    4.30
  -7  16   2   -2.90    4.70
  -7  16   2    6.60    4.20
  -7  16   2    8.30    5.30
   7  16  -2    2.30    2.60
  -6 -16   2   59.49    9.40
   6 -16  -2   58.29    7.10
  -6  16   2   46.30    6.70
   6  16  -2   53.59    5.00
  -6  16   2   55.89    8.40
  -6  16   2   35.30    7.40
  -5 -16   2   35.50    7.50
   5 -16  -2   32.80    5.20
   5  16  -2   26.10    3.60
[truncated: 1,489,373 more chars]
