# Supplementary material for: Bis(benzo-15-crown-5-κ5 O)barium tetra­kis­(iso­thio­cyanato-κN)cobaltate(II)
Source: IUCrdata. 2021 Jan 12;6(Pt 1):x210024. doi: 10.1107/S2414314621000249 (PMC9462265; doi:10.1107/S2414314621000249)
Supplement: Supplementary file 2 [file x-06-x210024-Isup2.hkl]

data_I                                                                          
_shelx_title ' 15C5E_a.res in P2(1)/n'                                          
_shelx_refln_list_code          4                                               
_shelx_F_calc_maximum      464.02                                               
_exptl_crystal_F_000      1948.00                                               
_reflns_d_resolution_high  0.7934                                               
                                                                                
loop_                                                                           
 _space_group_symop_operation_xyz                                               
 'x, y, z'                                                                      
 '-x+1/2, y+1/2, -z+1/2'                                                        
 '-x, -y, -z'                                                                   
 'x-1/2, -y-1/2, z-1/2'                                                         
                                                                                
_cell_length_a    12.0501                                                       
_cell_length_b    20.2080                                                       
_cell_length_c    17.3673                                                       
_cell_angle_alpha  90.000                                                       
_cell_angle_beta  101.052                                                       
_cell_angle_gamma  90.000                                                       
                                                                                
_shelx_F_squared_multiplier     1.000                                           
                                                                                
loop_                                                                           
 _refln_index_h                                                                 
 _refln_index_k                                                                 
 _refln_index_l                                                                 
 _refln_F_squared_calc                                                          
 _refln_F_squared_meas                                                          
 _refln_F_squared_sigma                                                         
 _refln_observed_status                                                         
   2   0   0      44310.65      46513.90       765.43 o                         
   4   0   0      58497.32      57941.16      1629.22 o                         
   6   0   0       1429.62       1194.29        51.11 o                         
   8   0   0       2758.15       2767.61        95.17 o                         
  10   0   0       5619.39       5976.56       201.23 o                         
  12   0   0       1001.82       1230.88        96.47 o                         
  14   0   0        470.20        505.92        88.39 o                         
   1   1   0      44512.74      29345.46      1183.93 o                         
   2   1   0      27036.71      28061.23       327.64 o                         
   3   1   0      16378.91      17160.77       199.58 o                         
   4   1   0        810.99        781.27        18.56 o                         
   5   1   0        238.12        245.70        17.46 o                         
   6   1   0        331.17        292.95        21.97 o                         
   7   1   0       5879.69       5682.71       109.28 o                         
   8   1   0       2579.48       2615.36        64.75 o                         
   9   1   0         19.26        -22.52        22.52 o                         
  10   1   0         18.16        -28.16        28.16 o                         
  11   1   0       4033.40       4447.96       121.54 o                         
  12   1   0          0.69         -2.81        40.26 o                         
  13   1   0        217.21        308.47        53.40 o                         
  14   1   0        175.77         37.37        51.97 o                         
   0   2   0       8502.40       5660.20       318.33 o                         
   1   2   0      19145.49      20107.20       345.50 o                         
   2   2   0       1601.77       1711.15        23.40 o                         
   3   2   0      23212.85      24124.39       284.32 o                         
   4   2   0       4230.90       4253.25        64.81 o                         
   5   2   0       4575.78       4773.82        89.14 o                         
   6   2   0        664.58        560.43        26.61 o                         
   7   2   0       1317.04       1219.86        40.16 o                         
   8   2   0       3644.50       3589.65        79.88 o                         
   9   2   0       1738.48       1780.62        55.89 o                         
  10   2   0       3534.98       3571.02        92.75 o                         
  11   2   0         61.86        112.84        46.45 o                         
  12   2   0          9.40         32.83        40.14 o                         
  13   2   0       2061.37       2170.29        90.97 o                         
  14   2   0       1061.86       1210.80        77.57 o                         
   1   3   0        615.62        939.66        14.98 o                         
   2   3   0      17134.86      17555.85       211.70 o                         
   3   3   0      16086.63      16760.11       199.23 o                         
   4   3   0        632.63        756.06        18.81 o                         
   5   3   0        172.60        283.54        15.23 o                         
   6   3   0      18023.61      17105.84       273.02 o                         
   7   3   0        193.49        149.76        21.31 o                         
   8   3   0       1521.80       1391.68        42.63 o                         
   9   3   0        199.84        129.80        25.66 o                         
  10   3   0       8006.56       8454.41       172.34 o                         
  11   3   0        257.25        216.75        38.38 o                         
  12   3   0       1507.05       1704.50        89.81 o                         
  13   3   0        191.12        226.63        52.26 o                         
  14   3   0        185.53        112.07        51.48 o                         
   0   4   0      16238.08      17604.15       392.36 o                         
   1   4   0      18641.91      19871.12       256.18 o                         
   2   4   0       7125.68       6399.93        80.20 o                         
   3   4   0      50471.06      50773.36       603.20 o                         
   4   4   0       3537.72       3825.96        63.69 o                         
   5   4   0      19188.48      19975.58       291.41 o                         
   6   4   0       5173.04       5871.59        99.42 o                         
   7   4   0       4616.27       4548.34        87.04 o                         
   8   4   0          6.09        -17.84        17.84 o                         
   9   4   0       6718.80       6470.65       127.51 o                         
  10   4   0        223.31        177.17        35.37 o                         
  11   4   0          2.31        -32.85        32.85 o                         
  12   4   0        116.38         57.73        39.78 o                         
  13   4   0       2417.17       2681.13       100.81 o                         
  14   4   0        184.57        162.01        60.93 o                         
   1   5   0      11267.03      11359.38       162.80 o                         
   2   5   0      30620.82      30456.61       372.63 o                         
   3   5   0      22859.48      24243.34       314.76 o                         
   4   5   0      15498.30      16552.96       240.77 o                         
   5   5   0        771.79        700.63        24.56 o                         
   6   5   0       2288.11       2240.69        49.48 o                         
   7   5   0       3064.10       2636.71        58.26 o                         
   8   5   0       2944.29       3118.00        77.74 o                         
   9   5   0        696.48        794.10        40.34 o                         
  10   5   0        110.41         56.41        33.50 o                         
  11   5   0        321.64        338.85        41.61 o                         
  12   5   0        379.65        334.26        49.18 o                         
  13   5   0         29.39         20.29        44.53 o                         
  14   5   0        255.41        192.64        62.06 o                         
   0   6   0     215319.16     208283.02      4228.20 o                         
   1   6   0       1601.55       1588.19        27.53 o                         
   2   6   0        288.25        397.14        13.06 o                         
   3   6   0       2304.24       2237.51        39.85 o                         
   4   6   0      22873.54      22844.06       355.06 o                         
   5   6   0       3730.82       3913.99        72.45 o                         
   6   6   0       2255.75       2259.92        48.18 o                         
   7   6   0        102.20         90.38        17.05 o                         
   8   6   0       1415.25       1498.42        50.53 o                         
   9   6   0       1915.99       1793.06        59.84 o                         
  10   6   0       1526.37       1598.84        60.61 o                         
  11   6   0         70.04         -0.83        35.56 o                         
  12   6   0        401.99        387.94        52.87 o                         
  13   6   0        665.75        856.63        82.10 o                         
  14   6   0        360.02        174.66        62.90 o                         
   1   7   0      18203.99      19890.52       303.49 o                         
   2   7   0       1131.62        914.86        40.93 o                         
   3   7   0      26693.70      27461.54       404.46 o                         
   4   7   0      16670.01      17024.36       247.75 o                         
   5   7   0        788.82        880.52        28.06 o                         
   6   7   0       6236.11       6070.77       114.55 o                         
   7   7   0      11315.72      10646.79       185.56 o                         
   8   7   0         47.89         33.89        25.02 o                         
   9   7   0        614.79        724.24        42.42 o                         
  10   7   0        275.10        240.45        35.75 o                         
  11   7   0       2763.97       3113.37        93.00 o                         
  12   7   0        524.76        624.38        66.30 o                         
  13   7   0         26.06         -4.73        53.97 o                         
  14   7   0         11.16         13.07        59.32 o                         
   0   8   0      17079.25      17668.16       365.59 o                         
   1   8   0         81.72         64.52         6.39 o                         
   2   8   0       2109.32       2405.19        43.85 o                         
   3   8   0        855.07        756.49        21.50 o                         
   4   8   0      12876.87      13440.35       205.70 o                         
   5   8   0       1021.85       1007.50        31.85 o                         
   6   8   0        332.31        319.62        22.17 o                         
   7   8   0        113.34         45.39        23.50 o                         
   8   8   0      11535.10      11185.65       217.47 o                         
   9   8   0         25.32        -13.46        27.19 o                         
  10   8   0       3107.20       3248.54       113.85 o                         
  11   8   0        180.43        222.01        47.16 o                         
  12   8   0        580.56        543.48        58.89 o                         
  13   8   0         41.59         19.11        56.07 o                         
  14   8   0       1210.05       1393.75        95.03 o                         
   1   9   0         47.58         64.88         8.51 o                         
   2   9   0       4258.83       4318.09        75.76 o                         
   3   9   0       7143.63       7626.44       135.55 o                         
   4   9   0        412.00        374.58        17.81 o                         
   5   9   0       3061.12       3062.80        63.32 o                         
   6   9   0      14288.63      13828.58       247.98 o                         
   7   9   0       5519.27       5410.64        97.22 o                         
   8   9   0          5.27        -24.62        24.62 o                         
   9   9   0        105.30        137.76        30.55 o                         
  10   9   0       3694.59       3841.29       106.46 o                         
  11   9   0       1392.88       1517.93       103.58 o                         
  12   9   0        358.02        235.55        52.23 o                         
  13   9   0        117.69        130.23        59.30 o                         
   0  10   0      14876.98      15130.06       315.49 o                         
   1  10   0      12575.81      12100.55       196.50 o                         
   2  10   0       7023.90       7407.61       119.29 o                         
   3  10   0       3410.91       3494.61        69.87 o                         
   4  10   0       2105.36       2503.40        52.41 o                         
   5  10   0       6552.09       6523.20       112.87 o                         
   6  10   0       5732.80       5953.00       111.21 o                         
   7  10   0       1942.22       1837.79        54.42 o                         
   8  10   0        301.70        177.46        29.33 o                         
   9  10   0       3847.63       3924.52       105.69 o                         
  10  10   0        195.70        212.01        39.89 o                         
  11  10   0          5.91         -1.37        41.43 o                         
  12  10   0        414.79        343.95        56.13 o                         
  13  10   0       1272.56       1285.44       106.50 o                         
   1  11   0       2833.91       3239.62        64.74 o                         
   2  11   0      15029.69      15457.46       250.79 o                         
   3  11   0          4.08        -13.76        13.76 o                         
   4  11   0       3253.16       3009.81        63.44 o                         
   5  11   0         81.40         43.25        16.92 o                         
   6  11   0       2032.28       1979.98        52.59 o                         
   7  11   0          4.69        -24.38        24.38 o                         
   8  11   0       1264.85       1151.26        55.25 o                         
   9  11   0        179.79        168.35        36.30 o                         
  10  11   0        633.26        561.31        47.79 o                         
  11  11   0        164.04        104.96        45.07 o                         
  12  11   0        510.05        426.46        65.13 o                         
  13  11   0          0.11         53.40        67.23 o                         
   0  12   0       6698.52       6179.02       161.56 o                         
   1  12   0      11534.81      11285.37       193.16 o                         
   2  12   0          4.96         10.09        11.79 o                         
   3  12   0       4294.99       4433.47        80.81 o                         
   4  12   0          9.26          2.47        14.47 o                         
   5  12   0       4649.88       4955.45        98.00 o                         
   6  12   0          9.91        -20.86        20.86 o                         
   7  12   0        377.02        302.05        35.03 o                         
   8  12   0        178.97        106.02        32.82 o                         
   9  12   0       1619.69       1642.92        70.61 o                         
  10  12   0          6.84         33.67        35.35 o                         
  11  12   0        145.50        113.27        50.61 o                         
  12  12   0         63.03         24.95        64.78 o                         
  13  12   0        903.10        756.10        86.56 o                         
   1  13   0       7596.29       7434.34       131.34 o                         
   2  13   0       8271.32       8250.06       145.73 o                         
   3  13   0       2691.93       2915.54        57.98 o                         
   4  13   0       1657.74       1651.32        48.97 o                         
   5  13   0        812.43        795.66        38.53 o                         
   6  13   0       4872.57       4407.73       118.98 o                         
   7  13   0       3002.57       2831.12        85.19 o                         
   8  13   0        455.39        491.84        43.04 o                         
   9  13   0        182.88        128.92        41.44 o                         
  10  13   0        893.34        978.43        67.89 o                         
  11  13   0       1290.18       1420.83        89.11 o                         
  12  13   0        911.10        914.59        81.56 o                         
   0  14   0      11760.47      10619.75       304.02 o                         
   1  14   0       1398.73       1540.04        35.25 o                         
   2  14   0        300.03        275.21        25.80 o                         
   3  14   0       1642.90       1579.32        38.74 o                         
   4  14   0       5696.28       5629.02       117.95 o                         
   5  14   0       4221.67       4330.30       114.32 o                         
   6  14   0        144.26         93.99        32.19 o                         
   7  14   0        738.85        626.96        55.27 o                         
   8  14   0       3196.65       3168.64       103.82 o                         
   9  14   0       1134.46       1109.19        67.13 o                         
  10  14   0       2346.78       2412.48       111.38 o                         
  11  14   0          1.97        -44.93        47.43 o                         
  12  14   0        462.61        579.15        74.66 o                         
   1  15   0       1899.01       1809.96        44.86 o                         
   2  15   0        480.39        503.20        19.90 o                         
   3  15   0       4008.03       4162.05        97.01 o                         
   4  15   0        379.56        454.00        41.64 o                         
   5  15   0       2044.80       2004.21        81.44 o                         
   6  15   0        220.61        225.70        40.66 o                         
   7  15   0       2926.07       2585.70       103.78 o                         
   8  15   0         55.88         96.38        39.47 o                         
   9  15   0         51.43         -3.58        37.77 o                         
  10  15   0        662.61        705.77        67.22 o                         
  11  15   0       1703.77       1929.78       104.01 o                         
  12  15   0         13.45        -81.34        81.34 o                         
   0  16   0      11246.69      10746.11       281.27 o                         
   1  16   0       2562.19       2547.76        70.07 o                         
   2  16   0       2285.02       2463.02        68.71 o                         
   3  16   0        697.78        761.46        48.38 o                         
   4  16   0       3938.48       3964.69       125.46 o                         
   5  16   0          7.97        -37.97        37.97 o                         
   6  16   0        680.75        652.81        51.50 o                         
   7  16   0        822.86        712.32        57.96 o                         
   8  16   0       1510.34       1431.72        83.59 o                         
   9  16   0        759.25        743.31        65.37 o                         
  10  16   0        903.47       1052.63       117.68 o                         
  11  16   0          4.70          8.37        52.02 o                         
   1  17   0       4342.41       4672.33       125.77 o                         
   2  17   0       3583.24       3821.70       109.34 o                         
   3  17   0       3768.83       3830.05        99.90 o                         
   4  17   0        898.53        775.25        47.61 o                         
   5  17   0        137.35        125.86        33.13 o                         
   6  17   0        796.62        860.71        58.90 o                         
   7  17   0       1289.08       1226.52        84.81 o                         
   8  17   0        157.84        147.43        44.11 o                         
   9  17   0         40.77          9.88        44.11 o                         
  10  17   0        434.95        430.48        65.31 o                         
  11  17   0        543.37        652.96        95.30 o                         
   0  18   0        385.68        396.67       102.94 o                         
   1  18   0       1918.84       1915.93        76.10 o                         
   2  18   0          9.50         -3.06        30.86 o                         
   3  18   0       1060.13       1168.18        51.46 o                         
   4  18   0        243.40        256.43        40.25 o                         
   5  18   0       1659.59       1737.50        76.86 o                         
   6  18   0         60.91        -14.31        31.48 o                         
   7  18   0         18.98        -33.93        33.93 o                         
   8  18   0        677.57        753.10        71.35 o                         
   9  18   0        536.34        560.66        84.79 o                         
  10  18   0        363.73        354.14        61.44 o                         
   1  19   0          0.87         -9.76        22.33 o                         
   2  19   0       3165.73       3117.59       111.43 o                         
   3  19   0         94.31        120.73        39.41 o                         
   4  19   0          0.10         -8.89        44.34 o                         
   5  19   0         24.54         76.90        48.53 o                         
   6  19   0       1902.83       1875.53       112.14 o                         
   7  19   0         48.73        -10.76        41.15 o                         
   8  19   0        333.38        358.24        51.88 o                         
   9  19   0         40.48         35.77        43.74 o                         
   0  20   0        662.06        766.45       109.65 o                         
   1  20   0        850.98        987.99       109.74 o                         
   2  20   0         89.27        125.42        33.76 o                         
   3  20   0       1142.80       1178.24        69.75 o                         
   4  20   0        617.33        630.11        67.80 o                         
   5  20   0       1887.05       2141.31       113.32 o                         
   6  20   0          1.09         19.86        54.99 o                         
   7  20   0        195.78        171.81        58.71 o                         
   8  20   0        373.75        256.38        66.32 o                         
   9  20   0        964.80        903.95        88.96 o                         
   1  21   0        307.85        353.39        64.52 o                         
   2  21   0       2227.38       2591.65       161.63 o                         
   3  21   0       1000.92       1089.50        81.90 o                         
   4  21   0        108.86        192.78        66.90 o                         
   5  21   0        189.65        159.79        56.93 o                         
   6  21   0        475.26        453.59        72.30 o                         
   7  21   0        883.56        845.82        81.54 o                         
   8  21   0        327.97        283.36        68.09 o                         
   0  22   0       2186.70       2241.43       223.72 o                         
   1  22   0         54.38         -7.31        53.43 o                         
   2  22   0        197.11        188.57        76.15 o                         
   3  22   0          0.27        -32.61        85.70 o                         
   4  22   0       1709.88       1903.53       187.95 o                         
   5  22   0        220.19        171.13        59.37 o                         
   6  22   0        348.02        425.51        96.29 o                         
   7  22   0         64.91         65.91        58.07 o                         
   1  23   0       1568.72       1927.73       126.69 o                         
   2  23   0        140.67        198.89        69.02 o                         
   3  23   0       1627.87       1902.12       190.86 o                         
   4  23   0        126.13        134.37       109.88 o                         
   5  23   0        235.88        147.39       110.93 o                         
   6  23   0          3.39         44.76        64.60 o                         
   0  24   0        974.19        788.59       131.56 o                         
   1  24   0        457.60        448.99       111.17 o                         
   2  24   0          2.89        -29.43        64.17 o                         
   3  24   0         22.34         56.47       100.55 o                         
   4  24   0        668.24        766.23       137.85 o                         
   1  25   0        118.16        144.86        67.05 o                         
   2  25   0        493.85        557.22        93.39 o                         
 -15   0   1        103.44        156.84       259.34 o                         
 -13   0   1       3172.43       3288.50       151.81 o                         
 -11   0   1       1672.58       1677.79       100.47 o                         
  -9   0   1      20663.82      20654.47       576.36 o                         
  -7   0   1       1139.19       1059.89        54.34 o                         
  -5   0   1      31062.96      30928.65       651.32 o                         
  -3   0   1      13424.37      12731.38       208.29 o                         
   1   0   1      30891.75      21192.05      1036.75 o                         
   3   0   1      19732.99      20238.98       356.39 o                         
   5   0   1      15811.49      14012.38       329.99 o                         
   7   0   1       8492.85       8141.83       208.90 o                         
   9   0   1      16749.69      15942.76       391.94 o                         
  11   0   1         28.78          6.20        54.35 o                         
  13   0   1       1842.34       2013.94       186.81 o                         
 -15   1   1         83.43       -108.37       108.37 o                         
 -14   1   1        242.82        189.46        55.94 o                         
 -13   1   1         69.64         36.02        47.94 o                         
 -12   1   1       1390.88       1371.69        70.29 o                         
 -11   1   1        964.81       1090.13        56.57 o                         
 -10   1   1       5909.73       6098.54       152.62 o                         
  -9   1   1        633.87        601.82        36.78 o                         
  -8   1   1        215.63        189.10        25.27 o                         
  -7   1   1        644.01        684.08        32.43 o                         
  -6   1   1       4459.83       4636.57        86.18 o                         
  -5   1   1      11048.80      11201.25       181.37 o                         
  -4   1   1      10241.98      10513.13       135.70 o                         
  -3   1   1      49991.32      49929.37       557.56 o                         
  -2   1   1      25946.39      26627.82       304.99 o                         
  -1   1   1          3.11         -3.82         4.75 o                         
   0   1   1        138.80         -1.38         1.38 o                         
   1   1   1       5870.10       5977.69       146.94 o                         
   2   1   1      23277.04      24491.42       286.60 o                         
   3   1   1      14857.68      14840.58       177.29 o                         
   4   1   1        513.65        492.59        18.14 o                         
   5   1   1       3324.71       3346.41        66.65 o                         
   6   1   1      14470.75      12929.20       219.59 o                         
   7   1   1       5092.22       5119.04       100.61 o                         
   8   1   1       6029.46       6084.33       118.85 o                         
   9   1   1        376.26        386.33        31.36 o                         
  10   1   1        607.47        560.18        42.25 o                         
  11   1   1       2863.36       2965.77       106.31 o                         
  12   1   1       2244.71       2417.24        89.47 o                         
  13   1   1        592.57        677.23        61.94 o                         
  14   1   1        207.60        137.01        55.15 o                         
 -14   2   1        215.94         83.57        50.32 o                         
 -13   2   1        521.86        382.07        55.73 o                         
 -12   2   1        933.74        818.08        59.22 o                         
 -11   2   1        170.14        134.89        38.28 o                         
 -10   2   1       1086.92       1217.62        52.28 o                         
  -9   2   1       1218.70       1383.74        51.41 o                         
  -8   2   1       7456.46       7483.72       140.76 o                         
  -7   2   1        332.16        402.01        24.02 o                         
  -6   2   1       2576.06       2496.24        53.55 o                         
  -5   2   1      34060.37      32394.99       500.40 o                         
  -4   2   1      12444.05      12964.26       179.14 o                         
  -3   2   1        196.38        120.29         7.69 o                         
  -2   2   1         14.86         34.62         4.44 o                         
  -1   2   1      29102.96      29727.88       508.58 o                         
   0   2   1      65575.59      49080.19      3800.55 o                         
   1   2   1      30389.30      30511.82       403.13 o                         
   2   2   1       1050.60        894.52        14.69 o                         
   3   2   1       3120.47       3325.90        44.88 o                         
   4   2   1       7394.90       7789.96       122.61 o                         
   5   2   1      15369.03      14697.45       243.69 o                         
   6   2   1        234.72        332.98        19.75 o                         
   7   2   1        448.96        602.92        46.06 o                         
   8   2   1       4527.33       4156.55        82.88 o                         
   9   2   1        542.16        482.39        35.77 o                         
  10   2   1       1709.22       1535.89        61.64 o                         
  11   2   1          0.43        -41.60        41.60 o                         
  12   2   1        556.84        540.09        53.48 o                         
  13   2   1        746.94        801.22        64.46 o                         
  14   2   1        347.73        372.67        60.04 o                         
 -14   3   1         78.25         11.26        52.29 o                         
 -13   3   1         91.08         20.46        50.73 o                         
 -12   3   1         25.81         12.94        44.03 o                         
 -11   3   1       1975.00       2083.88        74.59 o                         
 -10   3   1         66.70         22.09        31.29 o                         
  -9   3   1        376.11        430.34        33.13 o                         
  -8   3   1       1031.41       1029.98        41.46 o                         
  -7   3   1      11886.15      11550.57       192.24 o                         
  -6   3   1        153.87        141.29        17.44 o                         
  -5   3   1       1710.89       1841.47        38.14 o                         
  -4   3   1        154.52        167.33        11.20 o                         
  -3   3   1      55007.97      55850.30       650.35 o                         
  -2   3   1       5967.10       6222.66        80.67 o                         
  -1   3   1      46665.63      44527.24       645.17 o                         
   0   3   1        166.71        197.33        10.65 o                         
   1   3   1      15524.04      18640.96       247.76 o                         
   2   3   1        135.62         40.85         5.41 o                         
   3   3   1      42271.67      41743.50       476.62 o                         
   4   3   1       7352.54       7300.48       108.45 o                         
   5   3   1        107.97        111.46        14.13 o                         
   6   3   1        601.57        524.81        22.28 o                         
   7   3   1        801.86        905.42        30.92 o                         
   8   3   1        221.59        212.96        18.83 o                         
   9   3   1         94.05         47.32        24.08 o                         
  10   3   1        104.72         97.02        33.88 o                         
  11   3   1        819.21        803.98        55.11 o                         
  12   3   1        163.20        119.47        44.83 o                         
  13   3   1        133.52        152.29        48.94 o                         
  14   3   1          0.70        -49.73        49.73 o                         
 -14   4   1        972.90        985.58        72.92 o                         
 -13   4   1         88.20        165.87        53.50 o                         
 -12   4   1       1133.07        911.82        61.02 o                         
 -11   4   1         28.60        -32.27        32.27 o                         
 -10   4   1       2481.76       2704.57        78.49 o                         
  -9   4   1        861.60        770.19        39.27 o                         
  -8   4   1       7242.71       7046.18       127.68 o                         
  -7   4   1       4562.70       4288.01        82.77 o                         
  -6   4   1       2644.46       2320.63        51.46 o                         
  -5   4   1        788.17        670.09        28.20 o                         
  -4   4   1      18684.72      18690.79       261.77 o                         
  -3   4   1        983.46        911.64        17.92 o                         
  -2   4   1       6273.56       5758.96        76.58 o                         
  -1   4   1         22.29         27.59         4.12 o                         
   0   4   1      13938.85      14663.21       284.65 o                         
   1   4   1      10238.43      11376.98       148.62 o                         
   2   4   1         38.57         53.90         6.68 o                         
   3   4   1       3011.11       2617.47        38.55 o                         
   4   4   1      33223.12      34561.75       461.07 o                         
   5   4   1         37.09         59.66        41.17 o                         
   6   4   1       4983.13       4831.87        92.47 o                         
   7   4   1       3142.96       3164.86        68.32 o                         
   8   4   1       9728.24       9582.00       164.78 o                         
   9   4   1        457.97        566.71        35.47 o                         
  10   4   1       1277.58       1231.66        55.96 o                         
  11   4   1          4.85        -32.36        32.36 o                         
  12   4   1        970.16        919.90        60.78 o                         
  13   4   1         60.30         12.18        46.83 o                         
  14   4   1       1035.47        878.01        77.94 o                         
 -14   5   1         60.43         46.22        55.33 o                         
 -13   5   1        276.89        380.41        53.97 o                         
 -12   5   1        374.95        441.46        50.92 o                         
 -11   5   1       2082.83       2211.94        75.76 o                         
 -10   5   1        338.75        382.12        39.34 o                         
  -9   5   1       1968.44       1929.74        58.19 o                         
  -8   5   1        260.68        255.24        23.05 o                         
  -7   5   1        867.57        770.92        30.63 o                         
  -6   5   1       1457.52       1468.72        39.28 o                         
  -5   5   1      21105.98      20936.81       314.91 o                         
  -4   5   1         84.71         88.31        11.58 o                         
  -3   5   1          9.02         -7.41         7.41 o                         
  -2   5   1      18747.33      19358.13       251.53 o                         
  -1   5   1        159.75        218.05         8.01 o                         
   0   5   1      13191.27      12901.74       253.16 o                         
   1   5   1       4713.22       5183.54        72.24 o                         
   2   5   1        696.37        893.31        18.46 o                         
   3   5   1       9556.71       9585.19       125.91 o                         
   4   5   1        921.08        847.24        26.59 o                         
   5   5   1        701.37        856.93        25.06 o                         
   6   5   1       1204.90       1075.44        46.72 o                         
   7   5   1       9754.48       9244.08       157.80 o                         
   8   5   1       1205.46       1129.72        40.18 o                         
   9   5   1        301.34        442.20        33.38 o                         
  10   5   1          3.20        -29.79        29.79 o                         
  11   5   1       3835.52       3688.75        98.33 o                         
  12   5   1        722.47        665.27        56.33 o                         
  13   5   1        909.18       1014.40        79.57 o                         
  14   5   1         42.91        -22.92        54.76 o                         
 -14   6   1        256.52        177.66        62.93 o                         
 -13   6   1       2009.30       2274.93       116.33 o                         
 -12   6   1        257.54        167.24        41.76 o                         
 -11   6   1        113.59        119.11        38.21 o                         
 -10   6   1       1112.48       1145.46        56.45 o                         
  -9   6   1       9937.16      10385.00       274.09 o                         
  -8   6   1       9640.80       9046.60       171.33 o                         
  -7   6   1       2334.68       2392.88        60.44 o                         
  -6   6   1       1242.83       1205.85        39.81 o                         
  -5   6   1      11999.02      11935.44       192.79 o                         
  -4   6   1      22523.62      23372.96       347.33 o                         
  -3   6   1       1809.61       1503.85        31.84 o                         
  -2   6   1      14085.00      13554.91       188.27 o                         
  -1   6   1      28172.22      29791.65       433.02 o                         
   0   6   1      12704.55      15081.00       262.60 o                         
   1   6   1        498.71        478.69        11.84 o                         
   2   6   1          3.28         41.65         6.68 o                         
   3   6   1       8024.59       7711.64       115.78 o                         
   4   6   1      11167.45      11389.40       163.81 o                         
   5   6   1       5282.36       5056.69        92.49 o                         
   6   6   1       2122.12       1970.44        48.58 o                         
   7   6   1       4144.21       4019.17        91.67 o                         
   8   6   1       4834.44       4695.82       101.32 o                         
   9   6   1      13010.00      12265.69       219.15 o                         
  10   6   1       2455.00       2512.94        84.15 o                         
  11   6   1        253.81        103.51        35.95 o                         
  12   6   1        240.86        155.99        48.17 o                         
  13   6   1        782.16        864.35        77.80 o                         
  14   6   1        389.16        313.10        69.07 o                         
 -14   7   1        493.51        567.59        74.90 o                         
 -13   7   1         19.12         -2.79        54.57 o                         
 -12   7   1       1516.38       1705.60        83.65 o                         
 -11   7   1          3.41        -35.07        35.07 o                         
 -10   7   1       3404.43       3554.30        90.90 o                         
  -9   7   1        535.93        513.74        41.15 o                         
  -8   7   1        883.74        858.18        43.77 o                         
  -7   7   1       1268.56       1003.18        43.78 o                         
  -6   7   1      12564.16      12384.90       231.42 o                         
  -5   7   1        540.75        478.87        23.09 o                         
  -4   7   1       2110.20       2132.02        48.99 o                         
  -3   7   1       7181.71       7294.77       114.42 o                         
  -2   7   1      78638.77      79357.61      1076.16 o                         
  -1   7   1        219.66        283.94         9.86 o                         
   0   7   1        769.09        880.55        21.84 o                         
   1   7   1       3545.71       3929.44        65.08 o                         
   2   7   1      25738.01      25266.31       385.30 o                         
   3   7   1      11271.17      12071.39       190.63 o                         
   4   7   1        227.79        164.07        15.32 o                         
   5   7   1       4347.94       4322.99        78.68 o                         
   6   7   1      12227.05      12042.74       196.87 o                         
   7   7   1         44.54        -23.06        23.06 o                         
   8   7   1       3618.50       3518.03       101.24 o                         
   9   7   1          0.75         55.82        27.34 o                         
  10   7   1        733.69        756.60        55.37 o                         
  11   7   1          5.96        -33.74        33.74 o                         
  12   7   1       1106.18       1149.73        80.07 o                         
  13   7   1         70.09         10.59        56.53 o                         
  14   7   1        132.47        163.62        65.37 o                         
 -14   8   1         14.05         53.95        58.42 o                         
 -13   8   1        991.47       1153.14        84.16 o                         
 -12   8   1         55.13         24.32        45.77 o                         
 -11   8   1          1.30          2.65        40.94 o                         
 -10   8   1          2.03         -7.95        30.56 o                         
  -9   8   1       2313.63       2448.59        74.63 o                         
  -8   8   1         91.09        152.90        31.94 o                         
  -7   8   1        117.86         32.46        19.42 o                         
  -6   8   1         25.99         13.86        16.12 o                         
  -5   8   1      32692.93      33225.88       569.43 o                         
  -4   8   1        821.61        841.92        27.98 o                         
  -3   8   1       8435.28       8356.11       134.49 o                         
  -2   8   1        374.16        324.11        13.22 o                         
  -1   8   1      18868.39      19338.00       306.57 o                         
   0   8   1         12.60         -5.21         5.21 o                         
   1   8   1      40944.36      39704.12       685.55 o                         
   2   8   1       1732.15       1602.48        30.74 o                         
   3   8   1       1062.61        989.16        25.82 o                         
   4   8   1       1489.26       1596.25        35.71 o                         
   5   8   1      25761.42      26357.30       407.90 o                         
   6   8   1       1672.46       1892.29        45.35 o                         
   7   8   1         11.79        -13.91        17.45 o                         
   8   8   1        590.53        579.16        36.10 o                         
   9   8   1       7712.13       7583.37       152.79 o                         
  10   8   1        335.95        300.00        42.41 o                         
  11   8   1        144.15         56.20        41.14 o                         
  12   8   1         57.21         17.05        49.99 o                         
  13   8   1       1171.04       1221.95        87.89 o                         
 -14   9   1        203.34        302.95        68.82 o                         
 -13   9   1         15.68         14.85        53.80 o                         
 -12   9   1        636.40        715.86        64.01 o                         
 -11   9   1        234.93        107.06        43.59 o                         
 -10   9   1        762.50        896.67        52.00 o                         
  -9   9   1         79.57         21.30        29.94 o                         
  -8   9   1         68.86         67.91        26.05 o                         
  -7   9   1        527.08        562.75        31.84 o                         
  -6   9   1       1744.50       1616.30        42.26 o                         
  -5   9   1        287.29        262.29        20.14 o                         
  -4   9   1         25.53          8.15        12.31 o                         
  -3   9   1      28498.87      29295.40       466.48 o                         
  -2   9   1      22399.90      22171.08       388.83 o                         
  -1   9   1      14381.12      15437.70       228.78 o                         
   0   9   1       6912.62       7083.44       135.11 o                         
   1   9   1      11671.61      12105.74       215.28 o                         
   2   9   1       9991.87       8939.74       141.97 o                         
   3   9   1      14161.37      13765.44       225.97 o                         
   4   9   1        125.02         71.69        13.66 o                         
   5   9   1         93.70        107.98        16.14 o                         
   6   9   1       1485.75       1602.44        53.08 o                         
   7   9   1        387.40        377.57        28.29 o                         
   8   9   1       4414.25       4485.47        99.47 o                         
   9   9   1        403.57        529.46        38.32 o                         
  10   9   1          8.18        -15.48        36.87 o                         
  11   9   1         31.59        -41.43        41.43 o                         
  12   9   1       1010.82       1006.20        72.16 o                         
  13   9   1         42.39        -17.26        54.35 o                         
 -13  10   1        992.52       1002.06        81.63 o                         
 -12  10   1        903.87        936.41        70.15 o                         
 -11  10   1         29.03        -13.05        41.83 o                         
 -10  10   1        780.98        749.86        52.02 o                         
  -9  10   1       1631.21       1657.33        66.33 o                         
  -8  10   1       4879.90       5188.42       121.74 o                         
  -7  10   1         76.97         17.33        22.43 o                         
  -6  10   1       1958.89       1932.72        49.93 o                         
  -5  10   1       3166.23       3274.24        64.60 o                         
  -4  10   1       8594.51       8675.08       148.31 o                         
  -3  10   1       4999.25       5513.12        96.61 o                         
  -2  10   1       6080.21       5330.67       108.32 o                         
  -1  10   1        504.84        461.85        13.85 o                         
   0  10   1       7604.39       8221.23       166.33 o                         
   1  10   1        248.83        174.75        11.00 o                         
   2  10   1        148.56        109.47        10.81 o                         
   3  10   1      15687.89      15476.73       252.22 o                         
   4  10   1       4756.00       4927.36        87.31 o                         
   5  10   1        767.59        750.02        36.01 o                         
   6  10   1       1742.18       1914.45        46.60 o                         
   7  10   1        547.63        590.86        35.97 o                         
   8  10   1       5377.06       5026.02       118.71 o                         
   9  10   1       1776.51       1698.91        66.76 o                         
  10  10   1        956.00        840.57        58.28 o                         
  11  10   1        116.55         20.30        42.82 o                         
  12  10   1        591.68        547.82        61.99 o                         
  13  10   1        323.34        444.03        68.88 o                         
 -13  11   1        138.86         88.71        65.46 o                         
 -12  11   1        210.49        164.15        57.05 o                         
 -11  11   1       3487.78       3487.08       114.24 o                         
 -10  11   1        184.66        135.54        37.75 o                         
  -9  11   1       1193.59       1166.80        58.35 o                         
  -8  11   1       1369.48       1088.26        53.58 o                         
  -7  11   1       3170.41       3412.35        83.53 o                         
  -6  11   1         52.65         48.23        19.26 o                         
  -5  11   1       7772.41       7649.98       135.31 o                         
  -4  11   1        397.37        433.66        21.14 o                         
  -3  11   1        942.61        907.07        28.79 o                         
  -2  11   1       1038.86        989.85        30.10 o                         
  -1  11   1       1712.10       1973.46        36.75 o                         
   0  11   1        148.48        263.88        24.89 o                         
   1  11   1       9694.19       9599.35       184.40 o                         
   2  11   1        541.40        508.38        18.64 o                         
   3  11   1       2866.57       2810.17        59.68 o                         
   4  11   1        630.47        567.64        24.05 o                         
   5  11   1       2448.29       2438.45        57.03 o                         
   6  11   1       2127.84       2125.66        58.26 o                         
   7  11   1       4510.47       4581.06       104.43 o                         
   8  11   1       2543.81       2527.81        84.25 o                         
   9  11   1         14.06         41.16        32.90 o                         
  10  11   1          5.38        -17.20        38.60 o                         
  11  11   1       3045.79       3087.90       106.95 o                         
  12  11   1         32.56         27.11        50.45 o                         
  13  11   1        328.59        128.61        99.33 o                         
 -13  12   1        166.03        194.32        66.78 o                         
 -12  12   1        523.46        469.84        67.74 o                         
 -11  12   1         58.84         91.19        51.19 o                         
 -10  12   1        542.73        417.14        49.41 o                         
  -9  12   1       1847.32       1743.06        69.10 o                         
  -8  12   1       3556.19       3832.95       101.47 o                         
  -7  12   1       1723.39       1774.89        75.87 o                         
  -6  12   1        678.18        648.92        38.03 o                         
  -5  12   1          3.45          7.35        15.04 o                         
  -4  12   1       2353.41       2434.36        54.45 o                         
  -3  12   1        614.38        735.34        27.14 o                         
  -2  12   1        485.61        432.82        20.48 o                         
  -1  12   1       1376.94       1298.46        42.58 o                         
   0  12   1      11193.21      12595.02       236.14 o                         
   1  12   1       3914.83       3773.42        78.98 o                         
   2  12   1       2877.11       2905.84        61.51 o                         
   3  12   1        138.81        155.58        12.77 o                         
   4  12   1       7367.04       7734.44       141.61 o                         
   5  12   1         51.33         56.74        17.47 o                         
   6  12   1       3862.99       4114.99       113.80 o                         
   7  12   1        818.70        919.15        55.29 o                         
   8  12   1       2018.38       1929.36        72.73 o                         
   9  12   1       1412.44       1697.32        69.26 o                         
  10  12   1       2238.37       2384.82        89.75 o                         
  11  12   1          0.42         10.27        48.98 o                         
  12  12   1        763.74        802.34        77.23 o                         
 -12  13   1        618.40        717.88        75.67 o                         
 -11  13   1        999.34        847.73        76.58 o                         
 -10  13   1       1125.99       1182.55        71.63 o                         
  -9  13   1          1.17         25.14        37.85 o                         
  -8  13   1        719.71        788.67        51.19 o                         
  -7  13   1       5550.45       5888.53       177.50 o                         
  -6  13   1       2898.81       3075.33        91.62 o                         
  -5  13   1        474.97        415.97        27.66 o                         
  -4  13   1         20.46          7.26        13.71 o                         
  -3  13   1       6962.56       7309.32       140.05 o                         
  -2  13   1       6613.91       6921.88       124.27 o                         
  -1  13   1       2137.50       2499.92        50.35 o                         
   0  13   1         45.88        132.47        18.45 o                         
   1  13   1       8459.19       8911.73       200.20 o                         
   2  13   1       8418.51       8167.85       161.87 o                         
   3  13   1       9488.23       9881.88       174.64 o                         
   4  13   1        691.27        649.50        25.22 o                         
   5  13   1        459.68        436.94        32.12 o                         
   6  13   1       2957.15       2872.72       111.06 o                         
   7  13   1       1124.25       1070.79        53.52 o                         
   8  13   1        334.93        218.67        45.39 o                         
   9  13   1         14.28         13.04        35.47 o                         
  10  13   1        650.89        709.67        65.64 o                         
  11  13   1       1155.52       1089.73        82.16 o                         
  12  13   1        414.44        339.76        93.75 o                         
 -12  14   1         36.09         45.11        64.05 o                         
 -11  14   1        123.89         30.28        50.80 o                         
 -10  14   1        751.45        841.30        63.13 o                         
  -9  14   1       1615.03       1712.35        84.69 o                         
  -8  14   1       1223.57       1396.88        74.17 o                         
  -7  14   1         14.29         24.16        33.07 o                         
  -6  14   1          1.98          4.22        32.78 o                         
  -5  14   1       7547.39       7086.54       182.50 o                         
  -4  14   1       1362.63       1143.72        43.57 o                         
  -3  14   1        552.58        598.92        22.73 o                         
  -2  14   1       1054.32       1055.93        27.60 o                         
  -1  14   1       7721.50       8101.12       150.75 o                         
   0  14   1       7333.21       7771.16       153.25 o                         
   1  14   1      17393.15      18169.11       390.70 o                         
   2  14   1         64.68         68.50        13.24 o                         
   3  14   1         19.65         17.08        12.33 o                         
   4  14   1        709.89        729.34        37.84 o                         
   5  14   1       4774.79       4893.53       126.27 o                         
   6  14   1        142.58        148.98        35.13 o                         
   7  14   1          4.80         14.23        34.23 o                         
   8  14   1        482.00        557.88        53.57 o                         
   9  14   1       1383.84       1445.54        74.26 o                         
  10  14   1          3.34         25.91        44.32 o                         
  11  14   1         12.83         12.79        49.01 o                         
  12  14   1         39.44         -5.07        52.91 o                         
 -12  15   1        496.41        599.01        90.62 o                         
 -11  15   1         79.81        -56.06        56.06 o                         
 -10  15   1       1059.99       1118.58        77.40 o                         
  -9  15   1         12.92         73.58        43.97 o                         
  -8  15   1        717.54        829.86        60.80 o                         
  -7  15   1         79.53        112.91        37.51 o                         
  -6  15   1       7212.75       7271.36       212.49 o                         
  -5  15   1        153.04        161.49        34.41 o                         
  -4  15   1        104.54         86.93        30.93 o                         
  -3  15   1       2254.44       2251.59        62.40 o                         
  -2  15   1      11100.42      11236.38       195.08 o                         
  -1  15   1       2846.77       3015.77        67.70 o                         
   0  15   1       1901.34       2201.32        50.00 o                         
   1  15   1          6.85         42.44        34.84 o                         
   2  15   1       8412.11       8242.83       191.06 o                         
   3  15   1          1.18          4.09        17.35 o                         
   4  15   1        662.86        677.50        42.70 o                         
   5  15   1        499.90        448.65        41.79 o                         
   6  15   1       3149.62       3326.20       117.18 o                         
   7  15   1          1.89        -35.19        35.19 o                         
   8  15   1       1451.05       1239.29        70.28 o                         
   9  15   1        174.16        184.89        44.84 o                         
  10  15   1        480.50        531.49        62.07 o                         
  11  15   1        113.84        145.16        63.62 o                         
 -11  16   1          1.84         -6.29        52.72 o                         
 -10  16   1          6.11         47.72        47.22 o                         
  -9  16   1       1689.03       1781.93        90.45 o                         
  -8  16   1        530.60        434.69        51.26 o                         
  -7  16   1       1093.88       1061.14        64.24 o                         
  -6  16   1        972.22       1160.62        88.64 o                         
  -5  16   1       3360.80       2896.07       104.16 o                         
  -4  16   1       1583.53       1562.79        68.05 o                         
  -3  16   1       4222.91       4092.28       113.16 o                         
  -2  16   1        585.43        774.72        31.94 o                         
  -1  16   1        174.49        222.19        16.89 o                         
   0  16   1        969.43        856.38        39.88 o                         
   1  16   1       1576.42       1398.45        77.40 o                         
   2  16   1        163.97        151.30        35.40 o                         
   3  16   1       2698.70       2724.91        86.34 o                         
   4  16   1        355.14        244.12        36.83 o                         
   5  16   1       4453.68       4401.98       157.98 o                         
   6  16   1          9.59        -38.81        46.40 o                         
   7  16   1        923.00       1027.27        67.60 o                         
   8  16   1        306.06        363.77        53.74 o                         
   9  16   1       2358.64       2399.03       101.94 o                         
  10  16   1         23.72         17.16        50.25 o                         
  11  16   1        123.30         60.33        52.42 o                         
 -11  17   1        963.59        780.51        80.99 o                         
 -10  17   1        791.65        916.37        86.15 o                         
  -9  17   1        121.13         95.69        47.53 o                         
  -8  17   1        546.32        642.03        57.74 o                         
  -7  17   1       1044.11       1196.63        67.41 o                         
  -6  17   1       1104.34       1119.66        65.93 o                         
  -5  17   1       1657.51       1745.07        77.46 o                         
  -4  17   1       1851.44       1883.19        76.74 o                         
  -3  17   1        949.55        938.96        44.13 o                         
  -2  17   1       5923.13       6074.66       144.66 o                         
  -1  17   1       1474.67       1239.27        42.05 o                         
   0  17   1         40.42          3.43        34.51 o                         
   1  17   1        812.34        645.32        47.27 o                         
   2  17   1        838.90        818.49        55.77 o                         
   3  17   1        564.67        501.67        51.69 o                         
   4  17   1        268.78        319.62        31.01 o                         
   5  17   1       1578.78       1475.52        70.08 o                         
   6  17   1       2203.29       2236.48        92.79 o                         
   7  17   1       1799.21       1863.91        88.12 o                         
   8  17   1       1052.70       1040.57        73.53 o                         
   9  17   1         40.34         52.32        43.66 o                         
  10  17   1        271.24        193.59        55.59 o                         
 -10  18   1        180.42        194.62        52.12 o                         
  -9  18   1         50.77         26.20        46.62 o                         
  -8  18   1       1398.17       1514.46       116.29 o                         
  -7  18   1        346.88        303.75        44.34 o                         
  -6  18   1          6.36         -7.33        30.86 o                         
  -5  18   1       2170.24       2318.00        92.43 o                         
  -4  18   1       2237.25       2258.92        76.48 o                         
  -3  18   1       1195.72       1237.03        49.01 o                         
  -2  18   1          6.50         20.53        17.60 o                         
  -1  18   1       1103.47       1194.25        46.41 o                         
   0  18   1       1416.61       1322.20        57.92 o                         
   1  18   1        880.47        884.98        73.36 o                         
   2  18   1        299.49        187.40        39.82 o                         
   3  18   1        184.40         89.69        37.52 o                         
   4  18   1       2481.71       2382.96       101.67 o                         
   5  18   1       1340.81       1320.13        66.52 o                         
   6  18   1        360.06        496.86        47.60 o                         
   7  18   1         93.23         68.98        37.81 o                         
   8  18   1       1339.59       1135.34        76.41 o                         
   9  18   1         67.61         49.50        46.52 o                         
  10  18   1        747.43        701.71        75.00 o                         
  -9  19   1         10.66         -2.63        43.32 o                         
  -8  19   1          0.08        -37.66        37.66 o                         
  -7  19   1       1897.05       1951.28        88.43 o                         
  -6  19   1          0.63         14.37        30.95 o                         
  -5  19   1        300.62        272.66        37.37 o                         
  -4  19   1        113.28        131.96        33.90 o                         
  -3  19   1       4030.59       4062.93       148.66 o                         
  -2  19   1         86.07         29.15        20.89 o                         
  -1  19   1       1845.80       2119.58        97.07 o                         
   0  19   1        157.45        110.29        26.65 o                         
   1  19   1       1341.07       1323.27        61.54 o                         
   2  19   1        383.28        581.67        51.33 o                         
   3  19   1       4477.98       4552.04       152.12 o                         
   4  19   1        258.19        211.26        50.82 o                         
   5  19   1         73.05         97.42        51.48 o                         
   6  19   1          0.93         44.40        54.71 o                         
   7  19   1        859.25        873.64       127.90 o                         
   8  19   1         37.89         15.84        42.60 o                         
   9  19   1          0.07        -27.04        46.75 o                         
  -9  20   1        112.52         66.00        65.02 o                         
  -8  20   1        744.70        933.91        86.97 o                         
  -7  20   1          0.38        -52.16        52.16 o                         
  -6  20   1        356.44        294.97        57.10 o                         
  -5  20   1        912.11        906.16        76.70 o                         
  -4  20   1       2547.65       2442.60       112.84 o                         
  -3  20   1        200.14        170.78        39.07 o                         
  -2  20   1        121.90          3.93        67.56 o                         
  -1  20   1        579.45        708.96        83.22 o                         
   0  20   1       4138.50       4299.92       176.20 o                         
   1  20   1        602.11        763.38        48.25 o                         
   2  20   1        134.75         52.86        36.33 o                         
   3  20   1        102.33        139.36        43.78 o                         
   4  20   1       1647.73       1707.03        98.91 o                         
   5  20   1        672.85        808.17       122.74 o                         
   6  20   1        120.44         -8.83        55.57 o                         
   7  20   1          0.01        -49.14        56.86 o                         
   8  20   1        544.41        507.54        75.08 o                         
   9  20   1          8.20          1.83        92.71 o                         
  -8  21   1         45.93        -18.64        56.92 o                         
  -7  21   1        914.87        844.27        80.82 o                         
  -6  21   1        640.61        591.50        68.77 o                         
  -5  21   1        415.11        475.28        73.26 o                         
  -4  21   1        101.83         81.02        49.80 o                         
  -3  21   1         90.65        137.24       121.32 o                         
  -2  21   1       2374.14       2646.10       193.59 o                         
  -1  21   1         74.25        159.32        55.59 o                         
   0  21   1        248.86        138.59        63.62 o                         
   1  21   1        494.36        402.74        69.52 o                         
   2  21   1       1715.71       1872.71       105.16 o                         
   3  21   1        366.61        416.36        54.75 o                         
   4  21   1        600.47        744.21        74.54 o                         
   5  21   1        212.73         84.37        66.51 o                         
   6  21   1        346.88        328.52        69.16 o                         
   7  21   1        874.42        728.55        87.77 o                         
   8  21   1        230.60        126.09        65.67 o                         
  -7  22   1        536.06        536.04        72.29 o                         
  -6  22   1          2.94        -49.82        49.82 o                         
  -5  22   1        899.06        923.79       109.89 o                         
  -4  22   1         26.35         76.97        84.82 o                         
  -3  22   1        909.68       1129.89       210.25 o                         
  -2  22   1          6.71         39.78        72.36 o                         
  -1  22   1        705.48        781.26        86.11 o                         
   0  22   1        398.02        617.03       128.64 o                         
   1  22   1       1439.40       1546.41       123.06 o                         
   2  22   1          0.97         -6.33        54.98 o                         
   3  22   1        607.43        906.65       112.92 o                         
   4  22   1        180.38        191.83        55.53 o                         
   5  22   1       1271.11       1437.27       116.92 o                         
   6  22   1         75.59        116.25        64.85 o                         
   7  22   1        103.53        144.33        69.37 o                         
  -6  23   1       1514.07       1220.25       132.11 o                         
  -5  23   1         66.28         21.12        88.63 o                         
  -4  23   1         19.26        106.90        99.48 o                         
  -3  23   1          0.11         27.51        88.49 o                         
  -2  23   1       1936.90       1573.29       133.07 o                         
  -1  23   1         38.12          7.90        63.77 o                         
   0  23   1          0.43        -54.62        54.62 o                         
   1  23   1          1.23        -29.95        56.30 o                         
   2  23   1       1621.71       1620.97       148.44 o                         
   3  23   1        126.36        119.03        83.96 o                         
   4  23   1         88.38         -7.76       138.02 o                         
   5  23   1        167.14        296.67        79.34 o                         
   6  23   1        946.60       1128.04        98.98 o                         
  -4  24   1        243.38        166.45        86.96 o                         
  -3  24   1        376.47        443.73       112.82 o                         
  -2  24   1          5.42        -35.62        67.97 o                         
  -1  24   1       1359.06       1180.26       119.49 o                         
   0  24   1        269.07        202.73        69.94 o                         
   1  24   1       1081.68        869.28        95.68 o                         
   2  24   1          4.99        -42.60        58.18 o                         
   3  24   1        139.30         84.49        71.91 o                         
   4  24   1        268.03        342.07       118.69 o                         
  -2  25   1        373.56        319.74       162.84 o                         
  -1  25   1        618.00        583.96       169.12 o                         
   0  25   1         30.98        -64.37        64.37 o                         
   1  25   1        125.32        130.46        71.02 o                         
   2  25   1        216.40         80.96        93.50 o                         
 -14   0   2       1002.05       1041.16       109.31 o                         
 -12   0   2       1046.16       1158.65        94.41 o                         
 -10   0   2       8419.67       8416.56       233.33 o                         
  -8   0   2        452.55        493.51        44.03 o                         
  -6   0   2      34323.08      36022.16       759.82 o                         
  -4   0   2      44384.18      44017.22       729.69 o                         
  -2   0   2          0.69         -6.71         6.71 o                         
   0   0   2     147830.89     135994.00      4259.75 o                         
   2   0   2       3662.43       4059.30        77.59 o                         
   4   0   2      31446.25      31464.02       795.73 o                         
   6   0   2        517.62        510.61        34.99 o                         
   8   0   2        295.82        196.99        33.78 o                         
  10   0   2        839.03       1003.39        81.16 o                         
  12   0   2        838.02        869.29        89.38 o                         
  14   0   2        962.64       1022.02       132.80 o                         
 -15   1   2        579.08        760.39        71.43 o                         
 -14   1   2         96.98        100.71        52.75 o                         
 -13   1   2        104.45         19.15        46.79 o                         
 -12   1   2        160.51         68.22        48.95 o                         
 -11   1   2       2530.96       2470.08        80.41 o                         
 -10   1   2       2442.42       2457.73        74.72 o                         
  -9   1   2         48.67        -16.10        25.32 o                         
  -8   1   2       3009.95       3127.16        73.56 o                         
  -7   1   2      26426.65      26198.89       413.28 o                         
  -6   1   2       6647.26       6609.76       116.42 o                         
  -5   1   2      15940.39      15813.82       241.86 o                         
  -4   1   2      22275.46      23743.28       312.27 o                         
  -3   1   2       1190.58        720.83        14.64 o                         
  -2   1   2       5710.29       5905.04        71.65 o                         
  -1   1   2      17905.96      16924.38       248.65 o                         
   0   1   2       8349.23       8564.48       195.44 o                         
   1   1   2      14916.83      14634.46       186.05 o                         
   2   1   2       2040.96       2073.18        30.45 o                         
   3   1   2     116267.31     114646.06      1430.63 o                         
   4   1   2        169.33        211.05        15.32 o                         
   5   1   2          6.35         -2.56        12.32 o                         
   6   1   2       1149.86       1259.51        36.98 o                         
   7   1   2      15663.83      15704.98       265.84 o                         
   8   1   2       1657.13       1756.53        50.32 o                         
   9   1   2        908.74        923.45        41.27 o                         
  10   1   2        261.07        132.47        37.57 o                         
  11   1   2       2956.44       3035.28        94.74 o                         
  12   1   2        262.62        310.92        47.55 o                         
  13   1   2        469.10        477.02        77.39 o                         
  14   1   2        339.12        367.15        59.77 o                         
 -15   2   2         24.81         62.10        61.33 o                         
 -14   2   2       1097.73       1183.03        77.94 o                         
 -13   2   2       1211.73       1292.63        74.72 o                         
 -12   2   2        978.86       1017.53        63.79 o                         
 -11   2   2        305.37        176.01        39.00 o                         
 -10   2   2        563.14        641.81        41.79 o                         
  -9   2   2       2101.67       2001.91        60.48 o                         
  -8   2   2       8316.83       8124.53       151.43 o                         
  -7   2   2       2372.54       2051.15        50.44 o                         
  -6   2   2      18008.99      17550.99       280.48 o                         
  -5   2   2       5595.99       6043.20       104.86 o                         
  -4   2   2      19532.67      19768.55       261.25 o                         
  -3   2   2      27357.56      27494.40       310.14 o                         
  -2   2   2      17333.24      18588.69       219.54 o                         
  -1   2   2      20058.04      18694.51       256.96 o                         
   0   2   2       2063.45       2266.74        38.41 o                         
   1   2   2       9955.26      10758.29       145.70 o                         
   2   2   2       6112.29       6051.38        74.71 o                         
   3   2   2      18244.75      17681.06       220.64 o                         
   4   2   2      29065.33      27705.65       428.51 o                         
   5   2   2       1099.05       1004.50        32.31 o                         
   6   2   2       9298.80       8907.91       155.59 o                         
   7   2   2       1553.65       1441.37        38.70 o                         
   8   2   2       2819.53       2791.59        65.87 o                         
   9   2   2       4387.52       4145.41       100.42 o                         
  10   2   2       3917.51       4048.44       100.47 o                         
  11   2   2        103.61        120.49        41.42 o                         
  12   2   2        221.16        154.11        45.59 o                         
  13   2   2       1407.15       1438.69        78.86 o                         
  14   2   2        676.65        812.54        69.76 o                         
 -15   3   2        107.39        144.04       190.33 o                         
 -14   3   2        226.75        255.36        56.24 o                         
 -13   3   2         53.78        -32.42        45.64 o                         
 -12   3   2       1479.57       1529.98        74.35 o                         
 -11   3   2        247.80        277.95        41.02 o                         
 -10   3   2      12471.47      11760.63       214.98 o                         
  -9   3   2          2.13        -22.04        24.05 o                         
  -8   3   2        490.61        337.98        25.72 o                         
  -7   3   2         71.30         44.99        17.51 o                         
  -6   3   2      16315.22      15858.28       255.08 o                         
  -5   3   2         45.27          7.96        13.60 o                         
  -4   3   2        392.90        617.55        21.77 o                         
  -3   3   2      18742.33      19384.31       230.32 o                         
  -2   3   2       4309.34       4372.18        59.85 o                         
  -1   3   2       1966.07       1931.71        30.57 o                         
   0   3   2        443.60        588.84        14.22 o                         
   1   3   2      13963.64      13702.91       197.01 o                         
   2   3   2      55899.16      57922.71       688.26 o                         
   3   3   2       1325.25       1520.86        27.46 o                         
   4   3   2        556.73        504.84        21.99 o                         
   5   3   2       5402.76       5473.80        96.68 o                         
   6   3   2      24533.73      24067.10       410.00 o                         
   7   3   2       3299.99       3326.39        81.91 o                         
   8   3   2       8028.90       8168.80       151.13 o                         
   9   3   2        692.28        639.27        41.15 o                         
  10   3   2       1602.42       1610.40        62.42 o                         
  11   3   2        267.69        322.53        47.40 o                         
  12   3   2       2056.72       2100.58        93.16 o                         
  13   3   2         13.42         14.88        48.78 o                         
  14   3   2         12.49          3.96        54.20 o                         
 -14   4   2        163.65        307.60        56.40 o                         
 -13   4   2       3028.97       3245.90       108.41 o                         
 -12   4   2        110.41         80.22        46.97 o                         
 -11   4   2         26.29         29.28        35.04 o                         
 -10   4   2        420.32        404.14        37.41 o                         
  -9   4   2       4850.34       5035.34       106.61 o                         
  -8   4   2        553.34        494.12        29.36 o                         
  -7   4   2       1611.49       1471.62        42.42 o                         
  -6   4   2       8406.94       8377.50       142.81 o                         
  -5   4   2      11692.05      12204.06       183.45 o                         
  -4   4   2        201.19        240.86        13.69 o                         
  -3   4   2       9951.66      10371.69       132.17 o                         
  -2   4   2      10755.30      11728.65       155.35 o                         
  -1   4   2      40397.98      39978.57       604.51 o                         
   0   4   2         38.25         11.00         3.96 o                         
   1   4   2      46529.73      49950.27       728.22 o                         
   2   4   2      13654.84      13238.56       161.77 o                         
   3   4   2      12881.67      12217.75       167.69 o                         
   4   4   2       7649.68       6950.85       116.24 o                         
   5   4   2        450.51        456.32        20.80 o                         
   6   4   2         62.43         39.85        19.31 o                         
   7   4   2       1245.48       1202.81        43.07 o                         
   8   4   2       2299.32       2046.85        55.70 o                         
   9   4   2       8936.33       8642.18       162.20 o                         
  10   4   2       1031.13       1022.70        51.41 o                         
  11   4   2        343.09        339.72        46.18 o                         
  12   4   2          1.49        -16.11        42.55 o                         
  13   4   2       1153.30       1153.32        72.38 o                         
  14   4   2         46.49         24.08        58.53 o                         
 -14   5   2        424.71        279.59        64.64 o                         
 -13   5   2         19.16         67.45        48.01 o                         
 -12   5   2        128.15         83.34        38.76 o                         
 -11   5   2       1722.43       1624.61        72.80 o                         
 -10   5   2       1490.34       1382.34        59.93 o                         
  -9   5   2        999.13        878.79        43.01 o                         
  -8   5   2       1524.06       1613.66        54.47 o                         
  -7   5   2       7487.36       7428.11       152.68 o                         
  -6   5   2       6997.33       7026.74       126.98 o                         
  -5   5   2          4.13        -12.73        12.73 o                         
  -4   5   2       9139.12       9288.07       140.12 o                         
  -3   5   2       7179.80       6927.52       108.93 o                         
  -2   5   2     100353.87     102324.10      1309.80 o                         
  -1   5   2       1464.73       1557.57        28.42 o                         
   0   5   2      10837.95       9831.54       164.96 o                         
   1   5   2      18401.48      19358.58       275.64 o                         
   2   5   2      42803.76      44532.85       626.73 o                         
   3   5   2       1172.99        944.08        23.60 o                         
   4   5   2      14222.82      14998.61       211.47 o                         
   5   5   2        294.05        300.75        19.08 o                         
   6   5   2        878.69        904.98        33.26 o                         
   7   5   2       3600.77       3561.79        80.80 o                         
   8   5   2       3271.17       3177.12        74.10 o                         
   9   5   2         21.33         10.52        24.74 o                         
  10   5   2       1920.45       1816.86        65.99 o                         
  11   5   2        663.06        673.21        52.83 o                         
  12   5   2       1138.12        965.83        70.82 o                         
  13   5   2         78.63        106.04        56.46 o                         
  14   5   2        229.81        129.64        65.84 o                         
 -14   6   2        313.55        293.31        69.05 o                         
 -13   6   2        905.56        869.00        69.63 o                         
 -12   6   2        209.97        161.80        41.93 o                         
 -11   6   2        162.45        182.44        40.31 o                         
 -10   6   2       2979.13       2996.64        87.61 o                         
  -9   6   2       2936.72       3216.82        81.63 o                         
  -8   6   2          6.34         -0.60        26.96 o                         
  -7   6   2       1999.80       2155.68        53.87 o                         
  -6   6   2       6825.92       6927.51       125.90 o                         
  -5   6   2       4307.84       4513.83        79.35 o                         
  -4   6   2      38784.54      39884.24       586.56 o                         
  -3   6   2      10090.51       9834.72       156.43 o                         
  -2   6   2       8814.30       9059.77       124.77 o                         
  -1   6   2       8478.32       8745.46       146.65 o                         
   0   6   2      41222.11      40905.91       671.18 o                         
   1   6   2      39731.97      39403.47       521.07 o                         
   2   6   2         99.94         43.91         7.74 o                         
   3   6   2       2123.79       2141.50        39.42 o                         
   4   6   2      11612.19      11893.03       182.72 o                         
   5   6   2       3479.51       3378.37        58.64 o                         
   6   6   2        947.59       1023.88        33.85 o                         
   7   6   2        648.17        675.83        36.29 o                         
   8   6   2        469.03        377.20        30.66 o                         
   9   6   2       5459.40       5558.47       115.12 o                         
  10   6   2        529.63        490.94        40.22 o                         
  11   6   2        202.94        214.57        40.23 o                         
  12   6   2        258.18        187.33        58.10 o                         
  13   6   2        579.84        579.38        69.75 o                         
  14   6   2        345.01        274.14        66.37 o                         
 -14   7   2          5.22         25.25        78.02 o                         
 -13   7   2        104.64         39.43        53.73 o                         
 -12   7   2        927.15       1006.32        62.14 o                         
 -11   7   2       2416.47       2414.78        81.20 o                         
 -10   7   2        118.51        160.11        36.20 o                         
  -9   7   2        272.47        114.98        32.78 o                         
  -8   7   2        168.62        114.81        25.04 o                         
  -7   7   2      12004.20      11725.48       230.75 o                         
  -6   7   2          7.00        -16.45        16.45 o                         
  -5   7   2       1605.79       1612.27        37.55 o                         
  -4   7   2       3048.81       3352.78        71.01 o                         
  -3   7   2      22886.40      22612.75       348.44 o                         
  -2   7   2         30.77         -0.63         7.08 o                         
  -1   7   2      26779.29      27327.95       447.99 o                         
   0   7   2         23.21         -0.40        10.37 o                         
   1   7   2       1732.87       1678.07        34.39 o                         
   2   7   2       1040.42        985.68        23.92 o                         
   3   7   2      30829.52      31377.55       479.66 o                         
   4   7   2       2813.05       2584.73        51.29 o                         
   5   7   2         69.25         37.29        13.03 o                         
   6   7   2       2330.43       2392.58        57.89 o                         
   7   7   2      13167.08      13054.93       246.04 o                         
   8   7   2        664.48        648.98        40.89 o                         
   9   7   2         40.38         86.84        29.35 o                         
  10   7   2         43.50         96.37        35.31 o                         
  11   7   2       1719.81       1589.88        77.83 o                         
  12   7   2        438.39        382.47        62.81 o                         
  13   7   2        171.79        281.03        64.06 o                         
 -14   8   2       1190.89       1621.00       101.95 o                         
 -13   8   2          7.14         79.58        57.12 o                         
 -12   8   2       2413.59       2533.94       131.99 o                         
 -11   8   2         44.33        -11.22        35.38 o                         
 -10   8   2        346.68        364.52        40.27 o                         
  -9   8   2         30.16         14.29        31.14 o                         
  -8   8   2      11319.38      11691.61       268.12 o                         
  -7   8   2        896.98        767.67        38.62 o                         
  -6   8   2        624.15        666.44        31.20 o                         
  -5   8   2         48.10        128.16        30.77 o                         
  -4   8   2      16126.09      16727.92       272.53 o                         
  -3   8   2      13945.58      14804.52       250.55 o                         
  -2   8   2        115.89         63.42        11.07 o                         
  -1   8   2        773.54       1039.13        21.30 o                         
   0   8   2       3510.36       3559.44        92.84 o                         
   1   8   2       2245.82       2539.11        55.06 o                         
   2   8   2       2394.96       2450.17        43.39 o                         
   3   8   2        326.44        300.62        15.91 o                         
   4   8   2      18205.81      18953.50       285.09 o                         
   5   8   2        489.71        360.62        20.96 o                         
   6   8   2       6085.93       5728.14        97.67 o                         
   7   8   2        173.21        277.20        28.65 o                         
   8   8   2       6310.98       6168.97       133.13 o                         
   9   8   2        545.12        546.33        38.85 o                         
  10   8   2       5296.40       5308.56       142.96 o                         
  11   8   2          9.42        -37.03        37.03 o                         
  12   8   2        429.31        345.56        59.80 o                         
  13   8   2        132.69         85.02        58.65 o                         
 -14   9   2        302.24        146.93        64.53 o                         
 -13   9   2          0.09        -12.16        64.19 o                         
 -12   9   2        336.34        324.62        56.64 o                         
 -11   9   2        928.26        978.20        64.94 o                         
 -10   9   2       2829.46       2408.31        76.76 o                         
  -9   9   2       1029.00       1043.24        55.25 o                         
  -8   9   2        222.40        206.27        31.89 o                         
  -7   9   2       7111.08       7183.94       154.89 o                         
  -6   9   2       6247.51       6452.17       124.58 o                         
  -5   9   2      10893.78      11521.86       194.83 o                         
  -4   9   2       2709.90       2874.35        57.88 o                         
  -3   9   2       6162.41       6484.01       111.66 o                         
  -2   9   2        734.63        727.14        23.33 o                         
  -1   9   2       3145.27       3424.56        55.41 o                         
   0   9   2      17220.47      16516.55       380.36 o                         
   1   9   2       4028.81       4127.42       100.68 o                         
   2   9   2         74.80         61.02        14.14 o                         
   3   9   2       5101.32       5415.50        97.92 o                         
   4   9   2         57.66         65.98        13.31 o                         
   5   9   2        290.69        238.82        18.23 o                         
   6   9   2       7710.07       7688.97       132.31 o                         
   7   9   2       7464.54       7727.58       148.82 o                         
   8   9   2       1788.47       1869.47        62.62 o                         
   9   9   2        285.34        292.01        39.72 o                         
  10   9   2        565.89        485.39        50.16 o                         
  11   9   2       1687.49       1506.72        77.37 o                         
  12   9   2        473.86        425.82        66.15 o                         
  13   9   2        158.26        130.27        62.95 o                         
 -13  10   2       1455.74       1388.80        96.14 o                         
 -12  10   2        138.44         98.46        48.59 o                         
 -11  10   2         12.56          6.30        47.43 o                         
 -10  10   2         53.31         -2.52        35.24 o                         
  -9  10   2        992.56        839.30        47.49 o                         
  -8  10   2        597.35        754.17        42.66 o                         
  -7  10   2       1087.11       1012.83        43.14 o                         
  -6  10   2      10757.37      10545.07       183.43 o                         
  -5  10   2       2049.10       2086.30        47.59 o                         
  -4  10   2       9686.57      10117.14       170.86 o                         
  -3  10   2       4499.12       4388.58        79.54 o                         
  -2  10   2        506.13        585.58        20.36 o                         
  -1  10   2      16312.03      16485.11       278.60 o                         
   0  10   2       6014.80       6395.70       157.46 o                         
   1  10   2         83.82         58.27        16.30 o                         
   2  10   2       1316.85       1412.77        33.77 o                         
   3  10   2       5844.54       5863.83        99.31 o                         
   4  10   2       2257.91       2430.23        50.49 o                         
   5  10   2       3573.66       3338.99        65.88 o                         
   6  10   2       3651.78       3731.58        73.78 o                         
   7  10   2          1.24         22.29        23.82 o                         
   8  10   2         61.24         48.09        32.50 o                         
   9  10   2       1538.18       1581.81        65.22 o                         
  10  10   2         34.17          2.45        37.70 o                         
  11  10   2         38.42        -28.05        42.18 o                         
  12  10   2        271.29        243.22        58.98 o                         
  13  10   2        502.62        453.35        79.41 o                         
 -13  11   2          1.05        -56.77        56.77 o                         
 -12  11   2        367.15        364.32        63.38 o                         
 -11  11   2          9.72        -40.30        40.30 o                         
 -10  11   2       1502.90       1301.99        64.43 o                         
  -9  11   2          2.38        -21.21        31.68 o                         
  -8  11   2       1024.62       1194.34        56.09 o                         
  -7  11   2         42.24         38.35        24.30 o                         
  -6  11   2       6852.32       7374.13       140.10 o                         
  -5  11   2        630.17        662.37        27.57 o                         
  -4  11   2       3611.49       3633.49        70.60 o                         
  -3  11   2        657.55        720.04        24.85 o                         
  -2  11   2      35287.59      35904.07       622.75 o                         
  -1  11   2        122.91         65.93        12.08 o                         
   0  11   2       6731.97       6977.74       172.10 o                         
   1  11   2        116.45        163.70        21.56 o                         
   2  11   2      13811.49      14310.23       244.04 o                         
   3  11   2          1.00         -8.65         9.76 o                         
   4  11   2       4954.96       5131.23        95.01 o                         
   5  11   2        185.06        205.69        20.50 o                         
   6  11   2       2271.70       2404.99        64.17 o                         
   7  11   2         54.82         -4.52        29.23 o                         
   8  11   2       2638.34       2774.75        87.25 o                         
   9  11   2        332.30        367.03        41.42 o                         
  10  11   2        600.75        608.39        54.90 o                         
  11  11   2          0.41        -15.54        42.96 o                         
  12  11   2        776.04        789.64        73.05 o                         
  13  11   2         29.97         98.47        63.74 o                         
 -13  12   2        470.71        475.26        97.89 o                         
 -12  12   2          0.53        -16.07        51.57 o                         
 -11  12   2         61.91        -46.32        49.86 o                         
 -10  12   2         62.93         74.29        42.68 o                         
  -9  12   2       2677.28       2538.21        82.41 o                         
  -8  12   2        691.33        798.90        48.93 o                         
  -7  12   2        420.82        415.84        38.70 o                         
  -6  12   2        135.64        166.71        26.62 o                         
  -5  12   2       5473.96       5545.03        99.34 o                         
  -4  12   2       1953.95       1954.71        44.93 o                         
  -3  12   2       1917.25       1688.51        40.46 o                         
  -2  12   2        547.74        451.28        19.60 o                         
  -1  12   2       3889.79       3681.25        78.75 o                         
   0  12   2       9018.64       9134.83       220.65 o                         
   1  12   2      29170.27      29789.12       629.34 o                         
   2  12   2       2377.09       2532.52        55.88 o                         
   3  12   2        969.64       1078.14        28.81 o                         
   4  12   2       1035.84       1181.32        36.28 o                         
   5  12   2       5827.49       5785.08       107.76 o                         
   6  12   2        179.31        190.27        30.44 o                         
   7  12   2         13.87         54.25        31.02 o                         
   8  12   2        455.36        502.63        44.36 o                         
   9  12   2       3923.23       4041.60       147.92 o                         
  10  12   2         37.54         34.15        40.53 o                         
  11  12   2        231.11        213.31        55.60 o                         
  12  12   2         56.12         14.00        57.47 o                         
 -12  13   2        993.98       1006.60        97.61 o                         
 -11  13   2       1012.43        921.94        76.11 o                         
 -10  13   2       2476.46       2339.61        95.10 o                         
  -9  13   2          8.96        -32.47        36.68 o                         
  -8  13   2          2.91         28.69        38.68 o                         
  -7  13   2       3454.95       3581.23       120.08 o                         
  -6  13   2       2018.10       2060.01        66.74 o                         
  -5  13   2         42.10        -17.04        17.04 o                         
  -4  13   2          0.82        -16.54        16.54 o                         
  -3  13   2       3537.74       3523.71        73.99 o                         
  -2  13   2       1029.50        875.42        26.48 o                         
  -1  13   2       4109.91       4096.62        86.32 o                         
   0  13   2        333.41        343.16        40.45 o                         
   1  13   2        126.44        215.58        25.18 o                         
   2  13   2       8098.98       8471.30       181.97 o                         
   3  13   2        573.64        492.38        21.48 o                         
   4  13   2          8.46         -0.27        14.98 o                         
   5  13   2        328.13        426.45        38.35 o                         
   6  13   2       3814.64       3911.76       103.31 o                         
   7  13   2       1541.46       1409.25        68.53 o                         
   8  13   2       1277.59       1379.64        78.87 o                         
   9  13   2         70.09         46.43        44.68 o                         
  10  13   2        181.74        162.14        50.54 o                         
  11  13   2        460.96        520.08        66.80 o                         
  12  13   2       1020.07        963.88        80.58 o                         
 -12  14   2        637.54        653.14        78.45 o                         
 -11  14   2         58.73        133.55        59.43 o                         
 -10  14   2        291.97        339.96        75.49 o                         
  -9  14   2       1277.34       1377.88        89.87 o                         
  -8  14   2       2780.94       2683.08       101.63 o                         
  -7  14   2        641.08        568.10        51.85 o                         
  -6  14   2        163.99        185.57        38.98 o                         
  -5  14   2       1140.28       1175.15        52.60 o                         
  -4  14   2       6449.62       6385.00       142.94 o                         
  -3  14   2         25.72         32.14        12.51 o                         
  -2  14   2        997.57        897.48        28.63 o                         
  -1  14   2       2699.90       2778.67        62.51 o                         
   0  14   2       6103.11       6267.98       147.60 o                         
   1  14   2        618.36        699.91        37.09 o                         
   2  14   2        350.43        331.48        27.21 o                         
   3  14   2         13.25         -6.24        11.34 o                         
   4  14   2       7419.61       7256.62       151.36 o                         
   5  14   2       1281.64       1212.55        48.27 o                         
   6  14   2        597.16        528.59        40.05 o                         
   7  14   2       1111.82        971.98        59.55 o                         
   8  14   2       1631.04       1508.41        76.30 o                         
   9  14   2        736.30        732.58        61.93 o                         
  10  14   2       1864.25       1981.60       112.09 o                         
  11  14   2         47.26        117.59        55.12 o                         
  12  14   2        213.40        236.00        62.48 o                         
 -12  15   2         10.35         16.20        59.48 o                         
 -11  15   2       1483.03       1353.12        96.25 o                         
 -10  15   2        274.04        187.17        52.07 o                         
  -9  15   2        778.64        809.58        76.04 o                         
  -8  15   2          1.31        -42.36        42.36 o                         
  -7  15   2       5957.44       5781.85       166.14 o                         
  -6  15   2        162.71        203.99        38.77 o                         
  -5  15   2       6212.49       6805.17       182.53 o                         
  -4  15   2        111.84        110.98        45.44 o                         
  -3  15   2       4773.72       4656.05       174.79 o                         
  -2  15   2       3261.10       3408.31        80.57 o                         
  -1  15   2       5951.02       6052.12       115.71 o                         
   0  15   2       1063.07       1097.71        47.67 o                         
   1  15   2       3314.56       3290.24        90.09 o                         
   2  15   2        266.19        184.19        46.21 o                         
   3  15   2       7916.33       7690.98       166.23 o                         
   4  15   2        879.77        779.98        44.25 o                         
   5  15   2        209.58        196.83        31.60 o                         
   6  15   2        863.42        951.92        61.19 o                         
   7  15   2       5002.30       4772.25       142.68 o                         
   8  15   2          5.54        -38.48        38.48 o                         
   9  15   2         38.39         57.93        44.09 o                         
  10  15   2         22.36         57.25        49.78 o                         
  11  15   2       1659.75       1720.80        97.52 o                         
 -11  16   2          2.75        -53.01        55.39 o                         
 -10  16   2        301.63        345.10        56.83 o                         
  -9  16   2        103.17        137.44        47.65 o                         
  -8  16   2       1376.67       1300.69        74.40 o                         
  -7  16   2          3.65         46.10        36.41 o                         
  -6  16   2       1212.57       1165.02        68.01 o                         
  -5  16   2        619.67        645.71        50.27 o                         
  -4  16   2      11419.43      11253.01       301.20 o                         
  -3  16   2       1018.91       1137.81        49.54 o                         
  -2  16   2         73.60         79.95        18.86 o                         
  -1  16   2        522.19        519.26        31.58 o                         
   0  16   2       6029.54       6154.30       166.25 o                         
   1  16   2          5.08         21.60        56.92 o                         
   2  16   2       1194.95       1265.85        68.15 o                         
   3  16   2        747.87        781.56        58.81 o                         
   4  16   2       2178.58       2299.34        79.63 o                         
   5  16   2        229.51        281.32        35.70 o                         
   6  16   2       3182.05       2787.48       105.38 o                         
   7  16   2         36.70         18.80        35.06 o                         
   8  16   2        409.46        327.56        49.18 o                         
   9  16   2         91.75         74.55        45.71 o                         
  10  16   2        511.84        526.99        64.70 o                         
  11  16   2          4.20        102.54        53.80 o                         
 -11  17   2        356.94        300.03        64.10 o                         
 -10  17   2        272.32        264.33        54.76 o                         
  -9  17   2        293.42        291.96        57.08 o                         
  -8  17   2        373.09        317.82        55.92 o                         
  -7  17   2       1564.86       1534.05        77.43 o                         
  -6  17   2       1690.07       1652.06        74.76 o                         
  -5  17   2        730.78        807.40        51.06 o                         
  -4  17   2        247.12        223.27        33.29 o                         
  -3  17   2       1933.37       1739.10        62.32 o                         
  -2  17   2       4740.85       4774.89       125.35 o                         
  -1  17   2       1539.25       1632.71        70.80 o                         
   0  17   2        366.83        407.07        37.70 o                         
   1  17   2       1650.70       1631.80        75.35 o                         
   2  17   2       1387.47       1510.69        76.07 o                         
   3  17   2        894.49        775.62        80.68 o                         
   4  17   2       1315.02       1130.07        52.49 o                         
   5  17   2        124.14         66.82        29.20 o                         
   6  17   2        696.13        778.90        57.39 o                         
   7  17   2        440.78        352.13        51.60 o                         
   8  17   2        293.08        320.59        49.87 o                         
   9  17   2         39.94        -29.80        44.80 o                         
  10  17   2        383.21        429.10        60.03 o                         
 -10  18   2        123.81         94.52        49.04 o                         
  -9  18   2        726.54        655.40        63.63 o                         
  -8  18   2        409.32        406.80        52.70 o                         
  -7  18   2        451.68        407.45        48.27 o                         
  -6  18   2         15.23         -7.27        29.97 o                         
  -5  18   2        961.98        981.36        55.72 o                         
  -4  18   2        274.60        308.60        32.69 o                         
  -3  18   2       1834.73       1802.94        63.49 o                         
  -2  18   2          2.59         20.11        32.37 o                         
  -1  18   2       1292.26       1202.07        60.89 o                         
   0  18   2         44.29         15.07        30.53 o                         
   1  18   2       3254.68       3427.04       109.31 o                         
   2  18   2        370.56        297.94        50.94 o                         
   3  18   2        421.51        530.36        54.01 o                         
   4  18   2       1594.97       1664.42        88.44 o                         
   5  18   2       2000.77       1963.58        98.50 o                         
   6  18   2        404.43        273.19        43.45 o                         
   7  18   2          4.62        -34.07        34.07 o                         
   8  18   2        192.38        287.96        53.25 o                         
   9  18   2       1320.97       1448.94        90.33 o                         
  10  18   2        143.24         64.91        60.74 o                         
 -10  19   2       1145.40       1205.10       140.99 o                         
  -9  19   2          0.07         31.79        52.27 o                         
  -8  19   2         99.41        -10.52        44.96 o                         
  -7  19   2         35.87          2.74        59.23 o                         
  -6  19   2       1349.27       1285.25        67.98 o                         
  -5  19   2        204.90        269.09        44.13 o                         
  -4  19   2        117.27        102.19        28.04 o                         
  -3  19   2         90.49        155.58        36.67 o                         
  -2  19   2       3369.28       3295.84       104.02 o                         
  -1  19   2          0.26         33.14        29.41 o                         
   0  19   2        131.43        110.72        35.01 o                         
   1  19   2        154.32         53.30        42.46 o                         
   2  19   2       2462.79       2578.64       103.80 o                         
   3  19   2        164.49        128.70        54.58 o                         
   4  19   2         38.85        -17.57        41.53 o                         
   5  19   2          1.88        -50.77        50.77 o                         
   6  19   2       2608.84       2783.72       135.06 o                         
   7  19   2          0.34         57.14        61.31 o                         
   8  19   2       1382.77       1585.69       117.78 o                         
   9  19   2         60.63         11.50        67.02 o                         
  -9  20   2       1067.61       1103.28        77.99 o                         
  -8  20   2        235.78        158.18        49.59 o                         
  -7  20   2        318.84        213.47        44.60 o                         
  -6  20   2          4.83        -32.85        32.85 o                         
  -5  20   2        887.40        933.61        69.69 o                         
  -4  20   2        169.60        177.47        43.33 o                         
  -3  20   2        276.32        214.07        47.57 o                         
  -2  20   2          0.08        170.22        78.52 o                         
  -1  20   2        846.55        780.78        84.50 o                         
   0  20   2        201.62        255.83        44.30 o                         
   1  20   2        747.18        743.36        51.17 o                         
   2  20   2        149.10        181.22        42.29 o                         
   3  20   2         80.70         48.09        41.70 o                         
   4  20   2        449.76        635.68       115.44 o                         
   5  20   2       1423.67       1380.02        98.84 o                         
   6  20   2         16.16         57.17        61.15 o                         
   7  20   2         30.11        -20.97        61.80 o                         
   8  20   2        255.98        293.26        77.78 o                         
  -8  21   2        171.28        219.95        64.95 o                         
  -7  21   2        799.47        806.96        79.51 o                         
  -6  21   2        433.86        315.18        59.66 o                         
  -5  21   2        395.43        375.86        64.59 o                         
  -4  21   2         17.45         71.68        64.11 o                         
  -3  21   2       1263.33        974.93       131.56 o                         
  -2  21   2       2448.65       2915.97       598.70 o                         
  -1  21   2       1355.51       1460.80       152.51 o                         
   0  21   2         18.09         -1.61        57.83 o                         
   1  21   2        295.51        328.25        49.03 o                         
   2  21   2       1279.59       1321.52        70.58 o                         
   3  21   2       2007.82       2136.43       102.53 o                         
   4  21   2        397.40        417.71        87.63 o                         
   5  21   2         78.13         39.24        56.97 o                         
   6  21   2        112.14        134.01        64.13 o                         
   7  21   2       1438.09       1482.11       111.45 o                         
  -7  22   2          0.59         75.73        56.54 o                         
  -6  22   2        201.08        199.81        65.63 o                         
  -5  22   2        208.11        195.40        94.56 o                         
  -4  22   2       2806.78       3096.97       261.42 o                         
  -3  22   2          9.41         37.96        68.51 o                         
  -2  22   2         32.17        -12.50        75.51 o                         
  -1  22   2        306.04        202.07        69.91 o                         
   0  22   2       2299.73       2189.40       211.12 o                         
   1  22   2        688.24        752.00        83.52 o                         
   2  22   2        738.86        856.19        90.47 o                         
   3  22   2         74.61         92.17        48.69 o                         
   4  22   2        799.89        984.52        78.80 o                         
   5  22   2         35.44         25.23        56.84 o                         
   6  22   2        588.57        477.35        77.08 o                         
   7  22   2          5.45        -27.40        73.41 o                         
  -6  23   2         53.02         63.31        94.21 o                         
  -5  23   2        399.16        497.20        99.95 o                         
  -4  23   2         10.07         -6.69        74.47 o                         
  -3  23   2       1516.39       1432.22       135.03 o                         
  -2  23   2         93.73         90.67        60.73 o                         
  -1  23   2       1717.84       1847.97       140.85 o                         
   0  23   2          0.46        -61.34        70.02 o                         
   1  23   2        700.21        753.39       148.73 o                         
   2  23   2          0.78        -52.11        52.11 o                         
   3  23   2       1198.87       1196.40       133.35 o                         
   4  23   2         72.38         73.44        65.27 o                         
   5  23   2         56.66         73.37        60.96 o                         
  -4  24   2        559.94        698.18       105.91 o                         
  -3  24   2        386.32        712.54       108.56 o                         
  -2  24   2         23.43       -105.39       105.39 o                         
  -1  24   2         81.80         54.57        62.80 o                         
   0  24   2        504.66        461.28        87.07 o                         
   1  24   2        245.79        303.69        80.50 o                         
   2  24   2         31.56         77.72        67.15 o                         
   3  24   2         67.00        -51.70        54.71 o                         
   4  24   2        565.01        500.86       126.77 o                         
  -2  25   2        279.47        257.22        71.46 o                         
  -1  25   2        218.23         82.65        63.67 o                         
   0  25   2          0.47        -38.62        56.16 o                         
   1  25   2        115.03         71.18        60.14 o                         
 -15   0   3          9.76         -6.81        75.58 o                         
 -13   0   3       2212.45       2577.03       138.13 o                         
 -11   0   3       2300.70       2742.50       115.51 o                         
  -9   0   3       9452.87       8896.93       237.50 o                         
  -7   0   3      24220.23      25444.83       593.41 o                         
  -5   0   3       3961.13       3905.29       100.17 o                         
  -3   0   3       5790.48       5494.32        95.98 o                         
  -1   0   3         33.12         21.46         6.12 o                         
   1   0   3        133.28         50.26         8.18 o                         
   3   0   3       4709.08       4445.78       110.00 o                         
   5   0   3      17100.45      15630.13       404.05 o                         
   7   0   3        631.55        613.73        54.59 o                         
   9   0   3       9941.95      10071.23       260.90 o                         
  11   0   3       1288.46       1529.37       113.98 o                         
  13   0   3       1053.75       1016.99       101.07 o                         
 -15   1   3        452.26        527.36        65.95 o                         
 -14   1   3        408.53        454.88        62.04 o                         
 -13   1   3         35.84        -29.75        45.57 o                         
 -12   1   3        441.65        344.19        47.91 o                         
 -11   1   3       2147.85       2002.78        70.62 o                         
 -10   1   3       4436.28       4324.09       101.05 o                         
  -9   1   3       5581.23       5787.20       119.63 o                         
  -8   1   3        297.62        240.69        28.15 o                         
  -7   1   3       3172.54       3064.54        70.20 o                         
  -6   1   3      30719.78      31157.59       505.49 o                         
  -5   1   3       7442.49       7653.23       130.07 o                         
  -4   1   3         29.74         36.13         9.85 o                         
  -3   1   3          0.89         -3.81         6.04 o                         
  -2   1   3       3092.52       3463.84        49.14 o                         
  -1   1   3       2175.07       2012.94        34.55 o                         
   0   1   3       5502.19       5657.59        87.99 o                         
   1   1   3      35673.26      37032.39       454.55 o                         
   2   1   3      55736.03      56456.29       709.23 o                         
   3   1   3       7695.06       8051.16       111.06 o                         
   4   1   3      15433.90      15413.07       234.66 o                         
   5   1   3      13272.84      12572.68       221.59 o                         
   6   1   3      11604.98      10241.74       177.95 o                         
   7   1   3       7520.63       7533.55       132.15 o                         
   8   1   3       5887.63       5941.98       110.63 o                         
   9   1   3        316.86        361.87        34.37 o                         
  10   1   3        703.43        652.90        49.43 o                         
  11   1   3       1380.04       1458.66        70.62 o                         
  12   1   3       2687.62       3171.52       102.84 o                         
  13   1   3        212.77        262.62        55.15 o                         
  14   1   3         78.49         39.42        51.39 o                         
 -15   2   3         20.46         18.95        54.50 o                         
 -14   2   3        504.93        595.73        66.43 o                         
 -13   2   3        644.36        797.59        64.40 o                         
 -12   2   3       2143.49       2136.17        85.24 o                         
 -11   2   3         14.93        -31.44        31.44 o                         
 -10   2   3         67.72         44.67        31.73 o                         
  -9   2   3       7579.48       7626.10       148.08 o                         
  -8   2   3       2613.54       2310.60        61.71 o                         
  -7   2   3        331.80        391.43        28.06 o                         
  -6   2   3      11560.99      11967.16       197.58 o                         
  -5   2   3      20587.70      20906.86       329.31 o                         
  -4   2   3      23933.41      24253.91       318.92 o                         
  -3   2   3        272.17        297.21        10.63 o                         
  -2   2   3       6843.72       7029.39        98.51 o                         
  -1   2   3       6316.11       6433.68        98.71 o                         
   0   2   3       5162.65       5491.31        81.90 o                         
   1   2   3      26308.78      28122.99       365.17 o                         
   2   2   3       7111.02       6926.36        95.15 o                         
   3   2   3       1731.51       1702.71        29.71 o                         
   4   2   3      19560.34      19350.50       291.68 o                         
   5   2   3      11119.78      10643.03       200.47 o                         
   6   2   3       5922.34       5635.85       118.72 o                         
   7   2   3          2.14         66.44        24.94 o                         
   8   2   3       2368.03       2596.91        69.60 o                         
   9   2   3       1387.20       1392.10        58.07 o                         
  10   2   3        947.90       1023.64        57.33 o                         
  11   2   3        396.67        304.17        59.14 o                         
  12   2   3        497.66        457.06        66.51 o                         
  13   2   3        772.40        659.83        63.80 o                         
  14   2   3        377.95        281.58        58.23 o                         
 -15   3   3        479.79        585.35        76.24 o                         
 -14   3   3        258.74        230.31        55.88 o                         
 -13   3   3         57.46        -26.90        43.57 o                         
 -12   3   3          3.08         41.25        39.46 o                         
 -11   3   3       1138.05       1115.56        57.39 o                         
 -10   3   3        424.26        409.79        39.12 o                         
  -9   3   3       1458.74       1559.49        54.61 o                         
  -8   3   3        128.81         74.42        24.22 o                         
  -7   3   3      11772.86      11617.03       203.64 o                         
  -6   3   3       4226.77       4411.92        84.17 o                         
  -5   3   3       4528.20       4437.37        81.81 o                         
  -4   3   3       6762.84       6503.91        98.76 o                         
  -3   3   3      20241.10      20892.70       254.04 o                         
  -2   3   3       7587.13       7575.12       111.75 o                         
  -1   3   3      26585.82      29013.26       425.87 o                         
   0   3   3       7995.09       7733.70       118.39 o                         
   1   3   3      35681.88      35496.94       487.45 o                         
   2   3   3         92.37         88.73         8.05 o                         
   3   3   3      10974.06      11016.44       144.05 o                         
   4   3   3        944.60        825.79        24.24 o                         
   5   3   3         98.66         40.88        19.91 o                         
   6   3   3          2.66         -7.89        19.88 o                         
   7   3   3       5710.71       5784.13       125.34 o                         
   8   3   3         16.94         21.83        23.63 o                         
   9   3   3        600.73        524.29        39.03 o                         
  10   3   3        306.69        222.77        36.75 o                         
  11   3   3       1160.12       1158.61        63.95 o                         
  12   3   3         95.03         20.32        43.35 o                         
  13   3   3        251.48        343.66        56.69 o                         
  14   3   3          0.33        -56.71        56.71 o                         
 -14   4   3        544.32        520.61        62.68 o                         
 -13   4   3        181.72        188.60        50.33 o                         
 -12   4   3       2419.95       2389.00        82.99 o                         
 -11   4   3         17.60         -4.84        33.70 o                         
 -10   4   3       1569.88       1561.80        67.25 o                         
  -9   4   3         11.01        -24.61        24.61 o                         
  -8   4   3       6280.86       5958.72       118.42 o                         
  -7   4   3         14.77          5.09        20.14 o                         
  -6   4   3       4030.20       3763.46        74.32 o                         
  -5   4   3      13880.42      12460.69       210.05 o                         
  -4   4   3      33658.32      31955.29       457.44 o                         
  -3   4   3       5692.90       5529.21        89.61 o                         
  -2   4   3        241.38        269.10        10.10 o                         
  -1   4   3      13152.93      13041.75       194.94 o                         
   0   4   3        309.22        169.83        16.13 o                         
   1   4   3      53365.76      56250.18       793.97 o                         
   2   4   3        849.98        815.59        19.11 o                         
   3   4   3      12394.39      12949.99       183.69 o                         
   4   4   3       9705.93       9483.66       154.32 o                         
   5   4   3        636.24        617.51        27.62 o                         
   6   4   3      12188.09      12045.11       228.12 o                         
   7   4   3          4.78        -10.24        24.04 o                         
   8   4   3       1069.05        948.01        48.00 o                         
   9   4   3         40.37          6.66        27.78 o                         
  10   4   3       1491.72       1476.27        60.86 o                         
  11   4   3        456.25        369.20        46.74 o                         
  12   4   3        374.68        215.49        60.65 o                         
  13   4   3         11.91        -51.78        51.78 o                         
  14   4   3        747.20        620.80        82.56 o                         
 -14   5   3        114.57         98.54        53.55 o                         
 -13   5   3         64.45        -19.36        45.09 o                         
 -12   5   3        241.93        265.31        43.96 o                         
 -11   5   3       3859.74       3973.85       115.53 o                         
 -10   5   3        782.95        784.59        44.61 o                         
  -9   5   3       2212.67       1983.57        60.74 o                         
  -8   5   3        344.29        268.07        29.21 o                         
  -7   5   3       2229.53       2077.62        57.29 o                         
  -6   5   3      10492.44       9648.93       168.79 o                         
  -5   5   3       7048.44       7212.92       128.98 o                         
  -4   5   3        319.92        254.80        15.43 o                         
  -3   5   3       5252.27       5474.20        91.73 o                         
  -2   5   3      16911.51      17637.84       245.77 o                         
  -1   5   3      53486.06      55534.57       874.49 o                         
   0   5   3        327.31        356.72        12.19 o                         
   1   5   3       2293.89       1774.14        33.91 o                         
   2   5   3       3187.74       3144.42        53.62 o                         
   3   5   3       1277.01       1218.36        32.63 o                         
   4   5   3        572.41        503.51        18.33 o                         
   5   5   3       6409.44       6189.35       115.96 o                         
   6   5   3        462.28        413.67        27.33 o                         
   7   5   3      19953.68      19123.47       334.10 o                         
   8   5   3        826.29        834.82        45.04 o                         
   9   5   3        739.39        617.28        49.21 o                         
  10   5   3        350.76        342.87        38.06 o                         
  11   5   3       2884.20       3206.75        97.42 o                         
  12   5   3        820.80        802.61        61.06 o                         
  13   5   3        289.04        221.43        62.36 o                         
  14   5   3         21.32          5.12        62.92 o                         
 -14   6   3        338.40        391.59        68.88 o                         
 -13   6   3       1602.91       1911.49       116.95 o                         
 -12   6   3        680.36        586.90        51.97 o                         
 -11   6   3        438.22        463.81        48.82 o                         
 -10   6   3       1043.42       1051.26        51.27 o                         
  -9   6   3       4746.74       4541.03       104.30 o                         
  -8   6   3       3567.38       3591.12        84.61 o                         
  -7   6   3       5529.76       4999.04       108.73 o                         
  -6   6   3       7072.77       7048.79       140.66 o                         
  -5   6   3         22.07         19.44        13.62 o                         
  -4   6   3      12968.42      13319.93       204.22 o                         
  -3   6   3        702.65        728.83        22.29 o                         
  -2   6   3         35.20         65.27         8.03 o                         
  -1   6   3        743.85        807.42        20.63 o                         
   0   6   3      18095.71      17388.49       275.80 o                         
   1   6   3       1539.98       1447.12        30.58 o                         
   2   6   3        133.22        284.62        23.38 o                         
   3   6   3        709.98        629.54        18.47 o                         
   4   6   3       9850.22       9928.63       154.84 o                         
   5   6   3      16007.04      16203.82       256.55 o                         
   6   6   3       3252.74       3179.63        71.88 o                         
   7   6   3        878.99        812.50        52.60 o                         
   8   6   3       3065.18       2944.10        77.78 o                         
   9   6   3       8144.83       8187.37       164.95 o                         
  10   6   3       2309.25       2218.30        73.20 o                         
  11   6   3        759.65        873.97        60.46 o                         
  12   6   3        149.89        247.59        58.76 o                         
  13   6   3        403.45        380.02        68.29 o                         
 -14   7   3        661.37        741.17        82.96 o                         
 -13   7   3         13.48         38.13        55.20 o                         
 -12   7   3        655.48        810.20        58.70 o                         
 -11   7   3        109.79        173.47        40.12 o                         
 -10   7   3        951.63       1004.39        53.55 o                         
  -9   7   3        380.60        425.07        36.19 o                         
  -8   7   3        893.76        907.37        44.13 o                         
  -7   7   3       2621.31       2702.17        70.85 o                         
  -6   7   3       6232.23       6707.16       135.20 o                         
  -5   7   3       3063.67       3315.43        64.72 o                         
  -4   7   3        391.76        318.40        18.60 o                         
  -3   7   3       3790.48       3398.91        66.19 o                         
  -2   7   3      25899.30      26561.39       421.51 o                         
  -1   7   3       8865.77       8892.20       158.44 o                         
   0   7   3        161.12        113.96         8.82 o                         
   1   7   3        270.11        307.74        15.06 o                         
   2   7   3      32447.68      31230.74       459.37 o                         
   3   7   3       1056.58       1253.54        28.05 o                         
   4   7   3       8172.71       7827.98       124.70 o                         
   5   7   3       2990.79       2991.85        54.36 o                         
   6   7   3       1566.48       1420.86        42.06 o                         
   7   7   3        531.69        686.92        37.24 o                         
   8   7   3       3500.89       3624.49        89.57 o                         
   9   7   3         24.48         77.79        32.12 o                         
  10   7   3        940.94        900.41        55.04 o                         
  11   7   3          5.66         73.01        46.03 o                         
  12   7   3       2539.63       2874.47       117.99 o                         
  13   7   3          1.88         89.48        59.90 o                         
 -14   8   3         14.28         57.29        59.14 o                         
 -13   8   3       1292.84       1354.58        85.62 o                         
 -12   8   3        361.88        392.07        55.94 o                         
 -11   8   3        145.50        127.22        39.80 o                         
 -10   8   3        103.76         68.37        37.14 o                         
  -9   8   3      10567.04      10733.81       248.25 o                         
  -8   8   3       1401.84       1278.29        54.87 o                         
  -7   8   3       2010.53       2051.09        63.02 o                         
  -6   8   3        431.03        357.45        29.85 o                         
  -5   8   3      30677.07      32112.09       563.45 o                         
  -4   8   3         14.39        -11.86        11.86 o                         
  -3   8   3      21954.11      22674.03       380.63 o                         
  -2   8   3        115.82        111.75        12.69 o                         
  -1   8   3      17242.36      17924.51       298.28 o                         
   0   8   3       1267.90       1249.35        31.41 o                         
   1   8   3      47212.93      46003.25       797.70 o                         
   2   8   3       1075.89       1161.67        24.14 o                         
   3   8   3        670.94        645.00        21.17 o                         
   4   8   3       3032.12       3043.18        65.64 o                         
   5   8   3       5518.76       5859.98        98.74 o                         
   6   8   3       1761.73       1571.78        51.01 o                         
   7   8   3        191.23        218.87        28.74 o                         
   8   8   3       1205.42       1292.25        52.21 o                         
   9   8   3       3352.18       3601.35       101.20 o                         
  10   8   3        333.75        286.13        45.52 o                         
  11   8   3          2.36          7.27        40.56 o                         
  12   8   3        160.84        172.51        57.80 o                         
  13   8   3       1066.87       1082.72        86.00 o                         
 -14   9   3        322.09        269.73        76.98 o                         
 -13   9   3          6.18        -49.13        49.13 o                         
 -12   9   3       1143.21       1404.64        79.84 o                         
 -11   9   3        220.37        194.56        46.18 o                         
 -10   9   3       2868.46       3063.17        93.01 o                         
  -9   9   3        568.47        470.56        43.43 o                         
  -8   9   3        738.69        874.04        46.81 o                         
  -7   9   3       2217.69       2174.58        69.51 o                         
  -6   9   3       8178.55       8583.47       186.91 o                         
  -5   9   3       2205.79       2260.83        52.10 o                         
  -4   9   3        484.84        466.97        21.57 o                         
  -3   9   3      11928.95      12854.50       220.75 o                         
  -2   9   3      17879.15      17900.73       332.00 o                         
  -1   9   3      13779.77      14219.43       220.58 o                         
   0   9   3       8770.88       8745.80       191.76 o                         
   1   9   3       2193.75       2478.63        52.25 o                         
   2   9   3       7617.93       6945.12       109.30 o                         
   3   9   3       6115.74       6186.69       100.43 o                         
   4   9   3       3856.77       3739.63        69.78 o                         
   5   9   3        618.10        653.74        24.81 o                         
   6   9   3       2388.50       2312.00        49.35 o                         
   7   9   3         34.52         21.46        25.09 o                         
   8   9   3       1975.59       1883.98        62.51 o                         
   9   9   3          0.63          5.00        38.27 o                         
  10   9   3        754.45        678.41        54.06 o                         
  11   9   3        206.04         87.11        53.01 o                         
  12   9   3       1168.56       1226.17        85.03 o                         
  13   9   3          0.08        -53.93        53.93 o                         
 -13  10   3        744.56        672.32        79.64 o                         
 -12  10   3       1270.39       1041.70        70.89 o                         
 -11  10   3         14.72         10.21        37.54 o                         
 -10  10   3        472.44        381.45        46.59 o                         
  -9  10   3       1412.64       1456.86        62.07 o                         
  -8  10   3       2501.03       2220.21        82.32 o                         
  -7  10   3        793.99        913.18        56.04 o                         
  -6  10   3       1354.96       1411.78        47.02 o                         
  -5  10   3       1197.59       1117.53        34.85 o                         
  -4  10   3      10417.01      10665.86       201.99 o                         
  -3  10   3        810.97        749.17        32.28 o                         
  -2  10   3       2084.89       1882.69        43.31 o                         
  -1  10   3        283.20        304.02        15.95 o                         
   0  10   3        133.91         87.90        20.33 o                         
   1  10   3       2877.49       2624.09        73.31 o                         
   2  10   3       3003.54       2713.42        53.20 o                         
   3  10   3        110.98         59.90        12.30 o                         
   4  10   3       2462.33       2606.32        52.94 o                         
   5  10   3       3341.24       3288.65        62.94 o                         
   6  10   3       5135.29       4963.98        96.38 o                         
   7  10   3          5.29        -22.38        22.38 o                         
   8  10   3        945.35       1051.25        56.52 o                         
   9  10   3       1309.73       1387.60        74.54 o                         
  10  10   3        942.58        861.60        60.57 o                         
  11  10   3        628.71        680.80        60.58 o                         
  12  10   3        228.18        129.29        54.73 o                         
  13  10   3        163.14        178.47        60.65 o                         
 -13  11   3          2.83        -48.18        56.44 o                         
 -12  11   3         93.48         80.73        55.84 o                         
 -11  11   3       3051.45       3024.28       107.43 o                         
 -10  11   3         75.20         66.35        37.85 o                         
  -9  11   3       1204.13       1232.49        62.64 o                         
  -8  11   3         19.52         -0.07        31.45 o                         
  -7  11   3       1591.34       1597.76        59.51 o                         
  -6  11   3         57.79        -13.70        20.65 o                         
  -5  11   3       3169.80       3185.37        66.46 o                         
  -4  11   3        101.82        126.92        17.30 o                         
  -3  11   3        891.15        866.61        28.35 o                         
  -2  11   3        184.86        179.27        34.88 o                         
  -1  11   3       3093.34       3104.84        67.10 o                         
   0  11   3        885.18        815.19        35.53 o                         
   1  11   3       6477.71       6534.84       154.39 o                         
   2  11   3          3.13        113.25        25.32 o                         
   3  11   3       4801.44       4879.37        85.40 o                         
   4  11   3        884.36        815.92        28.86 o                         
   5  11   3       2706.73       2922.07        60.23 o                         
   6  11   3         76.79         13.59        25.03 o                         
   7  11   3      11796.35      11445.19       248.68 o                         
   8  11   3        873.15        710.47        49.41 o                         
   9  11   3        934.95        938.63        62.71 o                         
  10  11   3          0.54        -37.55        37.55 o                         
  11  11   3       1951.86       1984.56        89.80 o                         
  12  11   3        254.19        187.02        57.39 o                         
 -13  12   3         62.42         33.49        60.11 o                         
 -12  12   3       1405.17       1465.24        97.09 o                         
 -11  12   3        328.90        311.80        67.76 o                         
 -10  12   3         74.42         23.01        42.24 o                         
  -9  12   3        157.31        142.02        40.15 o                         
  -8  12   3       6467.14       6349.92       155.09 o                         
  -7  12   3          6.19        -25.48        25.48 o                         
  -6  12   3       1120.47       1197.14        46.79 o                         
  -5  12   3         52.99        -13.14        16.10 o                         
  -4  12   3       7454.67       7808.86       131.07 o                         
  -3  12   3         61.57         28.57        12.26 o                         
  -2  12   3         35.34         20.65        11.47 o                         
  -1  12   3       2805.65       2827.38        67.39 o                         
   0  12   3      12557.81      12586.42       277.52 o                         
   1  12   3        887.46        942.93        42.22 o                         
   2  12   3         18.09         99.61        25.41 o                         
   3  12   3        298.98        263.79        18.02 o                         
   4  12   3      12328.05      12525.74       219.27 o                         
   5  12   3       1903.37       2058.68        54.22 o                         
   6  12   3       3000.96       2744.33       116.36 o                         
   7  12   3        164.62         81.13        32.88 o                         
   8  12   3       1783.45       1924.84        85.29 o                         
   9  12   3        475.09        458.55        56.21 o                         
  10  12   3       1099.99       1069.76        66.78 o                         
  11  12   3         30.67        -23.51        51.75 o                         
  12  12   3        385.19        415.69        75.58 o                         
 -13  13   3          6.03       -101.30       101.30 o                         
 -12  13   3         78.41         24.56        58.25 o                         
 -11  13   3        572.08        542.58        65.16 o                         
 -10  13   3        155.93        122.49        48.90 o                         
  -9  13   3          0.77        -39.50        39.50 o                         
  -8  13   3        257.74        324.62        47.59 o                         
  -7  13   3       6293.88       6371.79       163.30 o                         
  -6  13   3       1430.50       1266.33        54.16 o                         
  -5  13   3        949.12        929.03        39.05 o                         
  -4  13   3         73.99         86.98        15.72 o                         
  -3  13   3       7041.02       7010.79       127.75 o                         
  -2  13   3        998.50        924.48        36.84 o                         
  -1  13   3       6447.59       6674.99       141.88 o                         
   0  13   3        154.65        142.40        39.20 o                         
   1  13   3         26.02         14.40        19.28 o                         
   2  13   3       3450.68       3524.58        89.78 o                         
   3  13   3       3319.31       3558.07        73.42 o                         
   4  13   3         25.42         35.86        16.89 o                         
   5  13   3         97.34         71.33        22.57 o                         
   6  13   3       2143.31       2318.39        68.53 o                         
   7  13   3       3325.71       3416.54        98.50 o                         
   8  13   3        589.18        529.50        46.94 o                         
   9  13   3        107.89        145.33        49.65 o                         
  10  13   3          2.71        -45.33        45.33 o                         
  11  13   3        893.63        840.84        73.76 o                         
  12  13   3        409.72        348.98        72.59 o                         
 -12  14   3        121.11         79.02        61.21 o                         
 -11  14   3        413.13        319.10        62.10 o                         
 -10  14   3         55.46         75.52        48.03 o                         
  -9  14   3       2149.62       2266.93       103.37 o                         
  -8  14   3         68.24          3.30        39.02 o                         
  -7  14   3        321.79        201.41        47.13 o                         
  -6  14   3          4.21        -26.83        30.72 o                         
  -5  14   3      11512.23      11517.03       284.90 o                         
  -4  14   3       2251.94       2235.88        77.89 o                         
  -3  14   3       4893.60       5159.02       109.54 o                         
  -2  14   3       1009.02       1009.32        33.06 o                         
  -1  14   3        136.97        191.52        24.38 o                         
   0  14   3         30.44         79.36        23.29 o                         
   1  14   3      13259.63      13834.88       285.67 o                         
   2  14   3         37.60         58.72        23.68 o                         
   3  14   3        819.65        867.86        31.66 o                         
   4  14   3       1046.99        994.15        41.74 o                         
   5  14   3       5188.73       5496.65       117.28 o                         
   6  14   3        445.08        350.11        36.20 o                         
   7  14   3          6.32          8.70        45.66 o                         
   8  14   3         37.62         17.47        38.26 o                         
   9  14   3        446.33        485.47        60.20 o                         
  10  14   3         16.33         67.43        48.26 o                         
  11  14   3          7.35        -19.14        51.70 o                         
 -12  15   3        346.92        314.11        68.99 o                         
 -11  15   3        178.44        169.86        56.10 o                         
 -10  15   3       1545.34       1748.32       102.03 o                         
  -9  15   3        133.63        177.49        65.45 o                         
  -8  15   3       1490.30       1512.85        78.49 o                         
  -7  15   3          7.88         -3.67        36.85 o                         
  -6  15   3       9681.54       9073.36       236.06 o                         
  -5  15   3         81.06         55.23        33.12 o                         
  -4  15   3        226.07        173.43        31.40 o                         
  -3  15   3        804.85        791.93        44.12 o                         
  -2  15   3      10766.33      10599.45       234.10 o                         
  -1  15   3       1661.32       1503.75        63.35 o                         
   0  15   3       1139.09        971.31        59.32 o                         
   1  15   3          3.62        -11.84        20.72 o                         
   2  15   3       7349.57       7339.38       190.57 o                         
   3  15   3        161.07        165.37        35.04 o                         
   4  15   3       3037.28       3151.40        98.99 o                         
   5  15   3         39.19         29.21        43.09 o                         
   6  15   3       2718.17       2829.00        97.12 o                         
   7  15   3        318.40        308.23        44.26 o                         
   8  15   3       1389.02       1265.09        72.78 o                         
   9  15   3          6.68         30.27        49.88 o                         
  10  15   3        866.03        898.48        73.55 o                         
  11  15   3         21.12        -20.27        61.89 o                         
 -11  16   3        132.86         77.71        58.18 o                         
 -10  16   3          2.90        -46.61        46.82 o                         
  -9  16   3       1832.62       2166.04        99.93 o                         
  -8  16   3        455.70        536.32        63.71 o                         
  -7  16   3       1715.41       1599.32        77.86 o                         
  -6  16   3         44.99        -12.39        49.30 o                         
  -5  16   3        563.73        540.15        44.89 o                         
  -4  16   3        414.61        422.33        39.53 o                         
  -3  16   3       1756.34       1999.33        65.69 o                         
  -2  16   3         77.49        102.83        21.75 o                         
  -1  16   3       1364.21       1428.02        72.66 o                         
   0  16   3         84.70        110.83        31.45 o                         
   1  16   3       4396.74       4453.14       143.39 o                         
   2  16   3       2486.12       2275.37        93.78 o                         
   3  16   3        490.50        355.52        66.62 o                         
   4  16   3         15.09          9.73        20.97 o                         
   5  16   3       4786.49       4983.28       159.58 o                         
   6  16   3        262.02        240.84        41.46 o                         
   7  16   3         50.68         82.93        43.14 o                         
   8  16   3         22.46         36.41        41.06 o                         
   9  16   3       2199.76       2249.59       129.26 o                         
  10  16   3         38.12        -47.61        47.61 o                         
 -11  17   3        574.06        485.81        71.87 o                         
 -10  17   3        805.15        882.32        83.39 o                         
  -9  17   3        305.23        322.59        52.91 o                         
  -8  17   3         87.54        102.66        42.05 o                         
  -7  17   3        353.47        340.22        45.56 o                         
  -6  17   3        494.68        540.76        48.15 o                         
  -5  17   3       1353.30       1149.42        75.24 o                         
  -4  17   3        218.20        140.14        32.00 o                         
  -3  17   3        846.68        887.53        43.66 o                         
  -2  17   3       1474.64       1532.35        61.09 o                         
  -1  17   3        430.90        399.21        62.55 o                         
   0  17   3         35.95         12.66        30.62 o                         
   1  17   3       3102.31       3345.68       108.31 o                         
   2  17   3        366.87        349.35        46.88 o                         
   3  17   3       1309.70       1168.92        82.05 o                         
   4  17   3       1935.46       1950.96       111.20 o                         
   5  17   3        705.40        666.24        41.95 o                         
   6  17   3        350.12        241.82        39.68 o                         
   7  17   3       1851.67       1760.22        88.15 o                         
   8  17   3       1572.51       1485.52        79.28 o                         
   9  17   3          0.14         -2.33        48.58 o                         
  10  17   3        106.10         49.70        48.74 o                         
 -10  18   3         28.89         -0.85        49.70 o                         
  -9  18   3        210.79        185.80        50.15 o                         
  -8  18   3       1757.12       1786.30        98.41 o                         
  -7  18   3         19.16         42.86        41.31 o                         
  -6  18   3         25.28        -12.34        32.02 o                         
  -5  18   3        358.48        397.29        41.31 o                         
  -4  18   3       2132.84       2128.59        82.48 o                         
  -3  18   3        397.56        519.25        34.63 o                         
  -2  18   3        126.92        118.91        46.84 o                         
  -1  18   3       1072.50       1174.06        67.80 o                         
   0  18   3       2912.45       2922.05       105.75 o                         
   1  18   3       2169.61       2288.71       108.93 o                         
   2  18   3         63.78         26.36        35.02 o                         
   3  18   3        130.52        103.53        52.65 o                         
   4  18   3       3260.55       3362.03       115.19 o                         
   5  18   3        162.82         81.00        50.89 o                         
   6  18   3       1256.10       1223.04        97.76 o                         
   7  18   3         28.42        -14.37        44.42 o                         
   8  18   3        952.21       1056.76        75.88 o                         
   9  18   3         44.17         61.21        52.76 o                         
 -10  19   3         19.06        -29.52        54.56 o                         
  -9  19   3         85.60         87.37        50.35 o                         
  -8  19   3         14.09        -20.56        42.01 o                         
  -7  19   3       1908.61       1788.91        86.00 o                         
  -6  19   3         98.99        108.30        36.87 o                         
  -5  19   3        243.71        176.33        36.29 o                         
  -4  19   3        123.82         94.35        27.18 o                         
  -3  19   3       3449.87       3515.94        96.37 o                         
  -2  19   3          1.28        -47.55        47.55 o                         
  -1  19   3       2693.39       2722.33       109.92 o                         
   0  19   3        146.29        106.64        34.93 o                         
   1  19   3        787.19        788.38        54.01 o                         
   2  19   3          0.10        -29.98        37.65 o                         
   3  19   3       2567.21       2696.23       111.33 o                         
   4  19   3        257.59        285.72        44.83 o                         
   5  19   3         62.40         37.03        49.28 o                         
   6  19   3         63.35         44.69        58.78 o                         
   7  19   3       1624.48       1532.51       111.64 o                         
   8  19   3         16.91        -59.89        59.89 o                         
   9  19   3         16.23         89.03        80.55 o                         
  -9  20   3         76.55         47.54        47.71 o                         
  -8  20   3        615.90        490.23        65.78 o                         
  -7  20   3          0.73         15.46        65.52 o                         
  -6  20   3         66.39         19.39        39.99 o                         
  -5  20   3        615.18        554.95        43.48 o                         
  -4  20   3       1932.56       1846.44        66.76 o                         
  -3  20   3        506.98        529.54        47.15 o                         
  -2  20   3        139.24        124.43        43.43 o                         
  -1  20   3          2.12         22.42        34.68 o                         
   0  20   3       1307.89       1275.34        68.37 o                         
   1  20   3        203.97        231.05        42.69 o                         
   2  20   3        527.91        481.75        68.03 o                         
   3  20   3         55.12          2.98        41.53 o                         
   4  20   3       1488.47       1646.21        82.42 o                         
   5  20   3        502.00        629.16        70.80 o                         
   6  20   3        535.05        455.28        73.36 o                         
   7  20   3         17.94        -35.64        59.82 o                         
   8  20   3        181.65        186.69        75.57 o                         
  -8  21   3         52.48        101.41        61.57 o                         
  -7  21   3        447.74        386.27        65.96 o                         
  -6  21   3       1274.19       1250.08        85.83 o                         
  -5  21   3        352.57        300.50        64.33 o                         
  -4  21   3         99.84        165.72        92.05 o                         
  -3  21   3        194.60        214.22        75.47 o                         
  -2  21   3       3318.49       3482.65       185.84 o                         
  -1  21   3        202.65        200.28        53.43 o                         
   0  21   3        169.09        142.31        35.41 o                         
   1  21   3         18.15        -32.69        32.69 o                         
   2  21   3       1185.45       1363.23        68.95 o                         
   3  21   3        753.52        901.55        65.44 o                         
   4  21   3        216.15        169.90        55.57 o                         
   5  21   3        207.09        206.52        58.70 o                         
   6  21   3        649.15        644.32       161.55 o                         
   7  21   3        898.76       1021.12       100.71 o                         
  -7  22   3        596.17        538.79        72.13 o                         
  -6  22   3         23.23         73.02        81.19 o                         
  -5  22   3        652.03        748.94       116.25 o                         
  -4  22   3        153.00         69.96        77.52 o                         
  -3  22   3       1109.45       1159.96       118.98 o                         
  -2  22   3          0.04        -30.47        80.64 o                         
  -1  22   3        354.71        594.02        77.03 o                         
   0  22   3        528.07        591.80        77.19 o                         
   1  22   3       1712.90       1674.99        90.75 o                         
   2  22   3          4.34        -24.99        37.46 o                         
   3  22   3        490.77        579.15        58.49 o                         
   4  22   3        221.11        277.79        59.11 o                         
   5  22   3       1926.75       2113.28       123.48 o                         
   6  22   3         26.59         34.70        62.93 o                         
  -6  23   3       1310.51       1271.77       135.57 o                         
  -5  23   3        163.58        204.95       152.19 o                         
  -4  23   3          4.66        -46.51        98.59 o                         
  -3  23   3         13.73        -50.04       116.73 o                         
  -2  23   3       1091.11       1032.92        98.44 o                         
  -1  23   3         23.72         -0.55        51.53 o                         
   0  23   3         15.48         -5.31        56.73 o                         
   1  23   3         97.46         -8.66        53.32 o                         
   2  23   3       1458.09       1530.03       190.13 o                         
   3  23   3          0.18         82.03        48.29 o                         
   4  23   3        479.59        527.33       139.12 o                         
   5  23   3         15.99         34.26        67.08 o                         
  -4  24   3        105.03         71.90        84.32 o                         
  -3  24   3        523.33        628.53        99.19 o                         
  -2  24   3          2.22        -56.70        56.70 o                         
  -1  24   3        350.52        182.54        67.00 o                         
   0  24   3        544.02        502.43        82.20 o                         
   1  24   3       1179.49       1131.39       102.69 o                         
   2  24   3         32.65         72.81        60.02 o                         
   3  24   3          7.98         -2.22        70.24 o                         
  -1  25   3        526.14        448.12        78.78 o                         
   0  25   3         79.22         63.32        63.32 o                         
   1  25   3        228.83        500.86       193.67 o                         
 -14   0   4       1199.31       1466.99       118.45 o                         
 -12   0   4        351.65        297.03        66.68 o                         
 -10   0   4       1415.39       1304.03        79.79 o                         
  -8   0   4       1141.16       1105.16        67.15 o                         
  -6   0   4       5646.75       5606.39       152.50 o                         
  -4   0   4      73020.30      72643.73      1634.40 o                         
  -2   0   4      18261.25      19084.87       377.54 o                         
   0   0   4      50413.53      48353.22       998.75 o                         
   2   0   4      63429.36      64630.69      1119.79 o                         
   4   0   4      15943.25      16312.50       380.95 o                         
   6   0   4      16118.58      15987.15       381.18 o                         
   8   0   4        566.47        497.74        43.83 o                         
  10   0   4       2092.10       1914.32       106.03 o                         
  12   0   4        400.41        374.87        73.66 o                         
  14   0   4       1218.19       1251.43       122.67 o                         
 -15   1   4        452.97        490.53        64.87 o                         
 -14   1   4         21.41          3.59        48.08 o                         
 -13   1   4        169.77         88.32        45.91 o                         
 -12   1   4          3.76        -34.92        34.92 o                         
 -11   1   4       4401.74       4747.24       111.45 o                         
 -10   1   4        325.65        277.65        37.41 o                         
  -9   1   4       3426.01       3729.44        88.98 o                         
  -8   1   4       4376.03       4507.77        96.36 o                         
  -7   1   4      17376.05      17466.03       295.68 o                         
  -6   1   4      11873.77      11482.07       199.03 o                         
  -5   1   4       8198.84       8578.04       150.74 o                         
  -4   1   4       4495.33       5082.98        86.69 o                         
  -3   1   4      16547.02      15487.68       196.06 o                         
  -2   1   4       5417.38       6000.74        91.97 o                         
  -1   1   4      14799.12      14096.17       210.98 o                         
   0   1   4       5562.86       5474.69        86.82 o                         
   1   1   4       1102.68       1174.60        20.34 o                         
   2   1   4       2895.13       2956.48        44.14 o                         
   3   1   4      26963.94      28704.44       426.27 o                         
   4   1   4        672.82        788.41        21.45 o                         
   5   1   4       1047.50       1018.22        33.35 o                         
   6   1   4        174.23        138.16        21.98 o                         
   7   1   4      14858.15      14446.69       247.28 o                         
   8   1   4        285.22        263.22        23.07 o                         
   9   1   4       1090.16       1057.46        49.47 o                         
  10   1   4        896.22        912.60        56.37 o                         
  11   1   4       1482.23       1638.82        74.67 o                         
  12   1   4        119.35        141.37        48.26 o                         
  13   1   4        382.45        388.64        59.10 o                         
  14   1   4         80.76         41.76        52.13 o                         
 -15   2   4          4.76        -51.19        51.19 o                         
 -14   2   4       1418.68       1807.36        90.52 o                         
 -13   2   4        965.42       1012.96        67.39 o                         
 -12   2   4       2213.40       2504.87        85.15 o                         
 -11   2   4         80.64        -33.25        33.25 o                         
 -10   2   4       1481.83       1374.95        58.01 o                         
  -9   2   4       1200.00       1368.58        52.89 o                         
  -8   2   4       2919.48       3020.16        73.53 o                         
  -7   2   4       4477.94       4690.48        96.54 o                         
  -6   2   4        269.73        202.35        23.24 o                         
  -5   2   4       5412.06       5538.43       107.88 o                         
  -4   2   4      11712.26      12008.15       179.53 o                         
  -3   2   4       5313.68       5507.55        84.13 o                         
  -2   2   4       1783.80       1776.67        32.76 o                         
  -1   2   4      43009.73      47383.20       692.69 o                         
   0   2   4      35414.37      35457.70       521.01 o                         
   1   2   4      21008.99      20972.20       274.66 o                         
   2   2   4       3370.53       3222.03        48.97 o                         
   3   2   4       2257.39       2285.05        40.18 o                         
   4   2   4       4669.53       5034.80        79.01 o                         
   5   2   4       5660.95       5993.47       115.75 o                         
   6   2   4       7957.73       7967.45       159.69 o                         
   7   2   4         37.66         43.51        26.50 o                         
   8   2   4       1506.50       1367.03        56.74 o                         
   9   2   4       2855.42       2816.37        77.63 o                         
  10   2   4       3254.32       3376.33        97.55 o                         
  11   2   4         19.37         49.53        39.74 o                         
  12   2   4         21.23        -42.44        42.44 o                         
  13   2   4        815.60        933.72        70.52 o                         
  14   2   4        122.48        153.37        70.27 o                         
 -15   3   4         64.62        123.33        61.57 o                         
 -14   3   4       1330.98       1536.36        84.39 o                         
 -13   3   4         17.21        -19.38        45.07 o                         
 -12   3   4         41.80         45.61        39.24 o                         
 -11   3   4        567.26        579.19        45.12 o                         
 -10   3   4       6914.41       7289.88       147.35 o                         
  -9   3   4         16.31         12.43        25.89 o                         
  -8   3   4       2230.82       2012.77        57.46 o                         
  -7   3   4        171.80        119.85        23.86 o                         
  -6   3   4      15549.76      16001.17       269.54 o                         
  -5   3   4       2675.46       2344.45        55.97 o                         
  -4   3   4       7976.94       8289.45       131.85 o                         
  -3   3   4         53.96         34.10        10.29 o                         
  -2   3   4        710.92        653.23        22.70 o                         
  -1   3   4      29731.26      30807.50       453.61 o                         
   0   3   4      12968.46      12361.96       180.22 o                         
   1   3   4         23.56         88.54         9.96 o                         
   2   3   4      30620.55      30891.93       440.78 o                         
   3   3   4        327.47        285.13        13.32 o                         
   4   3   4      14824.61      15406.32       218.88 o                         
   5   3   4         33.18         -5.51        17.95 o                         
   6   3   4       7110.62       6938.16       148.03 o                         
   7   3   4       1873.01       1668.12        57.31 o                         
   8   3   4      11562.02      11018.09       218.70 o                         
   9   3   4        398.39        251.99        34.72 o                         
  10   3   4        807.30        934.68        56.49 o                         
  11   3   4         62.61         -5.05        38.50 o                         
  12   3   4       3018.77       3269.99       131.74 o                         
  13   3   4          1.62        -34.60        47.81 o                         
  14   3   4          7.68        -95.61        95.61 o                         
 -15   4   4          1.54        -29.97       108.58 o                         
 -14   4   4        219.82        192.39        54.84 o                         
 -13   4   4       1890.27       1942.19        87.61 o                         
 -12   4   4        303.47        237.14        44.38 o                         
 -11   4   4        128.50         64.48        36.61 o                         
 -10   4   4        126.95         52.22        32.64 o                         
  -9   4   4       1870.41       2008.71        61.97 o                         
  -8   4   4          0.89         20.37        24.17 o                         
  -7   4   4       2355.84       2340.96        59.73 o                         
  -6   4   4        672.89        797.03        34.95 o                         
  -5   4   4        807.69        830.42        43.71 o                         
  -4   4   4        104.06         61.46        13.39 o                         
  -3   4   4      50611.05      51421.09       753.94 o                         
  -2   4   4       4122.76       3761.17        63.01 o                         
  -1   4   4       5969.92       6540.64       101.96 o                         
   0   4   4       7017.48       7588.41       117.33 o                         
   1   4   4      27716.66      27885.31       412.51 o                         
   2   4   4       1440.60       1497.23        29.44 o                         
   3   4   4        103.63         69.26         9.98 o                         
   4   4   4       5336.23       5303.50        95.19 o                         
   5   4   4      11284.61      10831.30       217.48 o                         
   6   4   4        787.92        814.63        39.37 o                         
   7   4   4       2358.89       2246.79        65.26 o                         
   8   4   4        242.19        303.62        35.38 o                         
   9   4   4       3856.07       3639.16        91.26 o                         
  10   4   4         38.23         14.03        32.72 o                         
  11   4   4        147.32        204.76        44.49 o                         
  12   4   4         11.95         -2.96        43.51 o                         
  13   4   4       1249.40       1330.22        87.86 o                         
 -14   5   4        393.84        334.36        60.74 o                         
 -13   5   4         58.63        -45.91        45.91 o                         
 -12   5   4        152.31        128.55        41.87 o                         
 -11   5   4       1568.09       1530.81        66.33 o                         
 -10   5   4       2181.81       2104.36        67.45 o                         
  -9   5   4        430.97        492.46        37.39 o                         
  -8   5   4      10751.59      10782.91       212.29 o                         
  -7   5   4       2815.08       2884.58        77.60 o                         
  -6   5   4      13531.71      12844.10       240.22 o                         
  -5   5   4        965.00        839.09        42.32 o                         
  -4   5   4       1552.12       1597.36        37.22 o                         
  -3   5   4        395.34        314.13        18.20 o                         
  -2   5   4      23286.57      24488.15       376.03 o                         
  -1   5   4        162.84        183.70        27.05 o                         
   0   5   4       1923.46       2117.80        42.88 o                         
   1   5   4        285.85        205.37        11.35 o                         
   2   5   4      17948.94      17094.44       265.37 o                         
   3   5   4       9136.92       8858.16       138.14 o                         
   4   5   4       7950.28       8047.42       150.35 o                         
   5   5   4        960.60        949.20        33.15 o                         
   6   5   4        272.19        210.44        27.16 o                         
   7   5   4       3516.63       3614.50        89.32 o                         
   8   5   4        221.00        224.77        33.04 o                         
   9   5   4         85.04        -12.36        31.51 o                         
  10   5   4       2735.03       2688.30        79.59 o                         
  11   5   4        236.86        199.96        44.61 o                         
  12   5   4       1029.62       1188.42        93.36 o                         
  13   5   4         32.43         57.32        55.30 o                         
 -14   6   4         88.18         86.58        62.34 o                         
 -13   6   4        863.95        879.82        66.91 o                         
 -12   6   4        233.84        156.37        44.12 o                         
 -11   6   4        163.98        193.80        41.52 o                         
 -10   6   4       1941.82       1834.74        68.45 o                         
  -9   6   4       8381.88       8045.62       204.34 o                         
  -8   6   4       3938.09       4138.50        98.69 o                         
  -7   6   4        250.24        198.09        26.68 o                         
  -6   6   4        198.91        124.31        22.27 o                         
  -5   6   4      10631.63      10572.68       180.28 o                         
  -4   6   4      13695.00      13175.40       210.03 o                         
  -3   6   4       3053.35       2954.91        59.74 o                         
  -2   6   4       5273.71       5319.34       100.22 o                         
  -1   6   4       2166.83       2329.35        50.85 o                         
   0   6   4      18346.79      19212.67       338.69 o                         
   1   6   4       2673.00       2685.92        55.67 o                         
   2   6   4      30271.82      30536.73       534.09 o                         
   3   6   4       1204.35       1301.92        31.26 o                         
   4   6   4         56.62         36.70        14.64 o                         
   5   6   4       5298.11       5570.25       103.61 o                         
   6   6   4       2636.69       2871.19        76.48 o                         
   7   6   4         25.54         33.13        25.76 o                         
   8   6   4        385.16        309.33        37.07 o                         
   9   6   4       1245.92       1050.37        56.97 o                         
  10   6   4       1198.88       1245.76        60.65 o                         
  11   6   4          0.85         55.95        47.41 o                         
  12   6   4        305.29        263.34        59.48 o                         
  13   6   4        452.84        350.14        68.56 o                         
 -14   7   4        187.50        215.07        64.69 o                         
 -13   7   4        419.46        361.50        59.18 o                         
 -12   7   4         91.89        111.78        43.06 o                         
 -11   7   4       2597.84       2696.36        91.08 o                         
 -10   7   4        275.79        181.21        37.11 o                         
  -9   7   4       1844.72       2238.10        71.01 o                         
  -8   7   4       1145.63       1055.45        48.69 o                         
  -7   7   4      13528.96      13037.92       274.31 o                         
  -6   7   4        371.93        430.44        30.64 o                         
  -5   7   4       2635.83       2548.02        57.20 o                         
  -4   7   4      12068.60      12340.26       229.43 o                         
  -3   7   4       6470.71       6638.13       119.20 o                         
  -2   7   4          4.09         -9.40         9.40 o                         
  -1   7   4      17210.94      17187.85       301.24 o                         
   0   7   4        227.80        246.01        14.11 o                         
   1   7   4        168.12        179.30        11.62 o                         
   2   7   4       5520.50       5034.29       105.82 o                         
   3   7   4      42638.79      44171.98       672.06 o                         
   4   7   4       3670.79       3513.54        68.24 o                         
   5   7   4        267.10        242.06        16.87 o                         
   6   7   4       3481.72       3666.40        81.59 o                         
   7   7   4       8075.81       8299.51       176.53 o                         
   8   7   4        704.82        642.65        44.43 o                         
   9   7   4          4.35        -30.79        30.79 o                         
  10   7   4         32.56         94.38        41.10 o                         
  11   7   4       2866.45       2641.58       120.38 o                         
  12   7   4        379.80        429.88        65.94 o                         
  13   7   4        379.47        323.78        86.93 o                         
 -14   8   4       1058.51        970.46        83.61 o                         
 -13   8   4        172.14        129.51        53.04 o                         
 -12   8   4       3895.98       4113.78       159.70 o                         
 -11   8   4        104.92         89.41        39.60 o                         
 -10   8   4        284.12        206.14        39.49 o                         
  -9   8   4         26.67         54.25        33.55 o                         
  -8   8   4       9930.75       9429.30       213.69 o                         
  -7   8   4        860.88        957.21        47.00 o                         
  -6   8   4       1372.71       1311.49        55.57 o                         
  -5   8   4          9.97        -15.72        15.72 o                         
  -4   8   4       8231.44       8280.80       156.09 o                         
  -3   8   4       5966.38       5913.48       108.32 o                         
  -2   8   4       1299.58       1466.05        40.72 o                         
  -1   8   4        985.78       1040.88        25.36 o                         
   0   8   4      13298.90      13988.39       225.47 o                         
   1   8   4        162.88        180.27        13.09 o                         
   2   8   4       1255.28       1378.79        32.30 o                         
   3   8   4      12733.81      13170.04       218.18 o                         
   4   8   4      11960.22      11866.28       196.52 o                         
   5   8   4        519.95        524.64        23.50 o                         
   6   8   4       4428.14       4574.35        96.06 o                         
   7   8   4        121.34        119.02        29.24 o                         
   8   8   4       2858.99       2859.37        84.42 o                         
   9   8   4        543.66        687.36        53.07 o                         
  10   8   4       2923.60       3198.80       104.67 o                         
  11   8   4         10.72         18.94        48.36 o                         
  12   8   4          2.98         27.08        52.58 o                         
  13   8   4         20.22         65.48        58.65 o                         
 -14   9   4        224.67        171.66        73.10 o                         
 -13   9   4         31.58        -14.88        50.19 o                         
 -12   9   4         11.35         88.46        47.86 o                         
 -11   9   4       2678.23       2900.78       101.08 o                         
 -10   9   4       1695.94       1719.79        71.40 o                         
  -9   9   4        730.94        732.99        48.33 o                         
  -8   9   4        180.35        199.03        32.23 o                         
  -7   9   4       2681.85       2475.57       124.42 o                         
  -6   9   4       1269.18       1298.67        53.01 o                         
  -5   9   4       2858.67       2903.28        63.07 o                         
  -4   9   4        343.73        299.96        19.30 o                         
  -3   9   4       3509.71       3512.72        73.59 o                         
  -2   9   4         68.96         41.63        11.39 o                         
  -1   9   4       9754.17      10782.61       176.17 o                         
   0   9   4        122.75         64.86        20.27 o                         
   1   9   4        151.43        258.43        11.69 o                         
   2   9   4      11582.94      11937.49       189.21 o                         
   3   9   4       2953.37       2799.01        56.03 o                         
   4   9   4       3858.94       3840.44        70.10 o                         
   5   9   4         97.69         63.07        18.86 o                         
   6   9   4       5323.55       5277.69       109.61 o                         
   7   9   4       5653.26       5670.50       152.43 o                         
   8   9   4       2808.19       3100.68        96.55 o                         
   9   9   4        226.04        187.46        46.33 o                         
  10   9   4        363.05        357.79        48.18 o                         
  11   9   4        959.01        859.66        72.75 o                         
  12   9   4        575.27        689.74        72.07 o                         
  13   9   4        236.01        103.95        62.52 o                         
 -13  10   4       1288.27       1307.08        94.43 o                         
 -12  10   4         16.64         10.13        47.08 o                         
 -11  10   4        122.28        136.33        43.78 o                         
 -10  10   4        151.51         89.56        40.86 o                         
  -9  10   4       1274.56       1353.12        64.35 o                         
  -8  10   4       1202.65        991.79        71.17 o                         
  -7  10   4       3669.18       3655.12        97.36 o                         
  -6  10   4       3324.98       3430.46        80.50 o                         
  -5  10   4        130.81         94.68        17.85 o                         
  -4  10   4       7654.08       7171.23       146.72 o                         
  -3  10   4       7831.89       7736.33       153.17 o                         
  -2  10   4         91.51         61.32        10.80 o                         
  -1  10   4       3726.10       3597.97        71.74 o                         
   0  10   4       2248.74       2560.26        63.26 o                         
   1  10   4       5606.63       5534.33       132.72 o                         
   2  10   4      10293.31      10954.34       182.17 o                         
   3  10   4        500.83        567.84        21.14 o                         
   4  10   4        155.95        116.20        13.26 o                         
   5  10   4       8878.81       8488.32       137.94 o                         
   6  10   4         19.17          0.57        16.56 o                         
   7  10   4       1710.98       1717.37        72.13 o                         
   8  10   4        118.38         88.07        38.69 o                         
   9  10   4       1653.75       1825.47        82.61 o                         
  10  10   4        295.05        207.15        56.09 o                         
  11  10   4        399.10        448.06        56.24 o                         
  12  10   4        108.88          5.45        51.93 o                         
 -13  11   4         26.19         50.81        58.10 o                         
 -12  11   4        528.01        488.33        66.81 o                         
 -11  11   4          2.31         13.49        76.34 o                         
 -10  11   4       1593.93       1527.25        84.07 o                         
  -9  11   4        804.10        799.17        57.14 o                         
  -8  11   4       4000.68       3769.19       104.58 o                         
  -7  11   4        459.46        433.71        40.18 o                         
  -6  11   4      10637.38      10216.93       196.30 o                         
  -5  11   4       1064.00        942.22        33.05 o                         
  -4  11   4          8.70        -13.48        13.48 o                         
  -3  11   4          3.58        -10.83        10.83 o                         
  -2  11   4       7800.83       7480.73       145.53 o                         
  -1  11   4       3406.76       3719.47        76.27 o                         
   0  11   4       2484.96       2744.34        68.57 o                         
   1  11   4       2933.65       3104.24        69.73 o                         
   2  11   4       6747.37       6721.43       128.93 o                         
   3  11   4        644.15        608.08        21.64 o                         
   4  11   4       4214.57       4446.19        90.39 o                         
   5  11   4        343.52        352.94        20.74 o                         
   6  11   4       2424.82       2463.91        70.71 o                         
   7  11   4        606.68        636.53        46.29 o                         
   8  11   4       1111.92       1215.22        66.91 o                         
   9  11   4        361.07        328.10        49.51 o                         
  10  11   4        582.33        508.29        58.31 o                         
  11  11   4         30.71         54.20        45.40 o                         
  12  11   4        739.92        856.59        77.66 o                         
 -13  12   4        635.31        532.91        93.31 o                         
 -12  12   4          6.57         -5.19        56.36 o                         
 -11  12   4         96.85         80.22        47.96 o                         
 -10  12   4        335.31        273.65        52.88 o                         
  -9  12   4       4948.73       4740.97       228.16 o                         
  -8  12   4         29.28         29.70        49.94 o                         
  -7  12   4       1096.56       1093.20        51.62 o                         
  -6  12   4         60.95          9.67        24.36 o                         
  -5  12   4       8241.18       8572.97       152.88 o                         
  -4  12   4       2543.71       2711.49        57.40 o                         
  -3  12   4       5153.85       4963.88       122.03 o                         
  -2  12   4       2640.75       2572.91        57.79 o                         
  -1  12   4       2321.79       2217.67        50.41 o                         
   0  12   4       3789.38       3661.56        96.43 o                         
   1  12   4      10231.50      10553.60       239.27 o                         
   2  12   4       2429.66       2293.88        48.94 o                         
   3  12   4        983.43        965.19        29.77 o                         
   4  12   4        299.46        346.88        21.97 o                         
   5  12   4       8949.55       8675.37       170.47 o                         
   6  12   4        356.77        527.86        91.69 o                         
   7  12   4         52.17          5.14        31.26 o                         
   8  12   4        196.94        208.63        41.86 o                         
   9  12   4       1631.19       1744.32        84.99 o                         
  10  12   4         14.66        -14.35        44.71 o                         
  11  12   4         55.12         66.23        53.12 o                         
  12  12   4        134.60        129.62        66.95 o                         
 -13  13   4         42.84        187.68       115.97 o                         
 -12  13   4        364.84        392.77        99.18 o                         
 -11  13   4        250.83        112.27        53.49 o                         
 -10  13   4       1327.17       1189.48        79.19 o                         
  -9  13   4        416.01        405.02        53.31 o                         
  -8  13   4          7.44         33.05        36.95 o                         
  -7  13   4       1752.18       1527.91        74.71 o                         
  -6  13   4       4292.22       3831.35       108.06 o                         
  -5  13   4       2355.83       2285.87        63.78 o                         
  -4  13   4       1390.53       1245.96        41.34 o                         
  -3  13   4          4.49        -12.39        12.39 o                         
  -2  13   4         28.36        -13.45        13.45 o                         
  -1  13   4       1510.00       1481.88        40.67 o                         
   0  13   4        824.97        728.44        38.50 o                         
   1  13   4        499.57        532.19        35.24 o                         
   2  13   4       8568.36       8619.27       165.72 o                         
   3  13   4       7130.62       6964.95       118.59 o                         
   4  13   4       6875.98       6756.35       129.28 o                         
   5  13   4          1.71        -18.60        21.22 o                         
   6  13   4       2099.54       2016.95        65.65 o                         
   7  13   4       1444.58       1408.47        63.53 o                         
   8  13   4       2496.98       2545.36        92.48 o                         
   9  13   4          0.44        -41.53        41.53 o                         
  10  13   4        124.50         75.21        63.71 o                         
  11  13   4        598.65        635.30        73.50 o                         
 -12  14   4        944.31        919.10        90.06 o                         
 -11  14   4          3.71        -46.52        46.52 o                         
 -10  14   4         18.80         29.80        47.59 o                         
  -9  14   4        652.37        608.38        59.94 o                         
  -8  14   4       3163.35       3088.44       111.99 o                         
  -7  14   4        541.85        518.61        51.34 o                         
  -6  14   4        178.35        205.35        62.47 o                         
  -5  14   4       1037.17       1182.84        60.65 o                         
  -4  14   4       5436.52       5535.12       150.80 o                         
  -3  14   4        314.41        258.85        22.74 o                         
  -2  14   4          0.20        -13.22        13.22 o                         
  -1  14   4        718.55        676.28        37.81 o                         
   0  14   4       4536.62       4636.85       118.70 o                         
   1  14   4        925.43        943.34        46.22 o                         
   2  14   4       1430.55       1329.70        48.81 o                         
   3  14   4          2.00         -9.52        11.65 o                         
   4  14   4       4030.41       3918.48        88.75 o                         
   5  14   4       2264.09       2228.67        62.54 o                         
   6  14   4       2486.54       2362.73        72.25 o                         
   7  14   4        139.55        111.81        39.05 o                         
   8  14   4        979.13        877.98        75.76 o                         
   9  14   4        295.77        190.22        54.20 o                         
  10  14   4       1879.42       1876.50       107.80 o                         
  11  14   4        136.35         70.95        56.44 o                         
 -12  15   4         17.36        -23.97        57.33 o                         
 -11  15   4       1879.38       1676.26       125.97 o                         
 -10  15   4        233.58        261.04        55.87 o                         
  -9  15   4        528.02        387.61        56.28 o                         
  -8  15   4        472.37        446.98        51.35 o                         
  -7  15   4       2223.58       1928.57        84.18 o                         
  -6  15   4        542.49        570.93        49.78 o                         
  -5  15   4       2161.19       2109.06        80.15 o                         
  -4  15   4        581.63        558.14        41.99 o                         
  -3  15   4       5741.74       5695.29       151.70 o                         
  -2  15   4       1669.99       1678.23        56.34 o                         
  -1  15   4       4694.81       4568.65       143.08 o                         
   0  15   4        734.03        759.13        52.91 o                         
   1  15   4       2393.31       2478.06        78.05 o                         
   2  15   4         83.38         19.42        27.84 o                         
   3  15   4       4207.25       4074.00       110.50 o                         
   4  15   4        187.36        168.41        25.76 o                         
   5  15   4         25.50          6.92        22.61 o                         
   6  15   4       1391.01       1595.14        68.46 o                         
   7  15   4       4297.83       4193.53       132.45 o                         
   8  15   4          3.45        -31.68        43.28 o                         
   9  15   4        147.22        170.30        53.14 o                         
  10  15   4          0.73        -60.32        60.32 o                         
  11  15   4        631.80        776.79        76.74 o                         
 -11  16   4         65.79         97.64        54.80 o                         
 -10  16   4        246.00        118.35        53.21 o                         
  -9  16   4         45.99        -14.06        44.73 o                         
  -8  16   4       1364.59       1285.53        76.16 o                         
  -7  16   4        181.62        188.28        47.67 o                         
  -6  16   4        312.29        325.78        41.99 o                         
  -5  16   4         29.18          3.74        31.10 o                         
  -4  16   4      11656.67      11811.13       291.76 o                         
  -3  16   4       1326.10       1084.81        54.45 o                         
  -2  16   4       1756.58       1837.73        58.52 o                         
  -1  16   4        295.90        282.62        44.74 o                         
   0  16   4       9162.92       9568.51       243.97 o                         
   1  16   4        587.87        565.04        46.04 o                         
   2  16   4       2596.32       2469.21       117.46 o                         
   3  16   4         10.61        -15.83        32.45 o                         
   4  16   4        947.79        890.41        44.17 o                         
   5  16   4       1606.47       1653.64        66.15 o                         
   6  16   4       1845.34       1990.45        97.73 o                         
   7  16   4          5.75         31.08        34.11 o                         
   8  16   4        316.27        300.84        52.80 o                         
   9  16   4        435.36        421.62        61.57 o                         
  10  16   4        719.32        683.95        73.75 o                         
 -11  17   4        318.41        199.82        58.15 o                         
 -10  17   4        525.01        500.82        64.13 o                         
  -9  17   4         79.88         59.34        45.91 o                         
  -8  17   4        261.15        236.97        47.50 o                         
  -7  17   4        112.90        104.66        39.38 o                         
  -6  17   4       1946.40       1951.46        82.33 o                         
  -5  17   4        607.36        479.50        61.39 o                         
  -4  17   4         77.72        113.80        40.98 o                         
  -3  17   4       1541.91       1576.28        64.91 o                         
  -2  17   4       3875.29       3910.67       145.35 o                         
  -1  17   4       7621.57       7490.89       217.25 o                         
   0  17   4        348.40        350.50        47.45 o                         
   1  17   4        193.30        115.17        38.24 o                         
   2  17   4       1529.33       1426.00        75.27 o                         
   3  17   4        973.75       1003.87        62.85 o                         
   4  17   4       1073.97       1187.65        78.12 o                         
   5  17   4         57.04         66.71        28.27 o                         
   6  17   4        290.50        403.53        57.24 o                         
   7  17   4       1334.59       1393.21        77.35 o                         
   8  17   4        118.19         68.83        43.48 o                         
   9  17   4        404.19        454.88        62.33 o                         
  10  17   4        435.25        554.48       123.53 o                         
 -10  18   4          2.22          0.60        48.27 o                         
  -9  18   4       1536.24       1547.99        87.01 o                         
  -8  18   4        394.48        368.42        54.26 o                         
  -7  18   4        533.63        637.26        55.56 o                         
  -6  18   4          0.44        -30.33        30.33 o                         
  -5  18   4        495.42        498.61        44.33 o                         
  -4  18   4         12.49        -15.60        25.09 o                         
  -3  18   4       1966.68       1731.36        68.26 o                         
  -2  18   4         94.62        138.40        53.39 o                         
  -1  18   4       1240.47       1167.44        65.67 o                         
   0  18   4         17.20         24.53        31.15 o                         
   1  18   4       2690.47       2754.36        97.06 o                         
   2  18   4         21.27         14.98        36.25 o                         
   3  18   4         94.16         45.86        39.76 o                         
   4  18   4        576.22        610.88        55.25 o                         
   5  18   4       1316.19       1285.39        84.53 o                         
   6  18   4        328.15        431.42        99.80 o                         
   7  18   4         11.10          5.93        67.51 o                         
   8  18   4         57.64         83.24        50.29 o                         
   9  18   4       1370.26       1431.11       139.09 o                         
 -10  19   4        710.57        836.85       112.54 o                         
  -9  19   4          0.09         49.47        47.36 o                         
  -8  19   4        109.46         83.81        46.05 o                         
  -7  19   4         46.85         42.63        60.61 o                         
  -6  19   4        835.26        909.83        60.55 o                         
  -5  19   4         93.11        133.73        33.99 o                         
  -4  19   4         14.50          6.01        29.05 o                         
  -3  19   4        353.43        268.01        41.24 o                         
  -2  19   4       1296.28       1457.61        73.95 o                         
  -1  19   4        171.34         90.28        45.98 o                         
   0  19   4         63.14         78.63        34.78 o                         
   1  19   4         14.81        -30.50        30.50 o                         
   2  19   4       2719.14       2705.36       108.75 o                         
   3  19   4         18.10        -15.24        37.67 o                         
   4  19   4        512.22        430.03        54.62 o                         
   5  19   4         75.34         -3.70        54.30 o                         
   6  19   4       1407.93       1381.35       119.44 o                         
   7  19   4         40.16         58.81        73.86 o                         
   8  19   4       1184.90       1081.16       119.73 o                         
  -9  20   4        671.81        655.85        66.47 o                         
  -8  20   4        235.92        253.80        51.65 o                         
  -7  20   4       1046.39       1183.95        73.25 o                         
  -6  20   4        302.21        243.47        43.39 o                         
  -5  20   4        385.78        353.16        39.22 o                         
  -4  20   4         23.49        -34.04        34.04 o                         
  -3  20   4        593.47        540.90        49.79 o                         
  -2  20   4         21.09        -23.58        31.37 o                         
  -1  20   4        252.90        253.92        39.53 o                         
   0  20   4         62.59         65.28        35.00 o                         
   1  20   4       1820.33       1718.30        77.31 o                         
   2  20   4         20.20         20.86        35.70 o                         
   3  20   4         19.03         16.04        42.36 o                         
   4  20   4       1191.16       1121.61       101.41 o                         
   5  20   4       2856.06       2687.81       160.97 o                         
   6  20   4        594.98        723.45       103.89 o                         
   7  20   4         82.31         80.89        77.14 o                         
   8  20   4         42.26         68.40        78.35 o                         
  -8  21   4        175.74         81.47        51.24 o                         
  -7  21   4        636.62        545.91        57.62 o                         
  -6  21   4       1645.22       1820.56        98.56 o                         
  -5  21   4        315.89        385.41        57.26 o                         
  -4  21   4        167.81         31.20        68.44 o                         
  -3  21   4       1071.52       1186.03        91.19 o                         
  -2  21   4       1339.87       1496.70       124.56 o                         
  -1  21   4        651.35        658.98        51.51 o                         
   0  21   4        227.63        132.06        38.44 o                         
   1  21   4        646.42        739.70        55.82 o                         
   2  21   4       1405.89       1515.99        77.78 o                         
   3  21   4       1530.60       1385.98        83.20 o                         
   4  21   4        700.61        749.07        78.13 o                         
   5  21   4         14.56        -23.43        57.20 o                         
   6  21   4         46.77         51.83        81.47 o                         
   7  21   4        818.54        800.59       107.21 o                         
  -7  22   4         26.76          9.77        75.26 o                         
  -6  22   4         29.44         88.76        83.01 o                         
  -5  22   4        636.61        718.42       106.74 o                         
  -4  22   4       2553.35       2839.94       177.29 o                         
  -3  22   4        111.81         24.88        67.88 o                         
  -2  22   4        328.29        238.08        75.35 o                         
  -1  22   4          0.57        -47.94        47.94 o                         
   0  22   4       2386.67       2628.20       113.24 o                         
   1  22   4         89.39         58.28        39.74 o                         
   2  22   4       1090.95       1296.71        75.74 o                         
   3  22   4          1.92        -30.30        44.73 o                         
   4  22   4        576.88        582.07        77.76 o                         
   5  22   4         16.93         29.94        64.20 o                         
   6  22   4        756.95        727.36       113.47 o                         
  -6  23   4         70.05         26.59       109.16 o                         
  -5  23   4        667.27        982.97       124.44 o                         
  -4  23   4          5.76         -3.35        72.06 o                         
  -3  23   4        394.86        264.95        84.50 o                         
  -2  23   4        241.68        207.67        69.13 o                         
  -1  23   4       1552.21       1551.69       114.59 o                         
   0  23   4        102.71        192.98        62.33 o                         
   1  23   4        186.45        119.17        62.78 o                         
   2  23   4          1.75        -43.12        43.12 o                         
   3  23   4       1370.93       1247.07        84.76 o                         
   4  23   4         34.25        -17.44        56.59 o                         
   5  23   4          8.67         32.55        65.22 o                         
  -4  24   4        318.41        243.66       100.98 o                         
  -3  24   4        447.23        564.77       233.86 o                         
  -2  24   4          5.31        -52.96        52.96 o                         
  -1  24   4         36.79        -56.18        56.18 o                         
   0  24   4        412.11        288.55        72.18 o                         
   1  24   4        275.51        189.97        62.16 o                         
   2  24   4        575.79        457.91        77.27 o                         
   3  24   4         34.17         79.76        74.30 o                         
 -15   0   5         85.43        190.46        81.30 o                         
 -13   0   5       2950.02       3078.32       149.56 o                         
 -11   0   5       2965.04       3197.95       123.85 o                         
  -9   0   5       2168.78       2378.35        95.72 o                         
  -7   0   5       7451.28       7355.43       196.31 o                         
  -5   0   5       4332.01       4476.75       135.87 o                         
  -3   0   5       6886.80       8125.01       182.48 o                         
  -1   0   5         37.27         24.31        10.79 o                         
   1   0   5      67598.18      68738.59      1254.38 o                         
   3   0   5        646.37        545.75        30.35 o                         
   5   0   5      57926.45      55580.05      1252.88 o                         
   7   0   5        900.18        878.53        52.52 o                         
   9   0   5       8801.19       8854.42       265.57 o                         
  11   0   5        984.26       1046.52        89.04 o                         
  13   0   5        816.34        743.39       143.32 o                         
 -15   1   5        307.51        293.69        61.44 o                         
 -14   1   5        893.92        977.74        72.03 o                         
 -13   1   5          2.07         40.67        45.28 o                         
 -12   1   5        301.39        294.35        44.13 o                         
 -11   1   5       1965.58       2059.51        72.72 o                         
 -10   1   5       3105.56       3087.75        83.07 o                         
  -9   1   5       1214.10       1177.31        51.03 o                         
  -8   1   5          0.68        -22.37        22.37 o                         
  -7   1   5        333.37        317.51        27.39 o                         
  -6   1   5      19866.68      21097.20       366.04 o                         
  -5   1   5       2810.23       2407.32        60.75 o                         
  -4   1   5      10102.50      10711.91       222.83 o                         
  -3   1   5          2.67        -10.32        10.32 o                         
  -2   1   5       4640.56       5169.29        81.22 o                         
  -1   1   5         43.79         86.79        11.17 o                         
   0   1   5        815.53        867.81        22.71 o                         
   1   1   5      11979.77      12044.07       162.01 o                         
   2   1   5      40620.66      41676.48       541.36 o                         
   3   1   5       5940.82       5776.35        92.05 o                         
   4   1   5       8742.70       8698.29       145.16 o                         
   5   1   5         11.39         29.04        17.32 o                         
   6   1   5       4078.60       3707.07        78.19 o                         
   7   1   5       4610.56       4711.47        97.05 o                         
   8   1   5       3068.80       3016.59        77.04 o                         
   9   1   5        851.42        863.42        52.83 o                         
  10   1   5        243.91        222.72        39.95 o                         
  11   1   5         86.92         40.59        41.31 o                         
  12   1   5       2240.53       2385.23        94.15 o                         
  13   1   5        217.79        124.45        53.37 o                         
 -15   2   5          6.20        -49.42        49.60 o                         
 -14   2   5        254.06        320.29        56.55 o                         
 -13   2   5        171.17         87.78        49.65 o                         
 -12   2   5       1134.43       1061.11        83.18 o                         
 -11   2   5        103.90        119.78        37.22 o                         
 -10   2   5        226.70        284.45        38.20 o                         
  -9   2   5       4741.18       4815.92       106.08 o                         
  -8   2   5       4341.75       4246.30        92.70 o                         
  -7   2   5         10.47         15.15        21.40 o                         
  -6   2   5        996.45       1040.08        39.83 o                         
  -5   2   5      12546.17      13267.48       246.26 o                         
  -4   2   5      13842.83      14544.39       264.15 o                         
  -3   2   5      19985.88      20016.79       325.20 o                         
  -2   2   5       1632.23       1437.29        31.29 o                         
  -1   2   5       5900.92       5932.93        94.48 o                         
   0   2   5      29054.32      29028.76       428.84 o                         
   1   2   5       2110.34       2235.63        37.73 o                         
   2   2   5       7322.83       7004.35       107.46 o                         
   3   2   5        441.77        503.13        18.78 o                         
   4   2   5       3808.53       3610.37        65.42 o                         
   5   2   5       3178.36       3098.34        66.31 o                         
   6   2   5       1990.12       1913.76        55.16 o                         
   7   2   5          9.62        -25.96        25.96 o                         
   8   2   5       2263.32       2224.41        71.34 o                         
   9   2   5        272.38        158.80        31.65 o                         
  10   2   5        499.81        469.85        47.70 o                         
  11   2   5          1.15         27.76        40.66 o                         
  12   2   5         51.75         15.74        45.17 o                         
  13   2   5        359.47        321.95        57.35 o                         
 -15   3   5        330.27        400.66        78.78 o                         
 -14   3   5        120.31        181.66        55.55 o                         
 -13   3   5          0.05        -41.97        41.97 o                         
 -12   3   5          6.58        -37.19        37.19 o                         
 -11   3   5       2805.63       3145.91        86.91 o                         
 -10   3   5        756.26        887.75        48.82 o                         
  -9   3   5       1650.33       1427.71        54.69 o                         
  -8   3   5        539.26        445.68        45.19 o                         
  -7   3   5       7023.78       7199.47       142.01 o                         
  -6   3   5          8.37        -17.40        17.40 o                         
  -5   3   5      11747.47      10964.92       217.39 o                         
  -4   3   5         49.78         24.10        15.53 o                         
  -3   3   5      13733.64      13993.52       240.83 o                         
  -2   3   5         11.49         43.42        13.80 o                         
  -1   3   5      90834.04      88444.12      1339.19 o                         
   0   3   5      13828.24      14413.20       218.01 o                         
   1   3   5        312.53        301.65        12.91 o                         
   2   3   5       1374.55       1311.23        29.85 o                         
   3   3   5      29233.64      28558.55       424.53 o                         
   4   3   5        381.52        384.77        17.06 o                         
   5   3   5        126.41        165.64        22.14 o                         
   6   3   5        601.49        603.74        35.41 o                         
   7   3   5       3063.30       3007.14        79.95 o                         
   8   3   5        629.44        706.62        45.05 o                         
   9   3   5         13.99        -11.13        33.54 o                         
  10   3   5          3.38        -34.49        34.49 o                         
  11   3   5       2076.99       1954.83        80.05 o                         
  12   3   5         83.36         34.15        46.18 o                         
  13   3   5        329.16        327.98        82.59 o                         
 -14   4   5        252.07        194.74        56.96 o                         
 -13   4   5         97.54         36.86        47.58 o                         
 -12   4   5       1391.23       1386.23        67.83 o                         
 -11   4   5       1372.19       1376.76        61.05 o                         
 -10   4   5       3482.37       3657.70        91.73 o                         
  -9   4   5         62.34         17.18        29.27 o                         
  -8   4   5      15887.10      15362.56       278.38 o                         
  -7   4   5        183.44        226.10        26.87 o                         
  -6   4   5         99.46         59.37        20.62 o                         
  -5   4   5       5111.61       4669.07       104.10 o                         
  -4   4   5       1335.74        985.71        32.59 o                         
  -3   4   5       5614.87       5431.35       102.19 o                         
  -2   4   5         12.52         -0.51         9.82 o                         
  -1   4   5       2908.04       2809.77        60.26 o                         
   0   4   5      45286.17      45052.23       684.65 o                         
   1   4   5        370.80        335.79        16.08 o                         
   2   4   5      47558.91      49016.99       777.76 o                         
   3   4   5      11555.30      12088.61       192.97 o                         
   4   4   5       2567.32       2497.52        44.30 o                         
   5   4   5       3416.12       3447.57        70.85 o                         
   6   4   5       6881.74       6909.70       142.94 o                         
   7   4   5         82.10         23.54        25.26 o                         
   8   4   5       3035.08       2891.81        99.58 o                         
   9   4   5        228.55        205.35        38.37 o                         
  10   4   5       3884.77       3547.35       102.03 o                         
  11   4   5        255.89        262.11        45.68 o                         
  12   4   5         65.92         69.36        52.39 o                         
  13   4   5         18.54        -14.18        55.65 o                         
 -14   5   5         93.93         71.80        56.17 o                         
 -13   5   5        331.46        280.60        53.26 o                         
 -12   5   5        228.22         96.45        43.84 o                         
 -11   5   5       2159.31       2241.87        82.91 o                         
 -10   5   5         27.98         12.93        33.59 o                         
  -9   5   5       1701.67       1683.51        62.63 o                         
  -8   5   5        504.29        600.38        39.28 o                         
  -7   5   5        114.08        152.06        25.46 o                         
  -6   5   5       1043.02       1026.33        42.18 o                         
  -5   5   5        161.01         95.58        22.30 o                         
  -4   5   5       2126.04       1925.72        46.77 o                         
  -3   5   5       2087.43       1699.84        49.51 o                         
  -2   5   5       2444.67       2482.76        51.39 o                         
  -1   5   5      21462.11      22153.71       389.94 o                         
   0   5   5       1571.91       1649.31        35.18 o                         
   1   5   5      18752.74      18597.45       341.28 o                         
   2   5   5       4409.02       4044.20        71.01 o                         
   3   5   5      28070.13      27872.81       430.28 o                         
   4   5   5       7584.23       7653.27       123.72 o                         
   5   5   5        117.76        189.40        18.70 o                         
   6   5   5        344.16        313.55        29.06 o                         
   7   5   5       4613.70       4467.26       104.57 o                         
   8   5   5       1251.19       1118.69        54.18 o                         
   9   5   5       1290.53       1386.73        62.73 o                         
  10   5   5         46.65         30.47        37.93 o                         
  11   5   5       1332.12       1247.40        68.20 o                         
  12   5   5        675.66        792.08        71.70 o                         
  13   5   5        674.20        775.93        75.68 o                         
 -14   6   5        174.55         71.30        61.31 o                         
 -13   6   5       1277.26       1432.49        79.91 o                         
 -12   6   5        537.62        400.16        51.46 o                         
 -11   6   5       1771.35       1788.33        76.36 o                         
 -10   6   5        591.99        631.77        46.66 o                         
  -9   6   5       2224.82       2450.29        75.10 o                         
  -8   6   5       2600.35       2467.50        71.15 o                         
  -7   6   5       7899.14       7893.80       168.43 o                         
  -6   6   5        315.28        292.07        27.86 o                         
  -5   6   5         58.73         85.06        18.11 o                         
  -4   6   5       1307.70        918.00        29.99 o                         
  -3   6   5       2333.76       2319.23        53.15 o                         
  -2   6   5       1388.65       1231.35        31.78 o                         
  -1   6   5       7846.19       7055.02       171.43 o                         
   0   6   5      15832.51      16785.27       331.06 o                         
   1   6   5      11341.06      10973.54       200.70 o                         
   2   6   5        123.87        112.58        14.09 o                         
   3   6   5      10335.76       9922.74       161.28 o                         
   4   6   5       6550.13       6492.99       111.67 o                         
   5   6   5      27281.12      27097.82       425.13 o                         
   6   6   5        271.18        296.11        27.23 o                         
   7   6   5       2285.97       2054.16        73.73 o                         
   8   6   5        771.21        732.10        48.52 o                         
   9   6   5       4595.79       4408.52       117.49 o                         
  10   6   5       1040.58       1095.23        61.62 o                         
  11   6   5        573.99        676.56        75.31 o                         
  12   6   5          2.21        -48.25        54.06 o                         
  13   6   5        485.21        554.38        73.50 o                         
 -14   7   5       1003.39       1089.17        86.88 o                         
 -13   7   5         18.06         46.18        52.66 o                         
 -12   7   5        185.19        104.64        44.78 o                         
 -11   7   5         70.31         17.21        38.27 o                         
 -10   7   5       3007.64       3269.80       136.79 o                         
  -9   7   5         22.57          6.43        30.54 o                         
  -8   7   5         93.96         53.86        28.66 o                         
  -7   7   5       2184.67       2086.84        64.41 o                         
  -6   7   5      12581.04      13044.22       257.94 o                         
  -5   7   5       3281.48       3260.80        88.02 o                         
  -4   7   5       8185.53       8468.24       165.09 o                         
  -3   7   5       6446.30       6274.13       121.05 o                         
  -2   7   5      20800.19      22359.15       394.37 o                         
  -1   7   5       6326.02       6707.49       166.63 o                         
   0   7   5      10806.01      11003.28       210.22 o                         
   1   7   5       2092.82       2135.76        51.83 o                         
   2   7   5      37118.41      36601.27       676.22 o                         
   3   7   5      11729.96      11492.20       184.34 o                         
   4   7   5      10141.27      10048.27       164.81 o                         
   5   7   5       1919.16       2143.56        48.67 o                         
   6   7   5       1739.11       1767.25        54.84 o                         
   7   7   5         24.00         11.82        28.12 o                         
   8   7   5       2645.61       2902.28        85.71 o                         
   9   7   5        122.15         38.28        35.24 o                         
  10   7   5        739.13        703.65        62.19 o                         
  11   7   5        314.41        374.24        62.33 o                         
  12   7   5       1724.01       1919.35       103.26 o                         
  13   7   5         37.48         62.50        59.53 o                         
 -14   8   5          1.33        -14.70        57.42 o                         
 -13   8   5        916.19        894.21        73.16 o                         
 -12   8   5        371.73        377.58        56.37 o                         
 -11   8   5          0.83         12.09        37.65 o                         
 -10   8   5          5.95         37.42        33.49 o                         
  -9   8   5       8371.67       8813.35       183.04 o                         
  -8   8   5        741.63        905.38        47.85 o                         
  -7   8   5        306.62        355.18        32.54 o                         
  -6   8   5         56.49         54.77        22.00 o                         
  -5   8   5      20603.31      20536.77       351.48 o                         
  -4   8   5        970.22        981.24        40.42 o                         
  -3   8   5      15429.70      15983.47       323.49 o                         
  -2   8   5        155.82        179.57        22.32 o                         
  -1   8   5          4.12        -13.61        14.21 o                         
   0   8   5         67.94         35.02        13.09 o                         
   1   8   5       7566.93       7734.54       144.22 o                         
   2   8   5       7117.29       7421.85       158.24 o                         
   3   8   5        484.19        514.14        22.17 o                         
   4   8   5       3000.16       3157.65        62.14 o                         
   5   8   5       9101.11       9077.32       152.16 o                         
   6   8   5        915.94        898.41        37.02 o                         
   7   8   5        172.34        177.07        32.94 o                         
   8   8   5        387.73        345.55        38.50 o                         
   9   8   5       1839.38       1892.72        86.21 o                         
  10   8   5         68.67        -34.90        47.17 o                         
  11   8   5         69.40         37.81        51.06 o                         
  12   8   5          2.00        -39.24        51.97 o                         
  13   8   5        701.88        956.18        89.18 o                         
 -14   9   5        274.42        162.64        73.75 o                         
 -13   9   5          7.85        -47.91        47.91 o                         
 -12   9   5        632.90        428.43        58.43 o                         
 -11   9   5        893.55        992.44        82.37 o                         
 -10   9   5       1657.67       1970.89        89.49 o                         
  -9   9   5         31.28         58.58        34.33 o                         
  -8   9   5        226.72        130.96        32.60 o                         
  -7   9   5       3583.76       3473.04        93.96 o                         
  -6   9   5       8620.99       8717.47       190.19 o                         
  -5   9   5       6815.71       7302.65       153.18 o                         
  -4   9   5       4223.41       4279.49        89.28 o                         
  -3   9   5         42.28         27.61        14.40 o                         
  -2   9   5       5171.53       5750.19       124.35 o                         
  -1   9   5      18471.40      18560.44       347.22 o                         
   0   9   5       2310.32       2490.92        49.95 o                         
   1   9   5        197.84        123.83        12.61 o                         
   2   9   5       3561.24       3560.57        74.86 o                         
   3   9   5       5240.78       5320.02       101.57 o                         
   4   9   5       8556.54       8167.73       136.66 o                         
   5   9   5         44.48        -13.91        14.55 o                         
   6   9   5       1273.70       1126.40        45.30 o                         
   7   9   5        190.15         67.98        30.26 o                         
   8   9   5       2885.52       2949.56       152.02 o                         
   9   9   5        250.13        122.17        44.95 o                         
  10   9   5         14.01        -36.01        42.27 o                         
  11   9   5        865.49       1047.14        76.92 o                         
  12   9   5        521.37        556.64        69.55 o                         
 -13  10   5        472.75        449.28        77.04 o                         
 -12  10   5       1392.47       1444.58       101.34 o                         
 -11  10   5        324.23        445.72        60.34 o                         
 -10  10   5        349.79        451.14        50.67 o                         
  -9  10   5        222.51        202.08        37.42 o                         
  -8  10   5       8638.83       8462.25       218.39 o                         
  -7  10   5        847.35       1099.55        50.62 o                         
  -6  10   5         25.72        -21.66        21.66 o                         
  -5  10   5          8.52        -16.81        16.81 o                         
  -4  10   5      10886.88      10691.08       209.00 o                         
  -3  10   5       1744.05       1642.22        48.11 o                         
  -2  10   5        890.59        818.75        29.73 o                         
  -1  10   5        424.09        455.50        18.91 o                         
   0  10   5       9661.29      10041.52       182.62 o                         
   1  10   5       2624.47       2888.35        63.04 o                         
   2  10   5       7169.92       7401.49       127.82 o                         
   3  10   5       1578.41       1496.30        45.17 o                         
   4  10   5       6188.98       6387.42       115.65 o                         
   5  10   5       5146.25       5013.29        92.54 o                         
   6  10   5       3696.88       3466.08        84.02 o                         
   7  10   5        272.57        237.32        40.16 o                         
   8  10   5       1823.62       1769.89        80.74 o                         
   9  10   5        455.86        446.73        52.98 o                         
  10  10   5       2452.07       2545.06       105.25 o                         
  11  10   5        326.57        364.22        59.47 o                         
  12  10   5         79.35         12.52        56.50 o                         
 -13  11   5         12.16        -53.37        59.71 o                         
 -12  11   5          0.74        -53.93        53.93 o                         
 -11  11   5       2217.50       2430.18       171.01 o                         
 -10  11   5         51.58         41.53        40.80 o                         
  -9  11   5       1892.45       1636.53        75.46 o                         
  -8  11   5         10.68        -22.44        31.49 o                         
  -7  11   5         22.82        -24.64        24.64 o                         
  -6  11   5       1170.35       1121.76        47.18 o                         
  -5  11   5       3420.32       3584.79        81.89 o                         
  -4  11   5         15.79         35.57        16.36 o                         
  -3  11   5         16.09        -10.86        10.86 o                         
  -2  11   5        564.72        556.82        25.35 o                         
  -1  11   5       1258.47       1203.38        32.40 o                         
   0  11   5         38.02         23.83        11.34 o                         
   1  11   5       7072.72       7554.97       153.09 o                         
   2  11   5        410.58        462.12        19.51 o                         
   3  11   5      12578.00      12980.27       216.29 o                         
   4  11   5        954.75        900.89        29.38 o                         
   5  11   5        450.80        550.84        31.47 o                         
   6  11   5        256.18        166.00        32.43 o                         
   7  11   5       7418.45       7078.11       181.90 o                         
   8  11   5       1104.99       1163.52        67.19 o                         
   9  11   5        830.51        847.46        62.74 o                         
  10  11   5          0.78         -3.37        45.13 o                         
  11  11   5       1067.65       1154.03        80.39 o                         
  12  11   5         57.52         14.72        55.62 o                         
 -13  12   5         31.66        -56.31        56.31 o                         
 -12  12   5        807.26        888.31        86.39 o                         
 -11  12   5       1091.48       1315.24        93.11 o                         
 -10  12   5        855.99        801.69        73.54 o                         
  -9  12   5        121.67        113.18        47.04 o                         
  -8  12   5       3320.36       3159.63       114.80 o                         
  -7  12   5       1089.77        990.32        51.10 o                         
  -6  12   5          6.11        -22.50        22.50 o                         
  -5  12   5        345.47        309.90        29.38 o                         
  -4  12   5       1255.16       1230.73        38.48 o                         
  -3  12   5       2140.95       1895.56        50.06 o                         
  -2  12   5        476.11        476.19        21.38 o                         
  -1  12   5        334.66        335.53        20.11 o                         
   0  12   5       9665.93       9885.56       183.15 o                         
   1  12   5       1502.17       1630.48        40.65 o                         
   2  12   5       3544.69       3590.54        76.86 o                         
   3  12   5         71.68         88.46        14.03 o                         
   4  12   5       3300.38       3330.17        89.18 o                         
   5  12   5       1930.63       2056.77        62.71 o                         
   6  12   5       2210.29       1880.64        66.48 o                         
   7  12   5         30.93          2.81        35.11 o                         
   8  12   5        809.58        846.35        60.09 o                         
   9  12   5       1015.09       1063.93        69.19 o                         
  10  12   5       1526.37       1464.20        95.66 o                         
  11  12   5         57.56        -33.24        52.75 o                         
  12  12   5          0.41        -24.63       105.50 o                         
 -13  13   5          4.87       -126.89       126.89 o                         
 -12  13   5         61.79         -4.00        60.40 o                         
 -11  13   5        814.46        950.34        77.82 o                         
 -10  13   5        851.80       1000.28        80.43 o                         
  -9  13   5         59.13         51.03        41.07 o                         
  -8  13   5        380.21        312.25        50.41 o                         
  -7  13   5       3122.43       2768.98       108.97 o                         
  -6  13   5       1035.13       1021.92        63.12 o                         
  -5  13   5       4352.33       4193.44       135.02 o                         
  -4  13   5         98.27          9.56        17.69 o                         
  -3  13   5       4700.43       5020.03       107.69 o                         
  -2  13   5       1035.56       1002.63        42.49 o                         
  -1  13   5      10144.24      10017.76       186.34 o                         
   0  13   5       1301.58       1251.09        54.01 o                         
   1  13   5        103.86         71.38        26.47 o                         
   2  13   5       3669.34       3660.21        78.57 o                         
   3  13   5       5097.66       5179.09       105.93 o                         
   4  13   5       1115.27       1346.88        52.47 o                         
   5  13   5        242.97        136.36        25.80 o                         
   6  13   5       2068.87       2307.25        76.80 o                         
   7  13   5       1994.91       1827.37        77.13 o                         
   8  13   5        741.56        836.40        72.47 o                         
   9  13   5          0.31         -6.12        46.30 o                         
  10  13   5        106.89         65.21        53.58 o                         
  11  13   5        940.79        959.70        81.34 o                         
 -12  14   5        124.01        149.30        60.62 o                         
 -11  14   5        242.69        296.47        69.02 o                         
 -10  14   5        194.12        182.25        50.65 o                         
  -9  14   5       2513.43       2353.10        99.65 o                         
  -8  14   5        859.79        912.75        65.69 o                         
  -7  14   5       1321.16       1359.92        80.12 o                         
  -6  14   5        193.85        103.32        57.30 o                         
  -5  14   5       6881.87       6859.83       184.84 o                         
  -4  14   5       3132.72       3049.06       116.14 o                         
  -3  14   5       6447.93       6752.12       177.06 o                         
  -2  14   5       1027.73       1069.91        47.33 o                         
  -1  14   5          3.06          3.87        21.24 o                         
   0  14   5       4221.81       4322.56       113.80 o                         
   1  14   5       8385.66       8414.77       199.51 o                         
   2  14   5       2139.22       2119.94        77.82 o                         
   3  14   5        714.41        791.31        34.42 o                         
   4  14   5        773.91        813.67        40.62 o                         
   5  14   5       4614.23       5109.27       141.51 o                         
   6  14   5         46.41         38.66        28.86 o                         
   7  14   5         23.13        -21.15        37.81 o                         
   8  14   5        262.28        329.98        53.60 o                         
   9  14   5        784.23        802.16        73.61 o                         
  10  14   5        410.05        396.69        66.20 o                         
  11  14   5         42.10         -2.96        50.87 o                         
 -12  15   5        360.43        271.32        68.12 o                         
 -11  15   5         92.37         20.20        53.40 o                         
 -10  15   5       1241.10       1408.46        88.60 o                         
  -9  15   5        162.96        121.90        48.79 o                         
  -8  15   5        294.18        382.41        51.23 o                         
  -7  15   5         68.57        -20.07        36.07 o                         
  -6  15   5       4719.50       4651.33       140.15 o                         
  -5  15   5        630.32        814.17        58.22 o                         
  -4  15   5        236.87        203.98        38.03 o                         
  -3  15   5          0.99         20.69        30.53 o                         
  -2  15   5       6684.98       6972.00       182.29 o                         
  -1  15   5         32.42         37.16        35.55 o                         
   0  15   5       1365.22       1181.99        64.02 o                         
   1  15   5          4.16         -9.08        28.29 o                         
   2  15   5       2633.71       2863.89        95.39 o                         
   3  15   5         44.28         78.39        25.32 o                         
   4  15   5       2866.88       2969.27        87.90 o                         
   5  15   5         81.81          6.05        35.67 o                         
   6  15   5        949.05       1006.55        59.65 o                         
   7  15   5        316.59        432.40        53.09 o                         
   8  15   5        780.44        829.12        80.69 o                         
   9  15   5        202.10        224.33        57.11 o                         
  10  15   5        284.82        187.18        60.17 o                         
 -11  16   5        399.38        498.49        67.73 o                         
 -10  16   5          3.77        -46.03        58.90 o                         
  -9  16   5       1098.31       1129.80        77.18 o                         
  -8  16   5       1448.55       1230.57        93.00 o                         
  -7  16   5        412.85        399.84        48.66 o                         
  -6  16   5        211.39        217.57        39.17 o                         
  -5  16   5        572.88        575.79        51.27 o                         
  -4  16   5       1561.86       1669.55       100.20 o                         
  -3  16   5       4378.19       4614.02       132.63 o                         
  -2  16   5        233.94        226.35        27.54 o                         
  -1  16   5        272.82        240.10        41.29 o                         
   0  16   5        500.50        577.92        46.68 o                         
   1  16   5       5312.63       5171.30       148.04 o                         
   2  16   5       1585.11       1475.99        77.34 o                         
   3  16   5        863.57        909.57        64.00 o                         
   4  16   5       1324.71       1385.81        60.20 o                         
   5  16   5       5083.91       5770.63       158.96 o                         
   6  16   5        576.31        644.36        56.57 o                         
   7  16   5        287.99        247.34        53.45 o                         
   8  16   5        331.66        244.77        53.50 o                         
   9  16   5        891.75        893.51       114.04 o                         
  10  16   5        161.75        205.97        66.23 o                         
 -11  17   5        515.75        637.31        71.60 o                         
 -10  17   5        692.07        834.31        74.39 o                         
  -9  17   5        405.72        423.63        59.13 o                         
  -8  17   5         77.94         59.14        43.04 o                         
  -7  17   5        180.14        180.72        42.23 o                         
  -6  17   5       1239.00       1275.07        90.73 o                         
  -5  17   5       1059.95       1188.56        70.15 o                         
  -4  17   5         10.07         16.11        47.02 o                         
  -3  17   5        186.21        114.80        31.57 o                         
  -2  17   5       2415.01       2545.37       101.45 o                         
  -1  17   5        357.45        385.32        46.76 o                         
   0  17   5        923.41        812.07        54.66 o                         
   1  17   5       2643.29       2810.06        98.28 o                         
   2  17   5       2827.10       2868.86       211.42 o                         
   3  17   5       2491.17       2506.62       103.34 o                         
   4  17   5       1759.96       1839.42        89.32 o                         
   5  17   5         71.81        113.22        53.41 o                         
   6  17   5        152.48         88.79        33.47 o                         
   7  17   5        954.22        909.32        64.61 o                         
   8  17   5       1241.74       1179.26        79.45 o                         
   9  17   5        149.37        206.03        56.41 o                         
 -10  18   5        163.41        163.70        55.22 o                         
  -9  18   5        186.53        159.18        51.38 o                         
  -8  18   5       1121.98       1047.20        73.07 o                         
  -7  18   5          5.07        -33.00        33.00 o                         
  -6  18   5          5.97         -0.35        45.74 o                         
  -5  18   5        566.57        509.49        49.61 o                         
  -4  18   5        717.31        617.63        47.06 o                         
  -3  18   5       1378.71       1493.14        73.77 o                         
  -2  18   5        377.07        289.29        43.22 o                         
  -1  18   5          1.05        -10.46        33.64 o                         
   0  18   5       3406.38       3291.08       110.45 o                         
   1  18   5       1187.75        958.14        59.97 o                         
   2  18   5        573.89        637.00        58.49 o                         
   3  18   5          1.39        -67.73        67.73 o                         
   4  18   5       2097.04       2192.67        98.48 o                         
   5  18   5         92.05        132.95        57.86 o                         
   6  18   5       1224.17       1308.78       124.29 o                         
   7  18   5         65.21         60.50        83.52 o                         
   8  18   5        160.06        120.42        83.37 o                         
   9  18   5         14.50        -75.68        75.68 o                         
  -9  19   5        140.02        104.55        49.50 o                         
  -8  19   5        132.96         84.34        46.84 o                         
  -7  19   5       1349.58       1341.40        76.46 o                         
  -6  19   5         56.64         -5.84        35.88 o                         
  -5  19   5       1079.43       1104.76        69.14 o                         
  -4  19   5         13.69          5.43        30.58 o                         
  -3  19   5        903.33        862.74        62.64 o                         
  -2  19   5         15.18          6.70        41.41 o                         
  -1  19   5       3069.46       2855.08       109.27 o                         
   0  19   5        156.35        152.96        37.20 o                         
   1  19   5         11.06        -32.36        32.36 o                         
   2  19   5        338.85        344.81        60.03 o                         
   3  19   5       1425.58       1351.56        82.08 o                         
   4  19   5         34.01         37.60        53.02 o                         
   5  19   5         66.07         -4.24        55.59 o                         
   6  19   5         18.05         -1.81        58.86 o                         
   7  19   5        768.81        725.51       137.51 o                         
   8  19   5          0.70        -67.77        76.68 o                         
  -9  20   5        278.36        311.77        58.34 o                         
  -8  20   5       1442.92       1435.17        83.89 o                         
  -7  20   5        370.36        531.99        56.57 o                         
  -6  20   5         94.47         80.26        43.91 o                         
  -5  20   5         41.30        -31.84        36.21 o                         
  -4  20   5       1728.39       1550.77        84.33 o                         
  -3  20   5        403.33        398.35        52.97 o                         
  -2  20   5        381.94        280.25        45.70 o                         
  -1  20   5          4.88         29.43        46.03 o                         
   0  20   5       2528.93       2677.83        99.53 o                         
   1  20   5       1826.72       2028.92        86.36 o                         
   2  20   5       1602.80       1698.78        82.43 o                         
   3  20   5        143.70        183.69        50.52 o                         
   4  20   5       1416.85       1563.02       117.60 o                         
   5  20   5        137.83         85.31        59.60 o                         
   6  20   5        562.49        483.00        79.76 o                         
   7  20   5         11.75          2.89        73.39 o                         
  -8  21   5         34.82         30.50        45.45 o                         
  -7  21   5        573.10        531.89        89.70 o                         
  -6  21   5       1232.08       1261.01        84.18 o                         
  -5  21   5        425.55        424.73        57.50 o                         
  -4  21   5         42.63         18.30        47.81 o                         
  -3  21   5        281.74        202.22        46.93 o                         
  -2  21   5       1527.71       1602.69        85.14 o                         
  -1  21   5        270.25        207.86        43.02 o                         
   0  21   5        220.55        222.22        68.19 o                         
   1  21   5        155.82         93.55        39.63 o                         
   2  21   5        209.27        246.37        45.45 o                         
   3  21   5       1544.72       1612.60        91.12 o                         
   4  21   5        214.44        251.37        66.05 o                         
   5  21   5          0.42        -18.30        59.13 o                         
   6  21   5         91.85        113.28        66.50 o                         
  -7  22   5        325.97        284.93        97.82 o                         
  -6  22   5         26.79          8.30        77.80 o                         
  -5  22   5        337.53        238.37        85.12 o                         
  -4  22   5         46.35         28.91        75.70 o                         
  -3  22   5       1274.32       1296.55       124.81 o                         
  -2  22   5         21.92          0.60        52.55 o                         
  -1  22   5        446.44        470.18        51.92 o                         
   0  22   5        269.10        253.50        46.34 o                         
   1  22   5       1995.08       2112.84        93.21 o                         
   2  22   5         45.87         12.83        40.00 o                         
   3  22   5        200.17         95.92        50.37 o                         
   4  22   5          0.52        -17.89        55.49 o                         
   5  22   5       1985.74       2008.19       145.87 o                         
  -5  23   5         90.16         39.68        76.63 o                         
  -4  23   5          4.20         43.50        94.20 o                         
  -3  23   5          7.35         -8.82        90.79 o                         
  -2  23   5       1361.24       1433.89       139.12 o                         
  -1  23   5          3.64         49.95        59.95 o                         
   0  23   5        233.94        203.94        52.87 o                         
   1  23   5        103.61        105.96        48.54 o                         
   2  23   5        983.79       1089.78        84.11 o                         
   3  23   5         39.63         -0.85        49.63 o                         
   4  23   5        588.84        540.50        79.55 o                         
  -4  24   5         97.20        -55.65       151.37 o                         
  -3  24   5       1239.03       1295.13       174.19 o                         
  -2  24   5         22.36         94.66        63.70 o                         
  -1  24   5          1.70         19.04        60.03 o                         
   0  24   5        316.75        312.96        72.52 o                         
   1  24   5       1058.85        860.29       105.01 o                         
   2  24   5         33.65         -1.61        55.54 o                         
 -14   0   6        637.73        653.84        90.25 o                         
 -12   0   6        181.15        135.66        58.70 o                         
 -10   0   6       2711.72       2643.45       110.36 o                         
  -8   0   6      16408.26      15300.60       420.21 o                         
  -6   0   6        992.10       1053.62        61.20 o                         
  -4   0   6      69227.95      66456.65      1832.40 o                         
  -2   0   6       2251.72       2328.18        73.94 o                         
   0   0   6      41984.42      40471.65       910.99 o                         
   2   0   6       9627.17      10048.70       222.09 o                         
   4   0   6       1229.84       1301.44       121.59 o                         
   6   0   6       2001.95       1686.07        72.50 o                         
   8   0   6       4666.23       4140.65       147.67 o                         
  10   0   6       1427.69       1665.23       145.62 o                         
  12   0   6        320.08        427.31        80.86 o                         
 -15   1   6        478.41        559.98        70.15 o                         
 -14   1   6         11.25        -11.12        50.67 o                         
 -13   1   6        202.86        132.57        61.21 o                         
 -12   1   6         50.08        -28.84        36.75 o                         
 -11   1   6       5205.75       5579.95       125.86 o                         
 -10   1   6        446.97        560.09        42.72 o                         
  -9   1   6       4877.40       4398.92       109.40 o                         
  -8   1   6        551.58        538.43        36.09 o                         
  -7   1   6       8941.80       8394.97       170.78 o                         
  -6   1   6       8425.60       8405.81       175.82 o                         
  -5   1   6      23084.01      20674.67       417.87 o                         
  -4   1   6       3315.91       3258.89        81.98 o                         
  -3   1   6       7120.56       6887.26       132.41 o                         
  -2   1   6       2922.93       2914.08        62.19 o                         
  -1   1   6      33252.02      33127.51       608.00 o                         
   0   1   6       1607.09       1545.70        35.28 o                         
   1   1   6         77.59        111.84        11.20 o                         
   2   1   6       5493.95       5662.50        87.05 o                         
   3   1   6      19954.36      21021.00       329.86 o                         
   4   1   6        879.21        949.27        33.91 o                         
   5   1   6       2317.30       2022.83        47.76 o                         
   6   1   6          2.51        -18.69        18.69 o                         
   7   1   6       6585.71       6521.74       126.56 o                         
   8   1   6         19.32        -13.36        31.87 o                         
   9   1   6        350.86        335.83        40.09 o                         
  10   1   6        285.78        211.14        43.87 o                         
  11   1   6       1633.39       1776.54        79.27 o                         
  12   1   6        723.34        818.59        64.84 o                         
  13   1   6        713.11        533.16        64.56 o                         
 -15   2   6          0.34         -5.06        61.52 o                         
 -14   2   6        221.66        230.04        57.01 o                         
 -13   2   6       1205.66       1223.05        75.72 o                         
 -12   2   6        478.74        508.70        48.14 o                         
 -11   2   6          5.36        -20.58        32.36 o                         
 -10   2   6         83.02         68.03        38.18 o                         
  -9   2   6         15.86        -25.94        27.25 o                         
  -8   2   6        370.62        333.80        32.22 o                         
  -7   2   6        990.74        953.68        42.46 o                         
  -6   2   6       8077.36       7361.45       157.39 o                         
  -5   2   6         35.46         51.24        21.99 o                         
  -4   2   6         20.83         -5.26        19.48 o                         
  -3   2   6      24673.39      25297.88       447.01 o                         
  -2   2   6        107.66         73.34        12.98 o                         
  -1   2   6       3281.51       3140.68        68.38 o                         
   0   2   6      19296.88      19786.43       351.56 o                         
   1   2   6       5868.48       6308.47       110.79 o                         
   2   2   6       8671.64       8994.21       136.63 o                         
   3   2   6       1226.75       1108.60        28.95 o                         
   4   2   6       1270.46       1389.22        41.93 o                         
   5   2   6       7489.09       7307.85       126.01 o                         
   6   2   6       6699.88       6412.07       127.20 o                         
   7   2   6        309.47        288.81        26.48 o                         
   8   2   6         63.70          7.39        31.81 o                         
   9   2   6       2195.53       2329.95        77.83 o                         
  10   2   6       2085.32       2245.40        80.47 o                         
  11   2   6        196.96        205.74        45.71 o                         
  12   2   6        290.08        196.01        50.64 o                         
  13   2   6        384.76        511.57        71.27 o                         
 -15   3   6         56.13        -25.62        85.54 o                         
 -14   3   6       2097.28       2467.96       105.31 o                         
 -13   3   6         11.32        -42.79        42.79 o                         
 -12   3   6         28.82        -39.22        39.22 o                         
 -11   3   6         71.23         40.72        36.75 o                         
 -10   3   6       9143.32       9763.04       228.19 o                         
  -9   3   6         12.60        -23.95        23.95 o                         
  -8   3   6        569.05        461.48        44.22 o                         
  -7   3   6        778.47        724.95        39.07 o                         
  -6   3   6       2212.94       2298.73        64.99 o                         
  -5   3   6       1284.43       1118.31        47.08 o                         
  -4   3   6        263.91        250.06        32.37 o                         
  -3   3   6        165.63        205.11        17.32 o                         
  -2   3   6      35136.94      34948.68       647.04 o                         
  -1   3   6        224.42        176.19        13.65 o                         
   0   3   6       6950.51       8314.22       196.69 o                         
   1   3   6       3768.30       4007.34        73.55 o                         
   2   3   6      33715.36      35077.54       561.18 o                         
   3   3   6       3886.07       4150.53        75.68 o                         
   4   3   6       6142.08       6167.89       106.63 o                         
   5   3   6       1322.09       1133.85        33.14 o                         
   6   3   6       8482.61       8172.76       155.87 o                         
   7   3   6        109.32         14.12        28.10 o                         
   8   3   6       9475.62       9254.53       191.30 o                         
   9   3   6        548.08        596.24        47.50 o                         
  10   3   6         24.17         43.46        39.25 o                         
  11   3   6        253.73        224.68        47.02 o                         
  12   3   6       1552.66       1666.88       103.87 o                         
  13   3   6        164.64         78.15        58.30 o                         
 -14   4   6          3.86        -48.61        48.61 o                         
 -13   4   6       1774.30       1927.76        87.19 o                         
 -12   4   6         55.64         78.42        42.41 o                         
 -11   4   6        453.09        550.43        45.66 o                         
 -10   4   6         46.92         12.51        33.39 o                         
  -9   4   6       1195.42       1139.43        52.52 o                         
  -8   4   6       1136.11       1100.15        49.16 o                         
  -7   4   6       1788.75       1765.69        61.89 o                         
  -6   4   6        175.79        169.45        25.49 o                         
  -5   4   6       1424.06       1168.44        47.55 o                         
  -4   4   6        815.17        966.29        35.58 o                         
  -3   4   6      12808.34      13856.07       264.43 o                         
  -2   4   6        609.58        583.35        23.90 o                         
  -1   4   6       8648.99       8958.59       165.11 o                         
   0   4   6        115.27        138.05        12.46 o                         
   1   4   6      16279.77      17282.65       281.49 o                         
   2   4   6        284.96        311.31        18.79 o                         
   3   4   6       3664.86       3879.65        71.34 o                         
   4   4   6       1001.29        961.34        27.72 o                         
   5   4   6       7449.31       7369.40       126.95 o                         
   6   4   6       1644.59       1609.39        54.31 o                         
   7   4   6        310.93        277.05        33.32 o                         
   8   4   6          1.07        -12.81        29.63 o                         
   9   4   6       4115.42       3946.10       105.68 o                         
  10   4   6          5.75        -25.75        34.32 o                         
  11   4   6       1018.86       1046.37        64.74 o                         
  12   4   6        102.25        123.22        54.98 o                         
  13   4   6        584.31        618.78        75.13 o                         
 -14   5   6        141.86        159.18        57.97 o                         
 -13   5   6        615.10        745.31        64.43 o                         
 -12   5   6        102.39         40.95        43.07 o                         
 -11   5   6        467.23        394.27        46.10 o                         
 -10   5   6       1859.62       1750.12        68.49 o                         
  -9   5   6        871.68        693.16        46.23 o                         
  -8   5   6        685.72        694.12        45.02 o                         
  -7   5   6       2408.09       2127.57        66.20 o                         
  -6   5   6       6706.67       6754.59       145.99 o                         
  -5   5   6        716.31        612.30        36.28 o                         
  -4   5   6         11.95        -15.39        15.39 o                         
  -3   5   6        902.48       1048.65        46.31 o                         
  -2   5   6      24992.72      24757.19       477.42 o                         
  -1   5   6       1053.19       1087.63        32.98 o                         
   0   5   6      32821.78      33247.37       581.86 o                         
   1   5   6         57.08         37.02        13.08 o                         
   2   5   6       1167.36       1278.53        39.42 o                         
   3   5   6       7722.98       8562.36       148.00 o                         
   4   5   6       4599.19       4897.94        81.58 o                         
   5   5   6       1632.27       1796.09        48.84 o                         
   6   5   6       2500.20       2315.77        59.80 o                         
   7   5   6        652.12        615.10        41.13 o                         
   8   5   6       3188.22       2968.59        84.42 o                         
   9   5   6        363.82        355.42        42.14 o                         
  10   5   6        300.45        179.96        40.39 o                         
  11   5   6        124.20        102.23        49.35 o                         
  12   5   6       1439.51       1350.88        86.50 o                         
  13   5   6        110.48        111.17        62.31 o                         
 -14   6   6        308.45        282.10        68.31 o                         
 -13   6   6        561.60        751.86        65.56 o                         
 -12   6   6        433.18        442.46        51.98 o                         
 -11   6   6        726.88        704.52        52.08 o                         
 -10   6   6        969.59        850.12        52.49 o                         
  -9   6   6        540.91        571.34        45.32 o                         
  -8   6   6       9263.20       8661.47       186.40 o                         
  -7   6   6       2137.82       2052.59        71.64 o                         
  -6   6   6        375.40        324.01        29.35 o                         
  -5   6   6       1857.06       1730.40        58.85 o                         
  -4   6   6      12169.47      11431.05       223.64 o                         
  -3   6   6       1665.69       1907.72        56.57 o                         
  -2   6   6       7958.26       8103.53       151.74 o                         
  -1   6   6       1247.57       1566.49        41.82 o                         
   0   6   6      14316.59      14751.73       265.24 o                         
   1   6   6       1090.30       1022.29        32.77 o                         
   2   6   6      11050.83      11595.53       193.98 o                         
   3   6   6        931.89       1165.20        39.79 o                         
   4   6   6       1363.57       1236.55        43.38 o                         
   5   6   6       7307.74       7196.35       125.22 o                         
   6   6   6        108.16        109.43        29.58 o                         
   7   6   6        411.74        455.35        40.52 o                         
   8   6   6       2097.95       2128.01        75.02 o                         
   9   6   6       1194.90       1306.03        64.50 o                         
  10   6   6        953.64        904.69        69.74 o                         
  11   6   6        212.34        211.84        55.88 o                         
  12   6   6        229.84        228.61        63.01 o                         
  13   6   6         99.31         66.07        61.77 o                         
 -14   7   6        499.43        506.29        73.00 o                         
 -13   7   6        443.86        429.05        57.26 o                         
 -12   7   6          0.03        -40.50        40.50 o                         
 -11   7   6       2076.49       1981.41        90.67 o                         
 -10   7   6        379.29        277.36        41.28 o                         
  -9   7   6       3600.82       3333.17       104.15 o                         
  -8   7   6        559.76        641.67        43.21 o                         
  -7   7   6      12747.82      13154.70       264.59 o                         
  -6   7   6        270.51        362.66        30.72 o                         
  -5   7   6      13234.03      12863.03       258.91 o                         
  -4   7   6       5199.36       4864.99       111.70 o                         
  -3   7   6       1169.01       1183.14        35.99 o                         
  -2   7   6       6872.76       7132.31       137.05 o                         
  -1   7   6      19409.19      19882.63       405.23 o                         
   0   7   6       1779.06       1900.03        48.16 o                         
   1   7   6          4.92        -17.01        17.01 o                         
   2   7   6      10871.76      10748.97       189.03 o                         
   3   7   6      21517.32      22340.21       379.99 o                         
   4   7   6       2631.86       2608.56        66.88 o                         
   5   7   6         40.24         -1.60        15.75 o                         
   6   7   6        919.95        843.15        40.65 o                         
   7   7   6       3480.20       3796.86        99.55 o                         
   8   7   6       1916.32       1832.94        70.59 o                         
   9   7   6         33.58        -44.80        44.80 o                         
  10   7   6         22.44         38.33        45.64 o                         
  11   7   6       2220.10       2050.72       101.67 o                         
  12   7   6          4.91        -19.38        53.83 o                         
 -14   8   6        314.39        412.16        79.48 o                         
 -13   8   6         30.50        -37.00        52.50 o                         
 -12   8   6       2050.42       1999.10        90.54 o                         
 -11   8   6         36.75         20.41        40.35 o                         
 -10   8   6         14.72         -9.85        34.46 o                         
  -9   8   6         35.97        -27.93        31.50 o                         
  -8   8   6       4422.21       4369.20       109.76 o                         
  -7   8   6        889.59        790.58        42.87 o                         
  -6   8   6       1872.64       1712.56        58.12 o                         
  -5   8   6        195.80        218.96        24.19 o                         
  -4   8   6       3858.56       4179.21        93.90 o                         
  -3   8   6       2794.89       2614.20        64.58 o                         
  -2   8   6       1117.79       1111.95        34.26 o                         
  -1   8   6         43.87         12.44         8.83 o                         
   0   8   6      12196.71      13054.23       249.40 o                         
   1   8   6         35.99          4.77        10.41 o                         
   2   8   6        657.15        567.11        26.89 o                         
   3   8   6          1.22          6.05        14.13 o                         
   4   8   6      11152.81      11480.05       203.00 o                         
   5   8   6         53.22          1.61        16.28 o                         
   6   8   6      11121.20      11092.27       213.49 o                         
   7   8   6         37.28        -28.64        28.64 o                         
   8   8   6          7.55         39.93        40.03 o                         
   9   8   6        183.80        203.37        44.06 o                         
  10   8   6       2594.15       2873.48       110.06 o                         
  11   8   6         41.16        129.65        54.89 o                         
  12   8   6         48.46         -7.29        54.28 o                         
 -14   9   6        308.10        253.57        75.60 o                         
 -13   9   6        162.34         39.51        64.27 o                         
 -12   9   6          2.67        -25.51        47.46 o                         
 -11   9   6        683.69        702.66        57.91 o                         
 -10   9   6       2958.95       3136.35        94.34 o                         
  -9   9   6        549.99        501.10        43.67 o                         
  -8   9   6        355.81        302.37        36.12 o                         
  -7   9   6         30.60         -7.58        26.13 o                         
  -6   9   6        914.98        883.87        42.02 o                         
  -5   9   6       4698.04       4902.04       114.90 o                         
  -4   9   6       1803.49       1762.23        52.74 o                         
  -3   9   6          8.89        -14.36        14.36 o                         
  -2   9   6       7311.05       7185.39       153.39 o                         
  -1   9   6       7992.61       7983.13       157.60 o                         
   0   9   6        184.04        231.30        22.99 o                         
   1   9   6        123.43        110.90        14.94 o                         
   2   9   6       9470.03       9140.25       181.34 o                         
   3   9   6      18251.16      18930.92       324.64 o                         
   4   9   6        324.39        399.83        24.42 o                         
   5   9   6       1654.52       1548.87        42.16 o                         
   6   9   6       3688.31       3930.74        93.07 o                         
   7   9   6       2126.29       2368.54        86.89 o                         
   8   9   6       1705.31       1780.51        80.34 o                         
   9   9   6        468.91        441.64        54.06 o                         
  10   9   6         85.14         82.69        67.49 o                         
  11   9   6        505.79        543.13        65.68 o                         
  12   9   6        445.53        476.86        91.30 o                         
 -13  10   6        651.29        759.78        88.27 o                         
 -12  10   6         27.79         22.23        57.68 o                         
 -11  10   6        120.42         84.26        45.41 o                         
 -10  10   6        740.83        899.64        59.22 o                         
  -9  10   6       1630.88       1497.03        66.98 o                         
  -8  10   6       2372.69       2827.15       102.52 o                         
  -7  10   6       3090.73       3137.41        89.39 o                         
  -6  10   6         34.73        -24.44        24.44 o                         
  -5  10   6       1501.69       1325.96        48.85 o                         
  -4  10   6       3065.40       3125.69        74.68 o                         
  -3  10   6       6189.46       6220.03       146.95 o                         
  -2  10   6       1512.75       1507.78        41.90 o                         
  -1  10   6       4748.00       4719.83        93.72 o                         
   0  10   6       1271.07       1403.72        36.40 o                         
   1  10   6      17730.65      17840.06       335.97 o                         
   2  10   6       4279.95       4149.21        86.60 o                         
   3  10   6        796.90        756.43        27.33 o                         
   4  10   6         37.50        -14.62        14.62 o                         
   5  10   6       5982.98       5992.96       150.78 o                         
   6  10   6         10.17         32.48        29.87 o                         
   7  10   6        211.02        239.40        42.03 o                         
   8  10   6        125.41        140.74        43.02 o                         
   9  10   6       2873.00       2938.06       147.74 o                         
  10  10   6        296.64        327.99        58.73 o                         
  11  10   6        652.59        701.16        70.68 o                         
  12  10   6         24.97         13.54        53.64 o                         
 -13  11   6         13.53         39.19        62.03 o                         
 -12  11   6        299.99        246.36        63.95 o                         
 -11  11   6        177.02        185.98        56.68 o                         
 -10  11   6       1857.79       1732.86        96.36 o                         
  -9  11   6        171.68         66.39        38.73 o                         
  -8  11   6        254.40        211.21        36.57 o                         
  -7  11   6        673.81        639.05        43.10 o                         
  -6  11   6       7537.75       7724.33       173.60 o                         
  -5  11   6       2412.62       2331.67        67.30 o                         
  -4  11   6        627.12        634.64        30.63 o                         
  -3  11   6          2.92        -14.87        14.87 o                         
  -2  11   6       8653.22       8471.70       177.33 o                         
  -1  11   6         17.80        -15.57        15.57 o                         
   0  11   6      11661.55      11658.17       255.01 o                         
   1  11   6        650.09        660.37        22.82 o                         
   2  11   6       1381.45       1434.03        51.57 o                         
   3  11   6        116.32        113.10        14.06 o                         
   4  11   6       2649.87       2802.40        65.74 o                         
   5  11   6         48.86        122.99        49.12 o                         
   6  11   6       2482.65       2476.95        79.35 o                         
   7  11   6        130.87         98.85        33.96 o                         
   8  11   6       2454.81       2532.52        94.77 o                         
   9  11   6         10.35         34.71        42.48 o                         
  10  11   6        199.47        198.15        52.51 o                         
  11  11   6         51.45         94.83        56.67 o                         
 -13  12   6        439.36        445.96        73.66 o                         
 -12  12   6         11.84        -33.19        59.89 o                         
 -11  12   6        172.97        195.32        59.92 o                         
 -10  12   6         61.65          7.84        47.19 o                         
  -9  12   6       1195.97       1247.99        82.64 o                         
  -8  12   6        521.54        452.43        54.22 o                         
  -7  12   6       1436.72       1761.89        64.87 o                         
  -6  12   6        104.89         78.07        28.62 o                         
  -5  12   6       5343.54       5400.04       182.98 o                         
  -4  12   6       5527.89       5830.99       134.84 o                         
  -3  12   6       5450.56       5690.67       119.32 o                         
  -2  12   6       2781.72       3094.55        69.44 o                         
  -1  12   6        860.80        857.87        28.33 o                         
   0  12   6        115.22        109.98        27.38 o                         
   1  12   6       3544.98       3471.99       114.99 o                         
   2  12   6        481.41        435.47        25.32 o                         
   3  12   6        127.04        109.83        17.23 o                         
   4  12   6        283.19        384.71        30.71 o                         
   5  12   6       3835.49       3821.75        94.98 o                         
   6  12   6         28.66         10.63        29.24 o                         
   7  12   6        249.40        276.98        39.77 o                         
   8  12   6        132.30        130.35        45.63 o                         
   9  12   6       1943.35       1908.45       116.25 o                         
  10  12   6         32.06        -25.13        48.20 o                         
  11  12   6        577.93        604.56        78.35 o                         
 -12  13   6         99.64        115.42        59.98 o                         
 -11  13   6        600.62        515.18        74.70 o                         
 -10  13   6       1659.27       1718.41       100.63 o                         
  -9  13   6       1001.10        940.76        73.46 o                         
  -8  13   6        491.69        496.98        55.99 o                         
  -7  13   6       1808.64       1677.45        83.27 o                         
  -6  13   6       2432.22       2746.27       138.19 o                         
  -5  13   6       3358.84       3397.54       115.56 o                         
  -4  13   6         67.62         33.22        36.67 o                         
  -3  13   6       1473.40       1543.31        52.17 o                         
  -2  13   6       5841.39       6098.87       118.97 o                         
  -1  13   6       1693.04       1772.04        46.92 o                         
   0  13   6        579.21        645.13        31.61 o                         
   1  13   6         29.77         12.16        13.57 o                         
   2  13   6       6205.41       5713.31       121.14 o                         
   3  13   6       1490.32       1489.41        55.69 o                         
   4  13   6       2207.69       2410.18        74.49 o                         
   5  13   6         64.74         49.47        27.39 o                         
   6  13   6       3208.73       3275.96       157.99 o                         
   7  13   6       1451.62       1526.37       108.48 o                         
   8  13   6       3231.83       3335.71       112.24 o                         
   9  13   6          1.24        -48.88        48.88 o                         
  10  13   6          2.15         16.48        53.27 o                         
  11  13   6        344.22        360.77        70.82 o                         
 -12  14   6        712.98        770.86        76.63 o                         
 -11  14   6        170.36         67.44        54.46 o                         
 -10  14   6         70.34         60.70        61.05 o                         
  -9  14   6        524.40        444.97        59.81 o                         
  -8  14   6        856.13        770.61        63.94 o                         
  -7  14   6          5.19        -26.21        38.51 o                         
  -6  14   6        969.40        875.52        60.81 o                         
  -5  14   6       2850.12       2841.77       116.73 o                         
  -4  14   6       4017.98       4029.39       145.47 o                         
  -3  14   6       1787.30       1884.74        74.23 o                         
  -2  14   6         68.74         11.39        19.27 o                         
  -1  14   6          2.15        -12.96        12.96 o                         
   0  14   6       8153.29       8556.18       197.80 o                         
   1  14   6       1853.72       1749.70        54.65 o                         
   2  14   6       2170.54       1827.47        49.27 o                         
   3  14   6        951.54        782.81        36.67 o                         
   4  14   6       2499.13       2647.64        72.94 o                         
   5  14   6       1865.46       1760.55        64.62 o                         
   6  14   6       3596.96       3598.39       102.33 o                         
   7  14   6        313.09        313.94        46.10 o                         
   8  14   6        674.22        543.81        62.34 o                         
   9  14   6         93.07          4.01        49.24 o                         
  10  14   6       1512.99       1842.42       109.78 o                         
 -12  15   6          2.76         37.38        60.96 o                         
 -11  15   6        974.15       1021.76       115.45 o                         
 -10  15   6         53.96         97.30        49.77 o                         
  -9  15   6        598.32        730.94        66.07 o                         
  -8  15   6        677.88        610.30        57.75 o                         
  -7  15   6        328.16        313.42        49.39 o                         
  -6  15   6        384.60        285.49        42.95 o                         
  -5  15   6       4227.02       4261.56       143.57 o                         
  -4  15   6         34.29         21.07        39.97 o                         
  -3  15   6        581.56        578.87        44.25 o                         
  -2  15   6       1042.31       1156.57        54.62 o                         
  -1  15   6       5375.01       5441.19       146.63 o                         
   0  15   6       1629.12       1907.26       109.64 o                         
   1  15   6        215.13        242.91        39.02 o                         
   2  15   6         20.09         81.02        35.46 o                         
   3  15   6       6772.38       6799.77       164.15 o                         
   4  15   6        145.20        199.37        38.76 o                         
   5  15   6        936.60        851.90        51.30 o                         
   6  15   6        272.26        289.70        42.17 o                         
   7  15   6       1864.01       2064.21       120.96 o                         
   8  15   6         20.50        -16.83        44.04 o                         
   9  15   6        398.99        356.21        60.09 o                         
  10  15   6          2.01         -1.82        53.10 o                         
 -11  16   6         31.51         -3.32        52.26 o                         
 -10  16   6        539.51        449.23        63.16 o                         
  -9  16   6         36.13         82.68        48.59 o                         
  -8  16   6       2898.50       3089.11       116.05 o                         
  -7  16   6        425.33        367.00        48.56 o                         
  -6  16   6          3.12         20.79        36.96 o                         
  -5  16   6        227.59        275.03        42.66 o                         
  -4  16   6       4960.09       4948.96       158.60 o                         
  -3  16   6        754.01        631.26        49.47 o                         
  -2  16   6       1926.24       1946.65        72.70 o                         
  -1  16   6       2065.48       2139.24       122.41 o                         
   0  16   6       4615.44       4422.70       133.16 o                         
   1  16   6       2472.92       2502.73        92.42 o                         
   2  16   6       2309.03       1859.56        90.05 o                         
   3  16   6        147.77        169.47        45.58 o                         
   4  16   6        483.53        529.34        46.92 o                         
   5  16   6        838.91       1039.78        56.45 o                         
   6  16   6        535.73        579.71        49.81 o                         
   7  16   6         11.82        -12.27        36.08 o                         
   8  16   6         85.42         14.71        46.37 o                         
   9  16   6        421.10        479.90        66.67 o                         
  10  16   6        854.79       1020.60       149.44 o                         
 -11  17   6        319.15        368.76        68.78 o                         
 -10  17   6        976.07       1190.42        85.34 o                         
  -9  17   6        280.91        303.82        60.56 o                         
  -8  17   6        217.35        198.20        48.45 o                         
  -7  17   6        692.52        868.48        82.45 o                         
  -6  17   6       2028.89       2147.85        98.06 o                         
  -5  17   6       1002.08        992.11        87.59 o                         
  -4  17   6         94.93        125.04        34.67 o                         
  -3  17   6        551.49        512.19        42.83 o                         
  -2  17   6       1768.42       1493.97        83.31 o                         
  -1  17   6       4698.19       4567.80       149.88 o                         
   0  17   6       1335.30       1137.48        65.72 o                         
   1  17   6        118.20        167.20        38.57 o                         
   2  17   6       1142.43       1269.33       106.88 o                         
   3  17   6       1822.56       1713.94        88.88 o                         
   4  17   6        444.35        408.40        53.10 o                         
   5  17   6          1.42         12.83        53.51 o                         
   6  17   6         41.20         82.39        41.40 o                         
   7  17   6        494.30        475.47        54.07 o                         
   8  17   6        126.22         85.36        53.57 o                         
   9  17   6        117.82        117.44        54.79 o                         
 -10  18   6          0.42        -15.30        51.28 o                         
  -9  18   6        948.64        981.39        76.76 o                         
  -8  18   6        479.24        409.08        54.47 o                         
  -7  18   6       1135.41       1303.29        83.21 o                         
  -6  18   6        164.51        147.53        44.42 o                         
  -5  18   6         54.95         63.62        38.73 o                         
  -4  18   6        222.23        191.22        36.98 o                         
  -3  18   6       2221.57       2224.84        83.01 o                         
  -2  18   6        280.33        183.18        44.23 o                         
  -1  18   6          1.13         48.99        37.02 o                         
   0  18   6        389.37        337.95        43.30 o                         
   1  18   6       2867.52       2795.52       100.49 o                         
   2  18   6        325.66        217.42        41.25 o                         
   3  18   6         70.44         62.56        41.94 o                         
   4  18   6        272.33        430.42        71.33 o                         
   5  18   6       1579.95       1481.94       154.11 o                         
   6  18   6        908.09        852.41        88.40 o                         
   7  18   6         16.47         15.74        74.86 o                         
   8  18   6          0.01        -72.50        85.92 o                         
  -9  19   6         90.81         63.81        50.05 o                         
  -8  19   6          9.18        -28.52        43.00 o                         
  -7  19   6         35.00         11.76        46.65 o                         
  -6  19   6       1157.26       1409.56       108.23 o                         
  -5  19   6         35.03         55.76        37.88 o                         
  -4  19   6        224.12        351.26        43.56 o                         
  -3  19   6          0.27        -19.44        38.13 o                         
  -2  19   6       1204.63       1052.58        68.43 o                         
  -1  19   6        137.05        120.16        39.34 o                         
   0  19   6        361.67        359.22        45.53 o                         
   1  19   6        252.21        250.31        42.62 o                         
   2  19   6       1341.88       1465.85        75.73 o                         
   3  19   6         97.89        -29.95        48.45 o                         
   4  19   6       1214.69       1243.67        95.92 o                         
   5  19   6        242.67        234.87        66.10 o                         
   6  19   6        569.04        640.64        82.44 o                         
   7  19   6          0.99         58.06        76.42 o                         
   8  19   6        885.15        976.05       117.72 o                         
  -9  20   6        518.23        614.39       162.50 o                         
  -8  20   6        195.34        187.04        56.42 o                         
  -7  20   6        677.61        672.81        69.25 o                         
  -6  20   6        208.58        159.88        48.16 o                         
  -5  20   6       1152.08       1166.27        81.36 o                         
  -4  20   6         71.73         20.61        43.47 o                         
  -3  20   6       1639.53       1764.08        92.73 o                         
  -2  20   6        109.00         13.69        40.69 o                         
  -1  20   6        507.55        439.82        48.27 o                         
   0  20   6        382.48        398.97        48.48 o                         
   1  20   6       2140.77       2224.24        92.85 o                         
   2  20   6         49.48        -25.46        39.30 o                         
   3  20   6         27.92         40.53        46.98 o                         
   4  20   6        730.25        749.33        83.68 o                         
   5  20   6       2015.61       2215.77       126.98 o                         
   6  20   6        184.29        158.65        66.19 o                         
   7  20   6         81.40        -14.94        76.63 o                         
  -8  21   6         69.73        115.40        59.97 o                         
  -7  21   6        228.58        239.94        55.67 o                         
  -6  21   6       1016.44        875.13        75.50 o                         
  -5  21   6        403.65        332.27        70.85 o                         
  -4  21   6         30.56         34.53        45.98 o                         
  -3  21   6        445.91        485.40        67.93 o                         
  -2  21   6       1965.58       2016.09        98.63 o                         
  -1  21   6       1221.26       1268.62        74.15 o                         
   0  21   6        458.86        374.20        51.22 o                         
   1  21   6         33.14         69.98        59.23 o                         
   2  21   6        330.22        320.07        50.78 o                         
   3  21   6        665.08        741.13        70.72 o                         
   4  21   6         87.20        -19.96        79.68 o                         
   5  21   6         28.62         87.39        67.06 o                         
   6  21   6        185.83        303.23        87.07 o                         
  -6  22   6          0.36        -26.79        52.08 o                         
  -5  22   6        213.13        158.83        58.84 o                         
  -4  22   6       2533.95       2627.71       118.07 o                         
  -3  22   6        331.42        289.22        53.46 o                         
  -2  22   6        746.03        695.66        74.24 o                         
  -1  22   6        125.44         78.71        42.59 o                         
   0  22   6       1371.47       1351.34        96.55 o                         
   1  22   6          2.24        -33.44        39.55 o                         
   2  22   6        976.83        821.85        66.52 o                         
   3  22   6         39.57        -23.53        48.90 o                         
   4  22   6        441.59        450.51        75.10 o                         
   5  22   6        102.96        141.64        76.47 o                         
  -5  23   6        942.09       1016.03       127.21 o                         
  -4  23   6          0.11        -43.33        72.21 o                         
  -3  23   6         66.18        101.66        76.08 o                         
  -2  23   6         35.58        -18.84        61.76 o                         
  -1  23   6       1142.60       1082.69        81.52 o                         
   0  23   6         46.04         12.54        46.41 o                         
   1  23   6         51.93         38.46        43.71 o                         
   2  23   6         85.92         71.75        44.99 o                         
   3  23   6       1059.73       1092.68        95.92 o                         
  -3  24   6        298.59        353.50        90.44 o                         
  -2  24   6         52.04        -19.17        58.27 o                         
  -1  24   6          3.45        -14.25        75.19 o                         
   0  24   6        518.93        384.70        95.11 o                         
   1  24   6        348.35        353.60        72.23 o                         
 -15   0   7        146.95        124.50       105.95 o                         
 -13   0   7       2158.12       2085.65       142.97 o                         
 -11   0   7       4013.82       4108.81       161.19 o                         
  -9   0   7        541.67        500.49        59.35 o                         
  -7   0   7        412.81        458.01        52.52 o                         
  -5   0   7       5068.69       4496.88       155.02 o                         
  -3   0   7      14638.15      15496.16       399.13 o                         
  -1   0   7      14131.01      13656.82       391.75 o                         
   1   0   7      26543.20      26397.98       662.93 o                         
   3   0   7       2661.69       2633.26        79.08 o                         
   5   0   7       7750.80       7972.19       252.81 o                         
   7   0   7          9.17         48.05        40.99 o                         
   9   0   7       2080.67       2098.45       110.32 o                         
  11   0   7        568.10        810.30       118.18 o                         
  13   0   7        106.84        178.46        75.40 o                         
 -15   1   7        134.69        167.87        71.29 o                         
 -14   1   7        947.92       1022.64        81.88 o                         
 -13   1   7        399.87        440.93        57.61 o                         
 -12   1   7        436.26        322.76        49.85 o                         
 -11   1   7        451.68        586.42        48.34 o                         
 -10   1   7       5909.90       6104.87       143.28 o                         
  -9   1   7       2608.29       2878.44        84.76 o                         
  -8   1   7        367.37        406.86        36.49 o                         
  -7   1   7       1378.22       1565.82        60.76 o                         
  -6   1   7       5818.34       5684.67       135.46 o                         
  -5   1   7       2694.68       2649.12        75.16 o                         
  -4   1   7       2762.10       3148.09        81.61 o                         
  -3   1   7        120.16        110.42        19.01 o                         
  -2   1   7      22031.41      23213.48       433.63 o                         
  -1   1   7       6555.50       6569.43       203.82 o                         
   0   1   7       8830.68       8704.83       163.75 o                         
   1   1   7       7901.31       8226.73       150.61 o                         
   2   1   7       5135.12       5197.10        94.89 o                         
   3   1   7      13530.93      13754.42       230.11 o                         
   4   1   7       1263.76       1391.51        44.16 o                         
   5   1   7        420.11        399.39        28.08 o                         
   6   1   7       3465.05       3235.39        77.72 o                         
   7   1   7       4581.15       4310.07       105.06 o                         
   8   1   7       5115.21       5193.05       123.64 o                         
   9   1   7        990.21        941.43        56.63 o                         
  10   1   7         16.74         -8.36        38.31 o                         
  11   1   7        170.89        210.50        48.69 o                         
  12   1   7       2127.80       2574.53       100.32 o                         
  13   1   7         78.75        161.53        58.64 o                         
 -15   2   7         17.01        -73.97       136.90 o                         
 -14   2   7         13.20        -40.47        67.23 o                         
 -13   2   7        109.56        122.28        48.45 o                         
 -12   2   7       1810.92       2098.12        80.62 o                         
 -11   2   7         70.82         79.49        37.29 o                         
 -10   2   7          1.35         83.68        36.12 o                         
  -9   2   7       2574.14       2430.05        76.40 o                         
  -8   2   7       3869.47       3886.02       102.76 o                         
  -7   2   7       5445.65       5429.03       144.04 o                         
  -6   2   7         18.91         -6.75        24.05 o                         
  -5   2   7        129.37         86.40        25.38 o                         
  -4   2   7       7582.88       7175.15       169.73 o                         
  -3   2   7       6916.54       7323.82       158.98 o                         
  -2   2   7       1596.90       1684.33        42.93 o                         
  -1   2   7       4349.03       4553.77       102.32 o                         
   0   2   7       3024.53       3189.92        73.89 o                         
   1   2   7       3435.95       3333.71        69.26 o                         
   2   2   7      13814.80      13608.16       209.66 o                         
   3   2   7       8805.19       9038.77       156.20 o                         
   4   2   7       1386.15       1443.36        51.10 o                         
   5   2   7          7.10        -13.06        16.22 o                         
   6   2   7       3545.25       3692.47        84.83 o                         
   7   2   7        150.57         65.28        32.01 o                         
   8   2   7        878.50        822.43        50.00 o                         
   9   2   7       1638.52       1550.75        68.25 o                         
  10   2   7        895.82       1055.72        62.41 o                         
  11   2   7        774.59        844.80        61.87 o                         
  12   2   7          8.65         83.59        50.92 o                         
  13   2   7        231.03        186.57        61.28 o                         
 -14   3   7         88.01        101.63        56.21 o                         
 -13   3   7          4.64         38.34        45.88 o                         
 -12   3   7          6.66         36.59        39.58 o                         
 -11   3   7       3170.81       3203.51        93.83 o                         
 -10   3   7        483.38        530.96        45.93 o                         
  -9   3   7        596.22        559.23        43.49 o                         
  -8   3   7        405.79        338.66        36.02 o                         
  -7   3   7      12619.36      12029.08       246.33 o                         
  -6   3   7        490.65        483.20        38.64 o                         
  -5   3   7      18286.24      17229.39       378.33 o                         
  -4   3   7         23.34         30.79        20.87 o                         
  -3   3   7       3133.50       3361.71        89.78 o                         
  -2   3   7       4484.22       4993.06       104.53 o                         
  -1   3   7      25980.82      25273.77       469.31 o                         
   0   3   7      17811.41      18104.87       342.67 o                         
   1   3   7        121.67         48.71        15.21 o                         
   2   3   7        618.41        544.78        22.22 o                         
   3   3   7       5630.63       5762.47       109.78 o                         
   4   3   7        133.06        134.63        24.21 o                         
   5   3   7          1.65        -15.62        15.62 o                         
   6   3   7        443.83        422.99        26.18 o                         
   7   3   7       3066.12       2967.94        89.28 o                         
   8   3   7        398.32        292.62        39.74 o                         
   9   3   7        453.84        475.56        45.87 o                         
  10   3   7          2.64        -23.42        37.05 o                         
  11   3   7       1460.47       1489.79        75.03 o                         
  12   3   7        331.56        294.66        61.34 o                         
  13   3   7        436.88        372.43        73.94 o                         
 -14   4   7        167.15        138.63        60.21 o                         
 -13   4   7          2.33        113.70        50.28 o                         
 -12   4   7       1934.58       2230.76        86.30 o                         
 -11   4   7        140.17         78.20        38.68 o                         
 -10   4   7          7.53        -21.55        31.98 o                         
  -9   4   7         26.43        -31.13        31.13 o                         
  -8   4   7       7904.18       7872.57       173.96 o                         
  -7   4   7        587.80        438.19        38.60 o                         
  -6   4   7        266.96        213.57        31.69 o                         
  -5   4   7        745.62        656.51        39.11 o                         
  -4   4   7       6423.62       5529.40       135.52 o                         
  -3   4   7      11645.43      11157.69       218.63 o                         
  -2   4   7       2625.81       2330.00        57.82 o                         
  -1   4   7       3087.64       2984.89        69.52 o                         
   0   4   7      12403.77      12041.34       233.81 o                         
   1   4   7        613.66        658.47        27.58 o                         
   2   4   7       2773.50       2877.96        63.65 o                         
   3   4   7       6466.55       6391.17       115.71 o                         
   4   4   7      12139.18      11874.71       211.10 o                         
   5   4   7          2.15        -21.71        21.71 o                         
   6   4   7       4103.96       4016.79        83.19 o                         
   7   4   7          2.50        -28.22        28.22 o                         
   8   4   7        596.18        635.41        46.06 o                         
   9   4   7         43.22         18.84        35.04 o                         
  10   4   7       2362.29       2489.89        86.38 o                         
  11   4   7          0.60        -47.52        47.52 o                         
  12   4   7         13.15         20.21        53.32 o                         
 -14   5   7        124.27        119.26        64.68 o                         
 -13   5   7        767.76        820.27        67.70 o                         
 -12   5   7          4.24         26.13        42.29 o                         
 -11   5   7        469.50        546.41        52.31 o                         
 -10   5   7        176.98        117.61        38.80 o                         
  -9   5   7       2002.94       1863.02        70.37 o                         
  -8   5   7        396.04        400.79        43.65 o                         
  -7   5   7       1363.58       1366.55        60.67 o                         
  -6   5   7       1247.17       1328.30        63.32 o                         
  -5   5   7       6536.00       6065.65       148.86 o                         
  -4   5   7       1860.52       1872.46        70.55 o                         
  -3   5   7        496.14        409.59        23.74 o                         
  -2   5   7      16051.83      15698.69       298.35 o                         
  -1   5   7      27205.65      26624.83       523.59 o                         
   0   5   7       1723.19       1856.09        45.95 o                         
   1   5   7       4860.88       4897.04        92.18 o                         
   2   5   7       3800.82       3684.98        75.17 o                         
   3   5   7      41886.35      41504.49       663.60 o                         
   4   5   7        538.15        632.28        27.75 o                         
   5   5   7       1260.60       1279.03        35.98 o                         
   6   5   7        549.74        491.58        33.36 o                         
   7   5   7       4863.48       4987.75       116.84 o                         
   8   5   7       1117.00       1135.97        57.15 o                         
   9   5   7       2367.44       2439.79        81.39 o                         
  10   5   7         47.07        -17.10        39.69 o                         
  11   5   7       1014.40        991.24        80.74 o                         
  12   5   7        574.82        532.06        71.18 o                         
 -14   6   7         26.71         -4.27        57.35 o                         
 -13   6   7       1125.89       1298.15        81.78 o                         
 -12   6   7       1046.11        948.05        67.57 o                         
 -11   6   7       2077.18       2196.52        83.26 o                         
 -10   6   7        142.66         40.88        36.44 o                         
  -9   6   7        899.12        790.00        50.67 o                         
  -8   6   7        914.37        918.35        49.63 o                         
  -7   6   7       1368.06       1293.79        55.68 o                         
  -6   6   7          4.93         18.43        24.89 o                         
  -5   6   7       1232.51       1151.80        65.85 o                         
  -4   6   7       3170.97       2888.34        71.35 o                         
  -3   6   7        264.67        238.60        21.60 o                         
  -2   6   7        238.32        196.16        20.34 o                         
  -1   6   7       5546.40       5871.03       121.93 o                         
   0   6   7       6947.90       6510.52       131.91 o                         
   1   6   7       8757.78       9094.61       180.06 o                         
   2   6   7        346.03        350.95        21.18 o                         
   3   6   7        270.97        299.86        20.45 o                         
   4   6   7       4101.07       4136.99        78.37 o                         
   5   6   7       6665.65       6497.14       126.63 o                         
   6   6   7       4834.94       5140.83       164.58 o                         
   7   6   7       1461.68       1574.22        64.18 o                         
   8   6   7        432.39        304.76        42.33 o                         
   9   6   7       1510.14       1609.65        72.54 o                         
  10   6   7        597.96        506.57        65.75 o                         
  11   6   7        776.74        888.29        75.85 o                         
  12   6   7          0.25         30.61        64.56 o                         
 -14   7   7        753.09        900.16        88.11 o                         
 -13   7   7        221.92        158.51        55.02 o                         
 -12   7   7        338.67        385.70        54.58 o                         
 -11   7   7        472.34        433.62        63.12 o                         
 -10   7   7       3286.78       2920.98       100.32 o                         
  -9   7   7          1.96        -31.45        31.45 o                         
  -8   7   7        166.47        134.63        35.55 o                         
  -7   7   7       2622.29       2793.56        84.54 o                         
  -6   7   7       6787.66       6843.28       168.05 o                         
  -5   7   7       5162.99       4774.71       123.39 o                         
  -4   7   7        100.45         77.62        19.88 o                         
  -3   7   7        683.44        793.31        33.10 o                         
  -2   7   7      34347.93      34026.12       627.87 o                         
  -1   7   7       1169.30       1174.76        38.79 o                         
   0   7   7      12601.90      13092.63       250.96 o                         
   1   7   7        399.36        335.26        22.18 o                         
   2   7   7       3334.73       3400.76        70.70 o                         
   3   7   7          8.96        -13.94        13.94 o                         
   4   7   7        405.64        310.37        22.87 o                         
   5   7   7          0.17          4.79        17.73 o                         
   6   7   7        954.90        947.23        47.25 o                         
   7   7   7         88.12         25.57        32.21 o                         
   8   7   7       3183.77       3398.75        98.65 o                         
   9   7   7         12.87         -7.48        40.46 o                         
  10   7   7         29.36         17.94        45.53 o                         
  11   7   7         37.53         43.63        54.01 o                         
  12   7   7       1019.08       1204.16       102.78 o                         
 -14   8   7          7.27        -14.20        67.02 o                         
 -13   8   7        681.61        730.74        82.20 o                         
 -12   8   7        256.42        333.78        53.23 o                         
 -11   8   7        429.74        475.32        53.27 o                         
 -10   8   7         77.28         37.96        35.72 o                         
  -9   8   7       1961.59       1936.12        72.14 o                         
  -8   8   7        658.24        516.95        42.40 o                         
  -7   8   7       7089.90       7306.58       165.48 o                         
  -6   8   7          2.08        -16.26        25.22 o                         
  -5   8   7       3426.81       3625.90        87.87 o                         
  -4   8   7        446.91        450.58        28.24 o                         
  -3   8   7      21494.45      21702.10       408.59 o                         
  -2   8   7        419.56        371.92        28.64 o                         
  -1   8   7        371.56        439.45        26.72 o                         
   0   8   7          7.12        -11.95        11.95 o                         
   1   8   7      11529.63      11324.54       235.33 o                         
   2   8   7       2657.73       2485.74        55.99 o                         
   3   8   7       2285.66       2318.31        55.21 o                         
   4   8   7         25.78         35.61        17.10 o                         
   5   8   7       1225.67       1112.87        39.48 o                         
   6   8   7         35.26        -21.17        24.60 o                         
   7   8   7         40.49        -30.32        30.32 o                         
   8   8   7        249.12        183.78        57.20 o                         
   9   8   7       2549.93       2760.31       104.26 o                         
  10   8   7        136.50         62.83        43.77 o                         
  11   8   7        669.52        524.66        68.81 o                         
  12   8   7         20.60        -37.67        58.30 o                         
 -14   9   7        357.80        552.97       200.35 o                         
 -13   9   7          6.56        -24.36        63.06 o                         
 -12   9   7        227.78        157.52        52.90 o                         
 -11   9   7        813.35        878.61        61.55 o                         
 -10   9   7       1775.71       1876.34        74.07 o                         
  -9   9   7        202.53        140.43        36.25 o                         
  -8   9   7       1039.20        966.55        64.41 o                         
  -7   9   7       2296.02       2100.01        67.06 o                         
  -6   9   7       6174.57       6375.56       159.45 o                         
  -5   9   7       5042.11       5201.25       115.97 o                         
  -4   9   7       3288.00       3146.52        79.76 o                         
  -3   9   7       2199.02       2201.91        66.89 o                         
  -2   9   7      11856.37      12662.10       277.90 o                         
  -1   9   7      20693.71      20751.13       414.82 o                         
   0   9   7       5256.52       5315.06       118.44 o                         
   1   9   7        630.28        677.91        29.31 o                         
   2   9   7       1418.79       1351.08        46.49 o                         
   3   9   7        200.26        302.83        52.68 o                         
   4   9   7       4557.86       4367.06        86.32 o                         
   5   9   7       1714.93       1700.41        50.67 o                         
   6   9   7       1839.02       1554.96        59.47 o                         
   7   9   7        521.95        527.12        50.99 o                         
   8   9   7       3963.07       4153.65       129.07 o                         
   9   9   7         11.71        -33.28        40.76 o                         
  10   9   7         48.53        -43.59        47.32 o                         
  11   9   7        471.02        515.34        68.62 o                         
  12   9   7        792.13        666.51        75.64 o                         
 -13  10   7        529.40        603.54        84.44 o                         
 -12  10   7       1113.48       1094.47        98.94 o                         
 -11  10   7        442.91        483.32        70.13 o                         
 -10  10   7         94.41        113.62        38.81 o                         
  -9  10   7         22.21        -26.67        32.99 o                         
  -8  10   7       3650.67       3623.10       103.12 o                         
  -7  10   7        101.75         96.69        33.02 o                         
  -6  10   7        498.37        540.41        43.13 o                         
  -5  10   7         13.96          8.63        22.40 o                         
  -4  10   7       9245.37       9242.98       229.05 o                         
  -3  10   7        428.29        444.40        27.77 o                         
  -2  10   7       1735.92       1746.54        75.91 o                         
  -1  10   7       1528.54       1375.54        39.76 o                         
   0  10   7       3387.46       3375.88        75.53 o                         
   1  10   7       3598.38       3745.54        78.86 o                         
   2  10   7       1467.07       1257.56        40.44 o                         
   3  10   7        355.98        447.32        25.73 o                         
   4  10   7       2139.23       2183.24        54.11 o                         
   5  10   7        367.81        283.37        28.73 o                         
   6  10   7       2063.09       1864.52        72.46 o                         
   7  10   7        834.96        833.29        75.59 o                         
   8  10   7        795.19        731.96        59.38 o                         
   9  10   7        401.79        283.69        52.27 o                         
  10  10   7       1293.21       1087.12        76.49 o                         
  11  10   7        491.24        387.99        65.00 o                         
 -13  11   7        346.77        211.97        87.76 o                         
 -12  11   7         57.41        -26.90        57.20 o                         
 -11  11   7        429.41        551.74        72.22 o                         
 -10  11   7        376.38        285.75        83.84 o                         
  -9  11   7       1142.04       1020.50        75.86 o                         
  -8  11   7         24.87        -31.79        31.79 o                         
  -7  11   7         96.44         23.74        30.50 o                         
  -6  11   7          1.48        -19.86        34.68 o                         
  -5  11   7       4213.90       4369.79       147.45 o                         
  -4  11   7        607.96        543.12        31.96 o                         
  -3  11   7       1561.70       1446.51        51.31 o                         
  -2  11   7        929.47        887.55        33.25 o                         
  -1  11   7      11237.63      10634.04       207.03 o                         
   0  11   7          3.11        -12.22        12.22 o                         
   1  11   7       3328.36       3454.78        73.71 o                         
   2  11   7         19.01         -5.54        14.31 o                         
   3  11   7      12278.93      11909.95       202.34 o                         
   4  11   7        269.53        293.62        31.03 o                         
   5  11   7        419.65        248.88        30.17 o                         
   6  11   7        272.25        207.53        36.22 o                         
   7  11   7       4995.20       4525.10       132.40 o                         
   8  11   7        264.47        216.01        46.42 o                         
   9  11   7       1661.62       1545.79        82.44 o                         
  10  11   7          3.86        -48.34        48.34 o                         
  11  11   7        461.32        370.97        62.26 o                         
 -13  12   7          8.70        -28.59        61.92 o                         
 -12  12   7       1090.84       1007.85        92.47 o                         
 -11  12   7        604.74        615.31        93.36 o                         
 -10  12   7          0.03        -15.34        48.86 o                         
  -9  12   7          0.46        -40.16        40.58 o                         
  -8  12   7       1359.73       1362.28        81.34 o                         
  -7  12   7         79.15        -18.08        36.51 o                         
  -6  12   7        392.56        288.99        38.00 o                         
  -5  12   7        178.15        140.44        42.97 o                         
  -4  12   7       5000.97       4884.46       123.86 o                         
  -3  12   7        373.90        404.91        26.62 o                         
  -2  12   7       2931.74       2763.91        70.68 o                         
  -1  12   7       1743.96       1873.54        45.61 o                         
   0  12   7       6351.90       6453.76       140.78 o                         
   1  12   7        805.72        766.50        25.36 o                         
   2  12   7       3887.70       3872.87        89.64 o                         
   3  12   7         10.61        -18.34        22.41 o                         
   4  12   7       1125.94       1232.41        49.50 o                         
   5  12   7        313.87        413.88        38.85 o                         
   6  12   7       2943.13       3007.77        91.58 o                         
   7  12   7         74.39         69.32        39.59 o                         
   8  12   7         52.50        140.32        43.91 o                         
   9  12   7        149.67        167.71        50.56 o                         
  10  12   7       1419.90       1454.86        86.54 o                         
  11  12   7         34.93         12.88        62.93 o                         
 -12  13   7         24.25         16.13        59.66 o                         
 -11  13   7        753.09        833.98        82.42 o                         
 -10  13   7        288.33        372.17        62.49 o                         
  -9  13   7        258.94        188.52        53.47 o                         
  -8  13   7          8.25        -12.13        50.61 o                         
  -7  13   7       3612.15       3807.04       154.55 o                         
  -6  13   7        647.37        653.07        62.54 o                         
  -5  13   7       8283.22       8520.24       241.35 o                         
  -4  13   7        127.20         -4.06        29.92 o                         
  -3  13   7        350.82        303.80        47.94 o                         
  -2  13   7       2920.43       3191.18        71.43 o                         
  -1  13   7       2636.73       2879.54        96.78 o                         
   0  13   7        348.54        365.03        23.54 o                         
   1  13   7        291.27        298.62        23.52 o                         
   2  13   7       1952.97       2049.88        63.32 o                         
   3  13   7       2119.24       2096.89        66.86 o                         
   4  13   7        273.85        250.31        29.16 o                         
   5  13   7         28.94        -28.06        28.06 o                         
   6  13   7         43.36         56.27        32.66 o                         
   7  13   7       1620.08       1459.98        73.18 o                         
   8  13   7        497.65        529.28        54.53 o                         
   9  13   7          7.83         33.40        53.45 o                         
  10  13   7          7.14         19.02        57.13 o                         
 -12  14   7        118.54         49.38        59.68 o                         
 -11  14   7        253.90        324.28        81.85 o                         
 -10  14   7        296.05        301.08        61.78 o                         
  -9  14   7       1655.93       1675.74       115.28 o                         
  -8  14   7        717.35        758.44        64.99 o                         
  -7  14   7       2153.02       2136.42       149.73 o                         
  -6  14   7          1.09        -36.70        36.70 o                         
  -5  14   7       1211.30       1283.53       105.03 o                         
  -4  14   7       1011.27        964.50        77.40 o                         
  -3  14   7       6776.43       6477.25       172.97 o                         
  -2  14   7        678.61        612.86        41.60 o                         
  -1  14   7         26.43        -20.07        20.07 o                         
   0  14   7        231.94        234.22        19.13 o                         
   1  14   7       5393.54       5312.32       127.50 o                         
   2  14   7         32.11        -21.45        21.45 o                         
   3  14   7        853.61        793.69        45.79 o                         
   4  14   7        867.36        844.39        42.10 o                         
   5  14   7       1175.60       1410.57        60.95 o                         
   6  14   7        437.56        370.35        58.90 o                         
   7  14   7          1.06        -41.24        41.24 o                         
   8  14   7          8.22         16.55        45.38 o                         
   9  14   7       1365.20       1551.13       139.27 o                         
  10  14   7        237.13        179.52        60.93 o                         
 -11  15   7         19.87         38.82        55.83 o                         
 -10  15   7       2088.01       2140.33       112.10 o                         
  -9  15   7         78.80        134.72        54.33 o                         
  -8  15   7        408.47        410.81        62.90 o                         
  -7  15   7         21.66        -25.08        41.89 o                         
  -6  15   7       3377.69       3224.24       131.22 o                         
  -5  15   7         91.75        -16.28        61.25 o                         
  -4  15   7        541.30        415.04        50.38 o                         
  -3  15   7          9.16          0.63        30.23 o                         
  -2  15   7       7255.80       7541.42       198.65 o                         
  -1  15   7        396.26        376.68        34.66 o                         
   0  15   7       3975.64       4364.79       132.74 o                         
   1  15   7        520.77        473.54        35.08 o                         
   2  15   7       1192.81       1120.68        57.01 o                         
   3  15   7        615.09        563.21        55.70 o                         
   4  15   7       2363.46       2249.82        75.79 o                         
   5  15   7         89.67         33.58        32.84 o                         
   6  15   7        963.83        867.65        59.65 o                         
   7  15   7         12.82         27.62        43.74 o                         
   8  15   7       1635.96       1688.81        96.23 o                         
   9  15   7         57.15         39.19        50.65 o                         
  10  15   7         31.22        -26.65        57.76 o                         
 -11  16   7        676.35        736.64        75.51 o                         
 -10  16   7         22.00        125.47        55.90 o                         
  -9  16   7        536.58        570.66        64.30 o                         
  -8  16   7        803.11        787.31        72.74 o                         
  -7  16   7        831.37        716.09        65.16 o                         
  -6  16   7        170.11        206.38        43.83 o                         
  -5  16   7         57.16        112.38        39.35 o                         
  -4  16   7       2235.35       2295.75        95.10 o                         
  -3  16   7       1482.82       1615.89        71.61 o                         
  -2  16   7        296.28        345.19        56.27 o                         
  -1  16   7        224.82        217.40        46.55 o                         
   0  16   7        966.16        793.72        57.48 o                         
   1  16   7       6613.70       6876.29       189.11 o                         
   2  16   7        102.62         74.12        35.14 o                         
   3  16   7        113.09         59.49        25.22 o                         
   4  16   7        252.48        239.55        32.33 o                         
   5  16   7       3093.76       3451.60       150.04 o                         
   6  16   7         40.61         43.91        35.58 o                         
   7  16   7        335.03        262.61        50.27 o                         
   8  16   7        303.39        236.49        57.01 o                         
   9  16   7        471.05        386.62        65.87 o                         
 -10  17   7        892.12        920.57        81.47 o                         
  -9  17   7        493.65        473.02        67.32 o                         
  -8  17   7         17.02        -34.53        46.91 o                         
  -7  17   7         49.16         64.22        47.12 o                         
  -6  17   7        743.50        768.71        64.93 o                         
  -5  17   7         33.80        -24.47        34.93 o                         
  -4  17   7         70.97         40.43        34.05 o                         
  -3  17   7        959.08        849.23        56.23 o                         
  -2  17   7       1187.90       1382.96        78.49 o                         
  -1  17   7       2269.94       2441.92       101.18 o                         
   0  17   7       1117.08       1173.23        67.51 o                         
   1  17   7        688.53        915.52        60.67 o                         
   2  17   7        839.03        831.36        58.37 o                         
   3  17   7       1892.95       2142.58       108.32 o                         
   4  17   7        602.00        621.86        88.27 o                         
   5  17   7          9.79         -6.49        51.78 o                         
   6  17   7         55.01        -55.68        55.68 o                         
   7  17   7        693.21        668.74        79.36 o                         
   8  17   7        449.02        325.44        65.55 o                         
   9  17   7        307.60        150.64        92.46 o                         
 -10  18   7          8.64        -51.32        51.32 o                         
  -9  18   7        200.66        144.42        57.21 o                         
  -8  18   7       1266.85       1291.87        93.82 o                         
  -7  18   7        117.89         18.61        46.29 o                         
  -6  18   7         98.24        136.41        46.57 o                         
  -5  18   7         11.34        -10.44        38.57 o                         
  -4  18   7        716.85        831.67        66.89 o                         
  -3  18   7        391.35        484.70        55.17 o                         
  -2  18   7       1088.20       1144.28        74.12 o                         
  -1  18   7          8.28        -35.41        36.42 o                         
   0  18   7       2306.15       2260.98        91.43 o                         
   1  18   7        918.65        933.41        62.06 o                         
   2  18   7       2083.19       2109.19        87.04 o                         
   3  18   7        204.09        157.87        70.81 o                         
   4  18   7       1176.10       1227.31       105.31 o                         
   5  18   7         12.67         57.21        57.01 o                         
   6  18   7        770.98        820.95       122.55 o                         
   7  18   7          0.32        -36.55        71.30 o                         
   8  18   7         98.12        229.51        89.88 o                         
  -9  19   7        370.28        317.71        66.08 o                         
  -8  19   7          5.74        -37.33        49.48 o                         
  -7  19   7       1600.35       1513.03        92.28 o                         
  -6  19   7         13.65         13.80        44.64 o                         
  -5  19   7       3266.53       3372.83       116.66 o                         
  -4  19   7         49.86         -6.41        41.55 o                         
  -3  19   7        147.24        107.84        65.54 o                         
  -2  19   7         22.78        -37.44        37.44 o                         
  -1  19   7       2348.34       2234.97       100.06 o                         
   0  19   7         37.20         26.84        36.89 o                         
   1  19   7        239.83        230.10        43.86 o                         
   2  19   7         90.15        105.86        41.83 o                         
   3  19   7       1102.09       1038.20        77.88 o                         
   4  19   7         33.38         21.98        58.16 o                         
   5  19   7         85.84         36.99        63.83 o                         
   6  19   7         40.82        -19.72        62.85 o                         
   7  19   7        677.05        641.63       105.47 o                         
  -8  20   7        859.02        881.34        97.11 o                         
  -7  20   7        224.61        181.66        63.31 o                         
  -6  20   7         11.78        -26.14        46.21 o                         
  -5  20   7        152.32        193.89        63.51 o                         
  -4  20   7       2229.24       2483.94       112.65 o                         
  -3  20   7        725.55        776.69        66.44 o                         
  -2  20   7        514.61        535.76        58.93 o                         
  -1  20   7        181.69        142.12        43.72 o                         
   0  20   7       1155.67        986.39        66.68 o                         
   1  20   7        447.48        382.69        50.23 o                         
   2  20   7        315.04        204.74        44.60 o                         
   3  20   7          1.83        -42.21        42.21 o                         
   4  20   7        890.74        940.17        89.50 o                         
   5  20   7         85.83        146.56        69.21 o                         
   6  20   7        628.16        653.21        87.61 o                         
  -7  21   7        268.21        127.64        85.47 o                         
  -6  21   7       1284.91       1230.70        89.69 o                         
  -5  21   7        295.07        338.06        61.01 o                         
  -4  21   7        425.07        380.74        61.45 o                         
  -3  21   7        190.15        214.32        56.48 o                         
  -2  21   7        752.49        936.72        73.24 o                         
  -1  21   7        181.14        191.90        44.95 o                         
   0  21   7        472.34        502.50        55.26 o                         
   1  21   7        278.06        178.20        46.45 o                         
   2  21   7        148.12        221.38        49.71 o                         
   3  21   7        943.58        939.84        90.28 o                         
   4  21   7        534.27        628.80       104.73 o                         
   5  21   7        118.89        112.77        93.18 o                         
  -6  22   7          0.60         11.00        50.22 o                         
  -5  22   7        111.36        127.41        53.88 o                         
  -4  22   7        307.38        432.68        68.20 o                         
  -3  22   7       1052.18       1089.86        81.28 o                         
  -2  22   7        157.58         89.99        48.18 o                         
  -1  22   7        295.92        233.02        49.72 o                         
   0  22   7         57.63         23.44        42.29 o                         
   1  22   7       1771.93       1949.49       101.26 o                         
   2  22   7         25.27         52.33        51.49 o                         
   3  22   7         21.98         15.16        60.21 o                         
   4  22   7         50.24        -18.36        62.30 o                         
  -5  23   7         31.91        298.29       178.08 o                         
  -4  23   7         10.09         76.94        93.10 o                         
  -3  23   7         91.86         54.84        53.56 o                         
  -2  23   7       1303.66       1390.56        80.41 o                         
  -1  23   7         23.64         28.65        44.18 o                         
   0  23   7        482.60        463.11        58.93 o                         
   1  23   7         49.26         12.21        49.63 o                         
   2  23   7        410.66        406.28        72.25 o                         
   3  23   7          6.47         11.62        61.64 o                         
  -1  24   7         36.99        311.65       182.54 o                         
 -14   0   8        424.03        592.44       127.00 o                         
 -12   0   8        594.89        574.15        76.66 o                         
 -10   0   8        807.79       1028.37        82.76 o                         
  -8   0   8       6543.17       6635.86       229.46 o                         
  -6   0   8       2646.74       2823.53       117.07 o                         
  -4   0   8      41909.62      39039.70      1091.05 o                         
  -2   0   8      35185.78      35777.42       997.90 o                         
   0   0   8       1193.33       1235.87        50.21 o                         
   2   0   8       1427.49       1328.03        57.50 o                         
   4   0   8        321.53        211.30        41.33 o                         
   6   0   8       4471.63       4362.74       130.60 o                         
   8   0   8        495.89        484.06        64.40 o                         
  10   0   8       1362.30       1440.69       101.91 o                         
  12   0   8         55.62        177.58        73.88 o                         
 -14   1   8        196.73         86.03        62.44 o                         
 -13   1   8        760.36        778.18        65.89 o                         
 -12   1   8        296.83        308.92        48.37 o                         
 -11   1   8       1865.35       1847.98        77.65 o                         
 -10   1   8       3928.48       4135.09       116.66 o                         
  -9   1   8       3807.59       3731.21       111.24 o                         
  -8   1   8        773.11        737.16        48.64 o                         
  -7   1   8       4457.18       4528.56       117.42 o                         
  -6   1   8       5462.32       6011.44       145.58 o                         
  -5   1   8      17549.40      17751.07       365.47 o                         
  -4   1   8       7226.68       7336.95       180.80 o                         
  -3   1   8       5688.30       5955.73       134.45 o                         
  -2   1   8       3676.81       4096.79        97.21 o                         
  -1   1   8       8702.41       8753.88       198.99 o                         
   0   1   8       3851.89       3644.10        76.86 o                         
   1   1   8         18.75         -2.67        15.33 o                         
   2   1   8        589.60        579.33        28.04 o                         
   3   1   8       5588.42       5452.87       101.55 o                         
   4   1   8          1.64        -16.53        16.53 o                         
   5   1   8       1944.56       1664.28        55.10 o                         
   6   1   8       1855.75       1766.40        55.66 o                         
   7   1   8       6283.64       5931.92       179.17 o                         
   8   1   8        692.58        739.07        49.87 o                         
   9   1   8       1869.71       1818.56        83.19 o                         
  10   1   8        470.82        510.99        51.74 o                         
  11   1   8       1022.81       1226.99        72.09 o                         
  12   1   8        400.29        496.58        60.21 o                         
 -14   2   8         57.13         60.31        56.11 o                         
 -13   2   8        674.91        754.34        76.50 o                         
 -12   2   8       1199.56       1310.55        73.44 o                         
 -11   2   8        348.07        358.05        57.50 o                         
 -10   2   8        914.10        901.60        58.55 o                         
  -9   2   8        279.30        228.70        40.57 o                         
  -8   2   8       1233.91       1022.02        55.43 o                         
  -7   2   8       3031.62       3588.21       100.92 o                         
  -6   2   8         41.89         47.05        26.71 o                         
  -5   2   8       2095.15       2246.54        73.42 o                         
  -4   2   8      18237.79      17063.55       374.23 o                         
  -3   2   8      10162.10      10909.06       229.28 o                         
  -2   2   8         61.45         45.44        16.59 o                         
  -1   2   8       3010.90       2930.34        73.10 o                         
   0   2   8       4319.30       4437.33        99.07 o                         
   1   2   8       5127.21       4608.54       102.33 o                         
   2   2   8       6099.28       5886.22       111.86 o                         
   3   2   8         14.79         -3.12        15.27 o                         
   4   2   8       2175.84       2256.29        75.69 o                         
   5   2   8       3102.19       2746.79        66.23 o                         
   6   2   8       7306.94       7022.52       134.24 o                         
   7   2   8        423.76        418.54        40.31 o                         
   8   2   8        266.97        271.23        38.60 o                         
   9   2   8       1219.24       1273.83        63.55 o                         
  10   2   8       1099.12       1086.48        64.09 o                         
  11   2   8        469.39        514.05        55.70 o                         
  12   2   8        142.26         -1.29        55.03 o                         
 -14   3   8       1059.00       1077.74        86.46 o                         
 -13   3   8          9.03        -47.76        47.76 o                         
 -12   3   8         31.02         24.26        42.25 o                         
 -11   3   8          0.90         15.64        40.76 o                         
 -10   3   8       4332.74       4668.43       125.12 o                         
  -9   3   8          0.98        -21.65        35.96 o                         
  -8   3   8         95.70         84.80        33.36 o                         
  -7   3   8        857.34        867.07        51.26 o                         
  -6   3   8       1407.91       1585.91        62.59 o                         
  -5   3   8       2651.30       2524.03        78.19 o                         
  -4   3   8       3801.04       3683.77        99.65 o                         
  -3   3   8       1061.66        927.95        39.04 o                         
  -2   3   8      11426.01      12173.14       236.13 o                         
  -1   3   8       3923.29       4100.18       126.33 o                         
   0   3   8         10.51         56.55        22.90 o                         
   1   3   8       2856.86       3282.73        73.45 o                         
   2   3   8      18358.94      18624.68       336.86 o                         
   3   3   8       3749.26       3740.33        87.42 o                         
   4   3   8       9619.07       9101.70       167.90 o                         
   5   3   8         79.36         28.01        19.22 o                         
   6   3   8        831.41        760.45        36.81 o                         
   7   3   8        548.18        456.92        40.73 o                         
   8   3   8       5780.04       5698.25       133.83 o                         
   9   3   8         32.89        -36.21        36.21 o                         
  10   3   8        268.07        268.42        47.63 o                         
  11   3   8        129.24        202.88        49.31 o                         
  12   3   8        948.77       1044.42        80.99 o                         
 -14   4   8         50.28        -20.72        60.66 o                         
 -13   4   8        816.41       1017.79        78.53 o                         
 -12   4   8         95.31         95.34        45.57 o                         
 -11   4   8        898.12        965.22        65.05 o                         
 -10   4   8        701.79        615.04        52.53 o                         
  -9   4   8        549.97        626.15        50.44 o                         
  -8   4   8        559.94        613.51        48.67 o                         
  -7   4   8       5953.30       6698.26       170.31 o                         
  -6   4   8          3.49        -23.29        23.29 o                         
  -5   4   8         12.10        -23.29        23.29 o                         
  -4   4   8        194.78        212.11        27.22 o                         
  -3   4   8       2254.07       2285.48        82.53 o                         
  -2   4   8       4994.36       5140.12       128.34 o                         
  -1   4   8        844.72        704.49        29.11 o                         
   0   4   8       3202.92       3264.64       104.23 o                         
   1   4   8      20680.40      19893.74       358.19 o                         
   2   4   8       4331.60       4585.63       117.71 o                         
   3   4   8       1993.50       1855.60        53.52 o                         
   4   4   8       2274.43       2222.56        57.80 o                         
   5   4   8       5458.57       5247.21        97.88 o                         
   6   4   8       1737.93       1876.60        71.49 o                         
   7   4   8        599.20        557.47        43.02 o                         
   8   4   8         26.75        -32.07        32.07 o                         
   9   4   8       1755.29       1810.67        72.26 o                         
  10   4   8        104.42         73.86        44.72 o                         
  11   4   8       1450.57       1425.36        92.85 o                         
  12   4   8          1.68         82.60        60.57 o                         
 -14   5   8        481.61        534.72        75.36 o                         
 -13   5   8        701.83        703.39        72.03 o                         
 -12   5   8        302.38        327.87        57.71 o                         
 -11   5   8        199.33        158.60        45.32 o                         
 -10   5   8       5579.48       6066.90       158.01 o                         
  -9   5   8       1287.81       1117.55        61.38 o                         
  -8   5   8        183.20        132.78        38.99 o                         
  -7   5   8       1459.24       1578.55        67.01 o                         
  -6   5   8      21138.12      20644.52       452.12 o                         
  -5   5   8       1991.85       1959.51        67.20 o                         
  -4   5   8       4362.14       4457.13       116.03 o                         
  -3   5   8         18.76        -15.75        15.75 o                         
  -2   5   8       8814.82       8178.38       164.20 o                         
  -1   5   8        907.46        879.25        47.48 o                         
   0   5   8       9969.37      10563.92       196.59 o                         
   1   5   8        565.59        406.41        25.91 o                         
   2   5   8       2259.09       2436.90        55.93 o                         
   3   5   8       8139.96       8426.50       155.71 o                         
   4   5   8       1558.18       1376.36        53.83 o                         
   5   5   8        249.39        183.10        23.81 o                         
   6   5   8       2931.26       2883.08        76.44 o                         
   7   5   8       1220.33       1249.67        60.32 o                         
   8   5   8       2056.70       1991.27        72.59 o                         
   9   5   8        363.79        315.05        43.23 o                         
  10   5   8        553.37        529.19        58.62 o                         
  11   5   8        302.93        207.59        58.31 o                         
  12   5   8       1668.30       1744.17       103.77 o                         
 -14   6   8        450.19        493.14        69.54 o                         
 -13   6   8        450.11        549.19        64.41 o                         
 -12   6   8       1131.82       1091.42        73.75 o                         
 -11   6   8        474.43        525.21        52.78 o                         
 -10   6   8         62.74         86.29        41.01 o                         
  -9   6   8       1514.79       1495.96        71.52 o                         
  -8   6   8       3620.47       3467.60       107.86 o                         
  -7   6   8       7805.69       7628.22       213.51 o                         
  -6   6   8        440.88        513.13        40.53 o                         
  -5   6   8       1183.34       1088.58        56.29 o                         
  -4   6   8      12852.71      13523.93       264.94 o                         
  -3   6   8       4136.84       4114.56        94.14 o                         
  -2   6   8      13546.66      13727.43       264.87 o                         
  -1   6   8       4899.91       4427.69        92.31 o                         
   0   6   8       1512.09       1376.49        40.81 o                         
   1   6   8       4304.27       4266.21        83.36 o                         
   2   6   8        995.45        987.95        32.84 o                         
   3   6   8        452.84        383.30        24.49 o                         
   4   6   8         22.04        -11.71        17.77 o                         
   5   6   8       1121.43       1005.54        40.47 o                         
   6   6   8       1554.40       1621.16        78.63 o                         
   7   6   8        814.71        875.11        51.74 o                         
   8   6   8         31.62         -8.74        35.85 o                         
   9   6   8        741.90        706.44        65.59 o                         
  10   6   8        923.12        874.10        71.95 o                         
  11   6   8        631.46        551.39        89.85 o                         
  12   6   8          6.37        -12.14        69.01 o                         
 -14   7   8        158.66        235.99        70.48 o                         
 -13   7   8        296.74        338.27        59.53 o                         
 -12   7   8         29.21         43.65        45.77 o                         
 -11   7   8       1985.37       1897.85        79.71 o                         
 -10   7   8         41.35          0.28        40.89 o                         
  -9   7   8       2431.97       2291.34        84.96 o                         
  -8   7   8         71.75         43.19        35.44 o                         
  -7   7   8       3800.34       3814.39       111.44 o                         
  -6   7   8        558.78        577.70        57.06 o                         
  -5   7   8       5040.68       4995.42       129.44 o                         
  -4   7   8        145.37        180.88        28.05 o                         
  -3   7   8       1891.23       2047.20        57.31 o                         
  -2   7   8        247.56        229.72        26.13 o                         
  -1   7   8      12076.94      12389.88       229.24 o                         
   0   7   8        620.35        569.42        27.32 o                         
   1   7   8        134.44        147.69        16.51 o                         
   2   7   8       2925.64       2952.82        67.97 o                         
   3   7   8       2245.92       2228.60        54.93 o                         
   4   7   8       4021.89       4189.95        88.37 o                         
   5   7   8         31.83        -15.37        21.18 o                         
   6   7   8         23.59          8.07        27.44 o                         
   7   7   8       3651.18       3851.16       104.61 o                         
   8   7   8        458.04        471.08        53.72 o                         
   9   7   8        904.19        836.94        68.45 o                         
  10   7   8          7.75        -46.72        46.72 o                         
  11   7   8        632.51        644.01        71.22 o                         
  12   7   8         18.72         77.00        59.31 o                         
 -14   8   8         65.75         23.50        66.87 o                         
 -13   8   8        163.93        139.52        58.35 o                         
 -12   8   8       2563.06       2601.89       101.72 o                         
 -11   8   8          4.77        -28.47        38.85 o                         
 -10   8   8        684.61        652.88        55.02 o                         
  -9   8   8         17.86        -34.28        34.28 o                         
  -8   8   8       2163.48       2024.87        79.15 o                         
  -7   8   8       1129.78       1161.78        60.03 o                         
  -6   8   8        598.99        691.33        44.97 o                         
  -5   8   8        355.07        391.33        35.16 o                         
  -4   8   8      11056.04      11494.25       228.74 o                         
  -3   8   8       1610.79       1659.14        49.60 o                         
  -2   8   8       7627.58       7283.66       179.65 o                         
  -1   8   8        107.46         73.41        17.02 o                         
   0   8   8       4909.36       5295.11       112.09 o                         
   1   8   8       1853.04       1790.00        46.70 o                         
   2   8   8       6045.37       6152.30       123.20 o                         
   3   8   8        278.43        260.60        22.71 o                         
   4   8   8       3952.12       3865.85        80.35 o                         
   5   8   8        482.56        536.24        32.91 o                         
   6   8   8       8102.00       8211.95       168.28 o                         
   7   8   8         31.89        -23.19        43.42 o                         
   8   8   8         65.90         26.26        49.57 o                         
   9   8   8        101.49         94.43        49.62 o                         
  10   8   8       1250.33       1148.81        79.64 o                         
  11   8   8         13.11        -43.11        52.98 o                         
 -13   9   8        339.37        347.50        75.50 o                         
 -12   9   8        142.31         72.23        62.51 o                         
 -11   9   8       1137.32       1154.31        71.47 o                         
 -10   9   8        233.21        280.32        49.48 o                         
  -9   9   8       1783.11       1935.78        77.19 o                         
  -8   9   8         77.72        -30.72        33.08 o                         
  -7   9   8        958.10       1000.16        56.75 o                         
  -6   9   8        243.54        184.22        33.11 o                         
  -5   9   8       3757.96       3601.20        89.39 o                         
  -4   9   8       1609.19       1496.79        48.99 o                         
  -3   9   8       1329.12       1439.87        48.06 o                         
  -2   9   8       4435.46       4439.65       105.93 o                         
  -1   9   8      17009.13      16397.13       312.36 o                         
   0   9   8       1269.15       1350.05        44.68 o                         
   1   9   8        495.55        513.82        25.02 o                         
   2   9   8       4752.51       4692.47        98.12 o                         
   3   9   8       5297.82       5919.25       121.64 o                         
   4   9   8       2284.17       2336.85        71.75 o                         
   5   9   8          3.60        -21.11        21.11 o                         
   6   9   8        249.93        268.19        49.95 o                         
   7   9   8       2859.33       3085.84       180.82 o                         
   8   9   8        898.42       1004.47        67.70 o                         
   9   9   8        533.34        409.25        57.65 o                         
  10   9   8         33.73         34.45        50.42 o                         
  11   9   8        214.18        149.73        58.25 o                         
 -13  10   8        266.27        268.62       108.93 o                         
 -12  10   8        229.52        140.51        62.96 o                         
 -11  10   8        429.83        321.90        63.53 o                         
 -10  10   8        169.36        137.01        44.85 o                         
  -9  10   8        688.27        735.01        56.19 o                         
  -8  10   8       1215.19       1196.92        64.09 o                         
  -7  10   8       2297.05       2192.46        79.48 o                         
  -6  10   8         34.65        -17.14        31.64 o                         
  -5  10   8       1689.92       1605.81        67.05 o                         
  -4  10   8       2354.63       2433.58       100.27 o                         
  -3  10   8       6324.18       6458.04       145.77 o                         
  -2  10   8       8566.33       8772.59       188.54 o                         
  -1  10   8        678.19        672.87        32.16 o                         
   0  10   8        535.56        447.76        33.83 o                         
   1  10   8       5576.12       5849.65       124.85 o                         
   2  10   8         37.39         -6.17        22.41 o                         
   3  10   8        128.28        164.88        24.65 o                         
   4  10   8        656.74        515.23        35.35 o                         
   5  10   8       2443.72       2627.25        82.46 o                         
   6  10   8          7.81        -31.68        31.68 o                         
   7  10   8        721.59        744.32        58.09 o                         
   8  10   8          0.84        -41.21        41.21 o                         
   9  10   8        686.83        677.02        62.56 o                         
  10  10   8        428.29        353.58        58.99 o                         
  11  10   8        499.93        390.39        66.38 o                         
 -13  11   8         49.33        -58.42        58.42 o                         
 -12  11   8         65.41         -7.42        58.81 o                         
 -11  11   8        158.45        110.91        58.64 o                         
 -10  11   8       2469.76       2746.60       141.30 o                         
  -9  11   8          1.87        -40.96        40.96 o                         
  -8  11   8         80.99         31.25        41.04 o                         
  -7  11   8         58.84         64.92        35.82 o                         
  -6  11   8      10034.90       9595.86       243.43 o                         
  -5  11   8        374.33        367.80        41.89 o                         
  -4  11   8       2373.14       2603.79        78.40 o                         
  -3  11   8       1447.97       1362.32        69.82 o                         
  -2  11   8       6006.66       5436.00       125.39 o                         
  -1  11   8         51.07         30.10        16.49 o                         
   0  11   8       4228.80       4002.10        88.42 o                         
   1  11   8        315.05        346.88        21.94 o                         
   2  11   8       2240.23       1995.26        61.10 o                         
   3  11   8        111.54         16.64        39.28 o                         
   4  11   8       4135.28       4486.99       114.45 o                         
   5  11   8          0.00        -23.30        29.52 o                         
   6  11   8        266.90        274.90        39.47 o                         
   7  11   8        173.06         92.59        41.38 o                         
   8  11   8       1424.07       1453.79        77.92 o                         
   9  11   8         37.36         19.07        47.93 o                         
  10  11   8        107.72        119.62        55.68 o                         
  11  11   8          0.16        -55.65        55.65 o                         
 -13  12   8        456.83        331.68       166.95 o                         
 -12  12   8         12.26          5.52        62.02 o                         
 -11  12   8        518.41        417.59        70.18 o                         
 -10  12   8         69.24         52.73        57.01 o                         
  -9  12   8       1146.73       1307.05        95.50 o                         
  -8  12   8        571.70        514.69        63.71 o                         
  -7  12   8       4568.50       4648.53       223.54 o                         
  -6  12   8        521.92        512.54        50.92 o                         
  -5  12   8        641.89        519.06        80.55 o                         
  -4  12   8       1164.52       1027.40        51.76 o                         
  -3  12   8       6803.23       6934.52       180.61 o                         
  -2  12   8        674.77        699.81        31.54 o                         
  -1  12   8        461.59        480.89        27.07 o                         
   0  12   8          8.44        -23.24        23.24 o                         
   1  12   8       8412.24       8739.18       229.05 o                         
   2  12   8         60.41         48.02        29.07 o                         
   3  12   8       1878.44       1901.34        64.26 o                         
   4  12   8         21.22        -21.49        24.92 o                         
   5  12   8       1586.79       1628.89        67.04 o                         
   6  12   8          8.93        -30.95        30.95 o                         
   7  12   8        326.05        390.65        48.63 o                         
   8  12   8         57.39         61.10        43.15 o                         
   9  12   8       2298.68       2391.54       132.74 o                         
  10  12   8         83.18        100.83        54.21 o                         
 -12  13   8         40.58        -32.94        56.78 o                         
 -11  13   8        491.06        369.20       110.11 o                         
 -10  13   8       1613.50       1800.86       114.10 o                         
  -9  13   8        302.93        454.71        67.87 o                         
  -8  13   8        303.94        348.81        61.49 o                         
  -7  13   8         77.44         65.34        48.61 o                         
  -6  13   8       2162.37       1929.04        98.93 o                         
  -5  13   8       1256.04       1124.15        65.73 o                         
  -4  13   8         10.12        -11.57        32.60 o                         
  -3  13   8        276.20        312.56        51.07 o                         
  -2  13   8       5025.63       4815.54       135.50 o                         
  -1  13   8       1008.43       1134.85        49.45 o                         
   0  13   8        194.22        206.12        31.78 o                         
   1  13   8          6.05        -23.56        23.56 o                         
   2  13   8       2981.37       2820.93        89.78 o                         
   3  13   8        127.72         33.70        26.89 o                         
   4  13   8       3474.39       4007.61       101.26 o                         
   5  13   8        410.86        355.56        40.09 o                         
   6  13   8        219.00        184.24        57.79 o                         
   7  13   8        751.25        736.09        58.73 o                         
   8  13   8       2008.95       1740.06        98.70 o                         
   9  13   8        196.22        178.55        58.85 o                         
  10  13   8          6.71         43.77        59.51 o                         
 -12  14   8        955.92       1022.20       103.33 o                         
 -11  14   8         76.68         61.66        61.86 o                         
 -10  14   8        329.00        393.41        73.66 o                         
  -9  14   8        398.11        575.17        80.57 o                         
  -8  14   8        441.59        465.66        65.46 o                         
  -7  14   8        155.21        196.92        50.60 o                         
  -6  14   8        278.58        257.27        51.41 o                         
  -5  14   8        203.44        187.36        45.34 o                         
  -4  14   8       6370.67       6185.72       206.17 o                         
  -3  14   8         29.62         -4.44        30.17 o                         
  -2  14   8       1043.76       1184.44        58.60 o                         
  -1  14   8        155.43        176.28        32.17 o                         
   0  14   8       6364.88       7168.25       164.90 o                         
   1  14   8       1593.64       1803.17        62.82 o                         
   2  14   8       1257.53       1218.47        47.16 o                         
   3  14   8        316.71        370.43        34.17 o                         
   4  14   8        608.39        605.10        39.37 o                         
   5  14   8        426.06        364.12        40.55 o                         
   6  14   8       2789.00       2952.08        98.96 o                         
   7  14   8        265.37        303.68        74.44 o                         
   8  14   8         59.75         57.28        48.25 o                         
   9  14   8         54.73        -65.56        65.56 o                         
  10  14   8        626.37        553.27        76.54 o                         
 -11  15   8        653.66        545.28        86.23 o                         
 -10  15   8         39.35        100.58        59.07 o                         
  -9  15   8       1618.59       1568.42       105.53 o                         
  -8  15   8          6.39        -44.43        44.43 o                         
  -7  15   8        696.70        574.86        63.64 o                         
  -6  15   8        254.57        249.15        51.39 o                         
  -5  15   8       3289.32       2912.85       141.98 o                         
  -4  15   8          1.25          3.25        38.44 o                         
  -3  15   8       1847.09       2174.72        88.43 o                         
  -2  15   8         21.03        -24.60        51.41 o                         
  -1  15   8       6919.26       7572.69       215.98 o                         
   0  15   8        520.54        533.55        39.30 o                         
   1  15   8         29.68         -2.18        28.56 o                         
   2  15   8        175.81        146.44        24.39 o                         
   3  15   8       4908.89       4993.33       132.59 o                         
   4  15   8          4.10        -32.19        32.19 o                         
   5  15   8        293.44        268.39        39.86 o                         
   6  15   8         31.35         -0.20        43.97 o                         
   7  15   8       1661.04       1793.96       121.10 o                         
   8  15   8         99.95         57.16        51.63 o                         
   9  15   8        465.04        459.55        67.93 o                         
 -11  16   8         17.02         25.89        59.05 o                         
 -10  16   8         15.61        104.63        64.68 o                         
  -9  16   8          3.58         23.04        82.25 o                         
  -8  16   8       2644.27       2491.17       128.52 o                         
  -7  16   8          5.34        -15.24        47.04 o                         
  -6  16   8        163.50         88.02        45.25 o                         
  -5  16   8        713.98        638.54        60.79 o                         
  -4  16   8       2222.21       2363.08        96.26 o                         
  -3  16   8       1206.26       1204.00        62.94 o                         
  -2  16   8       1889.53       1725.29        72.69 o                         
  -1  16   8        521.94        530.07        40.65 o                         
   0  16   8        364.83        515.28        49.30 o                         
   1  16   8        405.19        377.04        45.28 o                         
   2  16   8       1480.23       1487.53        74.77 o                         
   3  16   8         73.44         66.63        28.66 o                         
   4  16   8        691.35        677.99        46.95 o                         
   5  16   8        426.49        519.19        46.32 o                         
   6  16   8       1189.64       1164.59        68.51 o                         
   7  16   8         66.26         23.53        61.53 o                         
   8  16   8         32.10         32.66        49.51 o                         
   9  16   8         28.40         54.52        56.10 o                         
 -10  17   8        513.14        506.55        76.01 o                         
  -9  17   8        374.72        386.98        66.15 o                         
  -8  17   8         19.38         73.20        49.64 o                         
  -7  17   8        454.76        434.27        61.24 o                         
  -6  17   8       1377.76       1241.59        79.47 o                         
  -5  17   8       1003.48        897.81        66.29 o                         
  -4  17   8         81.18         43.96        35.66 o                         
  -3  17   8         22.97         -1.23        30.71 o                         
  -2  17   8        657.88        639.36        60.03 o                         
  -1  17   8        689.17        731.65        67.38 o                         
   0  17   8       1402.01       1393.09        92.58 o                         
   1  17   8         68.65         30.42        36.59 o                         
   2  17   8         69.66        -12.88        34.52 o                         
   3  17   8        339.96        405.45        69.04 o                         
   4  17   8        572.48        617.53        75.94 o                         
   5  17   8        153.04        136.29        61.89 o                         
   6  17   8        325.37        403.56        75.43 o                         
   7  17   8        317.44        469.78        95.95 o                         
   8  17   8        425.81        294.67        66.59 o                         
 -10  18   8         37.92         36.46       108.70 o                         
  -9  18   8        374.72        336.04        64.91 o                         
  -8  18   8         77.19         62.83        53.18 o                         
  -7  18   8       2283.78       2412.80       114.21 o                         
  -6  18   8         18.32         -8.52        50.72 o                         
  -5  18   8        364.93        213.57        45.00 o                         
  -4  18   8         96.27        123.08        38.84 o                         
  -3  18   8       2292.55       2444.02       108.29 o                         
  -2  18   8          9.29         -0.49        38.95 o                         
  -1  18   8         20.25         11.35        37.99 o                         
   0  18   8        220.67        271.53        44.58 o                         
   1  18   8       1580.98       1555.89       122.12 o                         
   2  18   8        251.83        250.80        45.59 o                         
   3  18   8          6.64         -3.63        54.97 o                         
   4  18   8         78.87          5.24        56.11 o                         
   5  18   8       2014.78       2007.86       128.89 o                         
   6  18   8        729.57        655.10       103.76 o                         
   7  18   8         91.73         27.90        75.93 o                         
  -9  19   8         15.14         11.93        70.93 o                         
  -8  19   8         83.45        100.97        55.53 o                         
  -7  19   8          1.70         63.97        50.71 o                         
  -6  19   8       1683.90       1812.29       147.64 o                         
  -5  19   8         43.15         62.67        42.10 o                         
  -4  19   8        149.04        107.38        47.68 o                         
  -3  19   8         70.32         82.79        46.10 o                         
  -2  19   8       1518.86       1714.38       115.36 o                         
  -1  19   8          0.13        -34.49        34.49 o                         
   0  19   8        572.81        592.32        56.23 o                         
   1  19   8         93.16         99.60        40.77 o                         
   2  19   8       1253.51       1252.45       101.65 o                         
   3  19   8         26.49        -52.51        52.51 o                         
   4  19   8       2315.36       2567.93       133.96 o                         
   5  19   8         12.46          8.74        63.62 o                         
   6  19   8        123.85        266.82        86.78 o                         
   7  19   8          1.23         99.52        78.67 o                         
  -8  20   8         88.50         77.76        55.44 o                         
  -7  20   8        381.71        345.52        61.59 o                         
  -6  20   8        141.62        179.19        57.47 o                         
  -5  20   8        397.56        379.76        60.32 o                         
  -4  20   8         62.61         64.24        48.40 o                         
  -3  20   8       1161.13       1299.71        86.60 o                         
  -2  20   8          0.68         -9.52        43.51 o                         
  -1  20   8        229.99        173.24        45.70 o                         
   0  20   8        802.03        943.81        66.47 o                         
   1  20   8       1809.65       1848.38       102.08 o                         
   2  20   8        199.84         82.10        52.61 o                         
   3  20   8        211.88        122.09        66.01 o                         
   4  20   8         82.49         28.85        62.22 o                         
   5  20   8        751.17        740.46        91.27 o                         
   6  20   8        113.85        128.90        87.05 o                         
  -7  21   8         73.18        151.57        83.92 o                         
  -6  21   8        425.99        568.94        72.41 o                         
  -5  21   8        376.08        366.91        87.30 o                         
  -4  21   8        242.44        303.25        57.98 o                         
  -3  21   8        341.97        444.50        89.19 o                         
  -2  21   8        547.36        519.12        64.32 o                         
  -1  21   8       1218.93       1370.80        80.28 o                         
   0  21   8        308.64        290.89        58.26 o                         
   1  21   8          8.53         20.84        49.96 o                         
   2  21   8         76.23         49.54        51.41 o                         
   3  21   8       1041.42       1149.43       167.98 o                         
   4  21   8        198.06        220.72        89.32 o                         
   5  21   8         91.38         34.29        69.11 o                         
  -6  22   8         47.34        -52.06        65.14 o                         
  -5  22   8          0.08        -46.91        46.91 o                         
  -4  22   8       1397.37       1336.02        91.15 o                         
  -3  22   8        124.11        169.75        54.78 o                         
  -2  22   8        484.09        377.38        55.31 o                         
  -1  22   8          4.19        -48.95        49.01 o                         
   0  22   8        718.36        752.32        74.22 o                         
   1  22   8        278.31        261.55        60.39 o                         
   2  22   8        742.31        649.12        82.26 o                         
   3  22   8         45.24         47.14        63.67 o                         
  -4  23   8          0.25        -19.13        50.42 o                         
  -3  23   8         21.49         47.83        51.18 o                         
  -2  23   8          0.06         28.27        48.61 o                         
  -1  23   8       1088.78        948.83        81.39 o                         
   0  23   8          6.26        -39.98        48.96 o                         
   1  23   8         16.92         60.60        55.95 o                         
   2  23   8          0.70         68.62        83.58 o                         
 -13   0   9        355.75        358.36       103.13 o                         
 -11   0   9       2070.51       2258.98       168.36 o                         
  -9   0   9       1867.58       2176.40       118.23 o                         
  -7   0   9        950.67        936.44        75.64 o                         
  -5   0   9       2373.20       2240.78       100.10 o                         
  -3   0   9      14012.40      13770.66       404.72 o                         
  -1   0   9        722.53        673.67        42.80 o                         
   1   0   9      17981.75      16908.26       437.09 o                         
   3   0   9       2446.41       2601.16        82.68 o                         
   5   0   9       5351.26       5632.51       229.35 o                         
   7   0   9       7330.99       7490.00       229.81 o                         
   9   0   9        295.05        240.56        61.75 o                         
  11   0   9        569.31        632.67        86.66 o                         
 -14   1   9        851.19        968.54        89.38 o                         
 -13   1   9        484.41        486.96        61.40 o                         
 -12   1   9          1.66        -20.32        46.31 o                         
 -11   1   9        316.53        201.70        47.59 o                         
 -10   1   9       1710.80       1675.33        78.18 o                         
  -9   1   9        940.59       1066.60        61.81 o                         
  -8   1   9          1.22        -30.12        32.04 o                         
  -7   1   9        811.65        919.01        51.37 o                         
  -6   1   9       6031.01       5729.80       140.28 o                         
  -5   1   9         74.16          1.13        26.20 o                         
  -4   1   9       5941.22       6047.37       150.44 o                         
  -3   1   9       6242.68       6511.27       158.84 o                         
  -2   1   9       8475.68       8475.02       183.48 o                         
  -1   1   9       3625.49       3704.81        87.44 o                         
   0   1   9       2025.41       2085.67        48.16 o                         
   1   1   9       3256.23       3000.41        68.19 o                         
   2   1   9      14136.24      13383.76       248.47 o                         
   3   1   9       2119.10       2133.46        65.31 o                         
   4   1   9       3869.30       4042.49        91.24 o                         
   5   1   9        314.18        367.98        36.46 o                         
   6   1   9         63.47         62.72        31.23 o                         
   7   1   9        733.82        727.46        48.25 o                         
   8   1   9       2314.31       2202.57        76.74 o                         
   9   1   9        873.04        893.64        57.08 o                         
  10   1   9         31.40        -21.73        40.41 o                         
  11   1   9         67.30          5.81        48.64 o                         
  12   1   9        732.72        836.06        78.91 o                         
 -14   2   9          7.60         10.38        66.48 o                         
 -13   2   9        608.78        639.03        70.23 o                         
 -12   2   9       1210.12       1288.62        99.65 o                         
 -11   2   9        340.57        322.76        51.02 o                         
 -10   2   9          2.28        -15.13        39.49 o                         
  -9   2   9       2939.91       3114.32       100.32 o                         
  -8   2   9       5026.83       5420.68       141.19 o                         
  -7   2   9       8967.35       9215.94       223.35 o                         
  -6   2   9        139.31        111.91        38.91 o                         
  -5   2   9         45.15         41.77        25.27 o                         
  -4   2   9       9173.69       9788.37       226.80 o                         
  -3   2   9       7998.99       7714.99       169.63 o                         
  -2   2   9       4825.87       4513.63       107.39 o                         
  -1   2   9       2586.33       2557.91        66.39 o                         
   0   2   9       4018.51       3928.96        99.26 o                         
   1   2   9       1207.28       1075.61        40.51 o                         
   2   2   9       7122.24       7048.90       149.99 o                         
   3   2   9         18.20        -15.51        15.51 o                         
   4   2   9        180.12        131.02        21.47 o                         
   5   2   9       2079.78       2159.81        72.64 o                         
   6   2   9       4878.38       4677.95       111.27 o                         
   7   2   9         48.52         -2.15        32.64 o                         
   8   2   9         13.57          6.04        34.27 o                         
   9   2   9        888.46        889.89        58.01 o                         
  10   2   9       1318.79       1233.45        69.81 o                         
  11   2   9        486.16        680.56        64.65 o                         
  12   2   9          0.17        -16.61        56.88 o                         
 -14   3   9        162.80         35.16        67.58 o                         
 -13   3   9         94.45        123.21        60.51 o                         
 -12   3   9         13.36         18.60        46.42 o                         
 -11   3   9       1387.28       1473.32        77.59 o                         
 -10   3   9         28.90        105.77        46.13 o                         
  -9   3   9       2732.84       2934.53       102.51 o                         
  -8   3   9        408.03        255.84        42.00 o                         
  -7   3   9        715.89        837.83        53.17 o                         
  -6   3   9       2435.06       2433.33        81.55 o                         
  -5   3   9      16993.85      17216.32       381.54 o                         
  -4   3   9        242.52        321.24        32.63 o                         
  -3   3   9        460.85        380.83        28.45 o                         
  -2   3   9         94.85         69.02        17.59 o                         
  -1   3   9       5857.67       5576.73       120.96 o                         
   0   3   9        905.13       1055.17        44.83 o                         
   1   3   9        732.15        879.15        38.39 o                         
   2   3   9         62.47        136.86        28.20 o                         
   3   3   9       1630.12       1718.50        66.92 o                         
   4   3   9       1797.72       1880.00        53.80 o                         
   5   3   9       1224.95       1228.69        51.57 o                         
   6   3   9          0.16         74.40        31.20 o                         
   7   3   9       4423.98       4686.13       143.55 o                         
   8   3   9          4.05        -35.30        35.30 o                         
   9   3   9       1257.32       1275.83        64.69 o                         
  10   3   9         69.84         53.00        42.53 o                         
  11   3   9       1119.28       1074.54        84.22 o                         
  12   3   9        201.83         93.18        63.71 o                         
 -14   4   9         63.56        -43.21        58.71 o                         
 -13   4   9         98.15        -32.18        54.06 o                         
 -12   4   9       2031.40       2164.26       101.63 o                         
 -11   4   9         37.57         32.02        46.60 o                         
 -10   4   9        138.51          1.60        43.21 o                         
  -9   4   9        297.13        242.39        45.90 o                         
  -8   4   9       5865.25       6502.62       170.97 o                         
  -7   4   9        806.96        731.20        51.27 o                         
  -6   4   9        244.58        307.54        36.05 o                         
  -5   4   9        422.83        446.01        44.71 o                         
  -4   4   9       8676.09       8877.60       208.31 o                         
  -3   4   9       1837.05       1849.00        57.32 o                         
  -2   4   9       4747.91       4718.67       109.74 o                         
  -1   4   9        110.06         26.89        19.57 o                         
   0   4   9        318.24        344.03        26.91 o                         
   1   4   9          4.61         -5.97        16.53 o                         
   2   4   9       6137.43       6151.90       147.52 o                         
   3   4   9        393.87        379.19        26.07 o
[truncated: 305,209 more chars]
